# Supplementary material for: Chalcogen-bridged coordination polymer for the photocatalytic activation of aryl halides
Source: Nat Commun. 2023 Jul 6;14:4002. doi: 10.1038/s41467-023-39540-z (PMC10326065; doi:10.1038/s41467-023-39540-z)
Supplement: Supplementary file 3 — Supplementary Data 1-3 [file 41467_2023_39540_MOESM3_ESM.zip]

Archive with 4 entries (4 files):
- Explanations of Any A- or B-Level Alerts.docx
- Supplementary Data 1-checkCIF of Cd-SNDI.pdf
- Supplementary Data 2-checkCIF of Cd-NDI.pdf
- Supplementary Data 3-checkCIF of Pyrene@Sr-NDI.pdf
