# Supplementary material for: Chalcogen-bridged coordination polymer for the photocatalytic activation of aryl halides
Source: Nat Commun. 2023 Jul 6;14:4002. doi: 10.1038/s41467-023-39540-z (PMC10326065; doi:10.1038/s41467-023-39540-z)
Supplement: Supplementary file 5 — Source Data [file 41467_2023_39540_MOESM5_ESM.zip]

Archive with 6 entries (6 files):
- Cd-NDI 1938743-checkcif.pdf
- Cd-NDI 1938743.cif
- Cd-SNDI 2246332-checkcif.pdf
- Cd-SNDI 2246332.cif
- Pyrene at Sr-NDI 2076326-checkcif.pdf
- Pyrene at Sr-NDI 2076326.cif
