# Supplementary material for: Chalcogen-bridged coordination polymer for the photocatalytic activation of aryl halides
Source: Nat Commun. 2023 Jul 6;14:4002. doi: 10.1038/s41467-023-39540-z (PMC10326065; doi:10.1038/s41467-023-39540-z)
Supplement: Supplementary file 5 — Source Data [file 41467_2023_39540_MOESM5_ESM.zip › Cd-NDI 1938743.cif]

 
data_1 
 
_audit_creation_method            SHELXL-97 
_chemical_name_systematic 
; 
 ? 
; 
_chemical_name_common             Cd-NDI 1938743 
_chemical_melting_point           ? 
_chemical_formula_moiety          ? 
_chemical_formula_sum 
 'C77 H68 Cd N11 O28.50' 
_chemical_formula_weight          1715.82 
 
loop_ 
 _atom_type_symbol 
 _atom_type_description 
 _atom_type_scat_dispersion_real 
 _atom_type_scat_dispersion_imag 
 _atom_type_scat_source 
 'C'  'C'   0.0033   0.0016 
 'International Tables Vol C Tables 4.2.6.8 and 6.1.1.4' 
 'H'  'H'   0.0000   0.0000 
 'International Tables Vol C Tables 4.2.6.8 and 6.1.1.4' 
 'Cd'  'Cd'  -0.8075   1.2024 
 'International Tables Vol C Tables 4.2.6.8 and 6.1.1.4' 
 'N'  'N'   0.0061   0.0033 
 'International Tables Vol C Tables 4.2.6.8 and 6.1.1.4' 
 'O'  'O'   0.0106   0.0060 
 'International Tables Vol C Tables 4.2.6.8 and 6.1.1.4' 
 
_symmetry_cell_setting           'Monoclinic'
_symmetry_space_group_name_H-M   'C2/c  '
 
loop_ 
 _symmetry_equiv_pos_as_xyz 
 'x, y, z' 
 '-x, y, -z+1/2' 
 'x+1/2, y+1/2, z' 
 '-x+1/2, y+1/2, -z+1/2' 
 '-x, -y, -z' 
 'x, -y, z-1/2' 
 '-x+1/2, -y+1/2, -z' 
 'x+1/2, -y+1/2, z-1/2' 
 
_cell_length_a                    22.9797(9) 
_cell_length_b                    22.7946(11) 
_cell_length_c                    18.5428(8) 
_cell_angle_alpha                 90.00 
_cell_angle_beta                  122.7830(10) 
_cell_angle_gamma                 90.00 
_cell_volume                      8165.9(6) 
_cell_formula_units_Z             4 
_cell_measurement_temperature     293(2) 
_cell_measurement_reflns_used     5685 
_cell_measurement_theta_min       2.2135 
_cell_measurement_theta_max       26.3355 
 
_exptl_crystal_description        block
_exptl_crystal_colour             orange 
_exptl_crystal_size_max           0.25 
_exptl_crystal_size_mid           0.25 
_exptl_crystal_size_min           0.13 
_exptl_crystal_density_meas       ? 
_exptl_crystal_density_diffrn     1.396 
_exptl_crystal_density_method     'not measured' 
_exptl_crystal_F_000              3532 
_exptl_absorpt_coefficient_mu     0.355 
_exptl_absorpt_correction_type    multi-scan 
_exptl_absorpt_correction_T_min   0.9165 
_exptl_absorpt_correction_T_max   0.9553 
_exptl_absorpt_process_details    sadabs 
 
_exptl_special_details 
; 
 ? 
; 
 
_diffrn_ambient_temperature       293(2) 
_diffrn_radiation_wavelength      0.71073 
_diffrn_radiation_type            MoK\a 
_diffrn_radiation_source          'fine-focus sealed tube' 
_diffrn_radiation_monochromator   graphite 
_diffrn_measurement_device_type   'CCD area detector' 
_diffrn_measurement_method        'phi and omega scans' 
_diffrn_detector_area_resol_mean  ? 
_diffrn_standards_number          ? 
_diffrn_standards_interval_count  ? 
_diffrn_standards_interval_time   ? 
_diffrn_standards_decay_%         ? 
_diffrn_reflns_number             18000 
_diffrn_reflns_av_R_equivalents   0.0338 
_diffrn_reflns_av_sigmaI/netI     0.0435 
_diffrn_reflns_limit_h_min        -27 
_diffrn_reflns_limit_h_max        27 
_diffrn_reflns_limit_k_min        -27 
_diffrn_reflns_limit_k_max        24 
_diffrn_reflns_limit_l_min        -14 
_diffrn_reflns_limit_l_max        22 
_diffrn_reflns_theta_min          2.11 
_diffrn_reflns_theta_max          25.00 
_reflns_number_total              7073 
_reflns_number_gt                 6131 
_reflns_threshold_expression      >2sigma(I) 
 
_computing_data_collection      'Bruker SMART'
_computing_cell_refinement      'Bruker SMART'
_computing_data_reduction       'Bruker SAINT'
_computing_structure_solution     'SHELXS-97 (Sheldrick, 1990)' 
_computing_structure_refinement   'SHELXL-97 (Sheldrick, 1997)' 
_computing_molecular_graphics   'Bruker SHELXTL'
_computing_publication_material 'Bruker SHELXTL'
 
_refine_special_details 
; 
 Refinement of F^2^ against ALL reflections.  The weighted R-factor wR and 
 goodness of fit S are based on F^2^, conventional R-factors R are based 
 on F, with F set to zero for negative F^2^. The threshold expression of 
 F^2^ > 2sigma(F^2^) is used only for calculating R-factors(gt) etc. and is 
 not relevant to the choice of reflections for refinement.  R-factors based 
 on F^2^ are statistically about twice as large as those based on F, and R- 
 factors based on ALL data will be even larger. 
; 
 
_refine_ls_structure_factor_coef  Fsqd  
_refine_ls_matrix_type            full 
_refine_ls_weighting_scheme       calc  
_refine_ls_weighting_details 
 'calc w=1/[\s^2^(Fo^2^)+(0.0892P)^2^+19.5034P] where P=(Fo^2^+2Fc^2^)/3' 
_atom_sites_solution_primary      direct 
_atom_sites_solution_secondary    difmap 
_atom_sites_solution_hydrogens    geom 
_refine_ls_hydrogen_treatment     mixed 
_refine_ls_extinction_method      none 
_refine_ls_extinction_coef        ? 
_refine_ls_number_reflns          7073 
_refine_ls_number_parameters      541 
_refine_ls_number_restraints      0 
_refine_ls_R_factor_all           0.0614 
_refine_ls_R_factor_gt            0.0530 
_refine_ls_wR_factor_ref          0.1519 
_refine_ls_wR_factor_gt           0.1456 
_refine_ls_goodness_of_fit_ref    1.054 
_refine_ls_restrained_S_all       1.054 
_refine_ls_shift/su_max           0.001 
_refine_ls_shift/su_mean          0.000 
 
loop_ 
 _atom_site_label 
 _atom_site_type_symbol 
 _atom_site_fract_x 
 _atom_site_fract_y 
 _atom_site_fract_z 
 _atom_site_U_iso_or_equiv 
 _atom_site_adp_type 
 _atom_site_occupancy 
 _atom_site_symmetry_multiplicity 
 _atom_site_calc_flag 
 _atom_site_refinement_flags 
 _atom_site_disorder_assembly 
 _atom_site_disorder_group 
Cd1 Cd 1.0000 0.956930(15) 0.2500 0.02057(14) Uani 1 2 d S . . 
O1 O 1.04122(12) 0.91559(11) 0.16799(16) 0.0311(6) Uani 1 1 d . . . 
O2 O 0.93941(14) 0.88582(12) 0.13971(18) 0.0371(6) Uani 1 1 d . . . 
O3 O 0.94409(12) 1.03002(13) 0.10233(18) 0.0369(6) Uani 1 1 d . . . 
O4 O 0.90467(13) 1.01270(11) 0.18644(16) 0.0318(6) Uani 1 1 d . . . 
O8 O 0.78958(14) 1.13106(15) -0.17680(19) 0.0479(8) Uani 1 1 d . . . 
O7 O 0.67630(14) 1.13187(16) -0.2312(2) 0.0556(9) Uani 1 1 d . . . 
O5 O 0.8619(2) 0.68580(17) -0.1348(2) 0.0750(12) Uani 1 1 d . . . 
O6 O 0.8011(2) 0.7489(2) -0.1109(4) 0.126(2) Uani 1 1 d . . . 
O9 O 1.15592(16) 0.74162(14) 0.14042(19) 0.0482(8) Uani 1 1 d . . . 
O10 O 1.04293(17) 0.80623(16) -0.1352(2) 0.0564(9) Uani 1 1 d . . . 
O11 O 0.62912(17) 1.13492(14) 0.0117(3) 0.0594(9) Uani 1 1 d . . . 
O12 O 0.65724(17) 0.94415(14) -0.0347(3) 0.0600(10) Uani 1 1 d . . . 
N1 N 0.64484(16) 1.03942(14) -0.0079(2) 0.0356(8) Uani 1 1 d . . . 
N2 N 1.10045(17) 0.77634(14) 0.0038(2) 0.0333(7) Uani 1 1 d . . . 
C1 C 0.98815(18) 0.88414(15) 0.1278(2) 0.0258(8) Uani 1 1 d . . . 
C2 C 0.8560(3) 0.7308(2) -0.1011(3) 0.0578(13) Uani 1 1 d . . . 
C3 C 0.9212(2) 0.76565(18) -0.0435(3) 0.0401(10) Uani 1 1 d . . . 
C4 C 0.9796(2) 0.75538(18) -0.0460(3) 0.0398(10) Uani 1 1 d . . . 
H4A H 0.9786 0.7268 -0.0825 0.048 Uiso 1 1 calc R . . 
C5 C 1.0394(2) 0.78760(16) 0.0057(2) 0.0312(8) Uani 1 1 d . . . 
C6 C 1.04181(18) 0.83043(15) 0.0600(2) 0.0269(8) Uani 1 1 d . . . 
H6A H 1.0817 0.8526 0.0933 0.032 Uiso 1 1 calc R . . 
C7 C 0.98401(18) 0.84004(15) 0.0645(2) 0.0271(8) Uani 1 1 d . . . 
C8 C 0.9238(2) 0.80761(17) 0.0121(3) 0.0354(9) Uani 1 1 d . . . 
H8A H 0.8850 0.8143 0.0146 0.043 Uiso 1 1 calc R . . 
C9 C 0.89785(18) 1.03053(15) 0.1177(2) 0.0263(8) Uani 1 1 d . . . 
C10 C 0.74101(19) 1.12041(17) -0.1707(2) 0.0347(9) Uani 1 1 d . . . 
C11 C 0.74981(18) 1.09367(17) -0.0923(2) 0.0310(8) Uani 1 1 d . . . 
C12 C 0.69301(18) 1.08164(18) -0.0860(3) 0.0371(9) Uani 1 1 d . . . 
H12B H 0.6485 1.0914 -0.1306 0.044 Uiso 1 1 calc R . . 
C13 C 0.70379(18) 1.05515(18) -0.0129(3) 0.0337(9) Uani 1 1 d . . . 
C14 C 0.76999(19) 1.04026(16) 0.0550(3) 0.0319(9) Uani 1 1 d . . . 
H14A H 0.7764 1.0230 0.1043 0.038 Uiso 1 1 calc R . . 
C15 C 0.82622(18) 1.05151(16) 0.0482(2) 0.0271(8) Uani 1 1 d . . . 
C16 C 0.81610(17) 1.07806(15) -0.0252(2) 0.0269(8) Uani 1 1 d . . . 
H16A H 0.8539 1.0855 -0.0296 0.032 Uiso 1 1 calc R . . 
C33 C 1.1586(2) 0.75282(17) 0.0785(3) 0.0378(9) Uani 1 1 d . . . 
C34 C 1.2221(2) 0.74453(17) 0.0772(3) 0.0350(9) Uani 1 1 d . . . 
C35 C 1.2831(2) 0.7270(2) 0.1511(3) 0.0444(11) Uani 1 1 d . . . 
H35A H 1.2846 0.7217 0.2018 0.053 Uiso 1 1 calc R . . 
C36 C 1.3430(2) 0.7170(2) 0.1494(3) 0.0440(10) Uani 1 1 d . . . 
H36A H 1.3837 0.7050 0.1989 0.053 Uiso 1 1 calc R . . 
C37 C 1.3414(2) 0.72510(18) 0.0747(3) 0.0370(9) Uani 1 1 d . . . 
C38 C 1.2197(2) 0.75485(16) 0.0006(2) 0.0319(8) Uani 1 1 d . . . 
C43 C 1.0958(2) 0.78721(19) -0.0735(3) 0.0406(10) Uani 1 1 d . . . 
C45 C 0.6106(2) 1.08442(18) 0.0058(3) 0.0390(10) Uani 1 1 d . . . 
C46 C 0.6253(2) 0.97986(19) -0.0215(3) 0.0413(10) Uani 1 1 d . . . 
C50 C 0.5508(2) 1.06725(18) 0.0115(3) 0.0391(10) Uani 1 1 d . . . 
C51 C 0.5165(2) 1.10884(19) 0.0275(4) 0.0543(13) Uani 1 1 d . . . 
H51A H 0.5317 1.1475 0.0370 0.065 Uiso 1 1 calc R . . 
C52 C 0.4576(2) 1.0932(2) 0.0295(4) 0.0562(14) Uani 1 1 d . . . 
H52A H 0.4337 1.1219 0.0391 0.067 Uiso 1 1 calc R . . 
C53 C 0.5642(2) 0.96381(18) -0.0173(3) 0.0400(10) Uani 1 1 d . . . 
C54 C 0.52913(18) 1.00771(17) -0.0017(3) 0.0345(9) Uani 1 1 d . . . 
O13 O 0.2332(4) 0.0265(4) 0.2709(4) 0.152(3) Uani 1 1 d . . . 
N5 N 0.3175(4) 0.0597(5) 0.2532(6) 0.132(3) Uani 1 1 d . . . 
C201 C 0.2881(5) 0.0185(5) 0.2779(7) 0.125(3) Uani 1 1 d . . . 
H20B H 0.3111 -0.0168 0.3008 0.150 Uiso 1 1 calc R . . 
C202 C 0.3745(7) 0.0413(7) 0.2525(9) 0.220(8) Uani 1 1 d . . . 
H20C H 0.3899 0.0041 0.2810 0.331 Uiso 1 1 calc R . . 
H20D H 0.4110 0.0697 0.2818 0.331 Uiso 1 1 calc R . . 
H20E H 0.3621 0.0375 0.1943 0.331 Uiso 1 1 calc R . . 
C203 C 0.2872(7) 0.1156(6) 0.2349(15) 0.303(14) Uani 1 1 d . . . 
H20F H 0.3228 0.1448 0.2629 0.454 Uiso 1 1 calc R . . 
H20G H 0.2568 0.1182 0.2554 0.454 Uiso 1 1 calc R . . 
H20H H 0.2612 0.1220 0.1741 0.454 Uiso 1 1 calc R . . 
N4 N 0.3096(3) 0.3243(3) 0.1942(3) 0.0835(16) Uani 1 1 d . . . 
H5A H 0.2880 0.3138 0.2181 0.100 Uiso 1 1 d R . . 
C101 C 0.3664(3) 0.2907(3) 0.2047(4) 0.0717(16) Uani 1 1 d . . . 
H10J H 0.3777 0.2600 0.2457 0.108 Uiso 1 1 calc R . . 
H10K H 0.4059 0.3159 0.2249 0.108 Uiso 1 1 calc R . . 
H10L H 0.3538 0.2739 0.1507 0.108 Uiso 1 1 calc R . . 
C102 C 0.2913(3) 0.3773(4) 0.1421(5) 0.101(3) Uani 1 1 d . . . 
H10D H 0.2553 0.3978 0.1432 0.152 Uiso 1 1 calc R . . 
H10E H 0.2753 0.3668 0.0841 0.152 Uiso 1 1 calc R . . 
H10F H 0.3312 0.4021 0.1648 0.152 Uiso 1 1 calc R . . 
N3 N 0.08444(19) 0.03898(15) 0.1578(2) 0.0391(8) Uani 1 1 d . . . 
H6B H 0.0803 0.0141 0.1893 0.047 Uiso 1 1 d R . . 
C103 C 0.0903(4) 0.0220(3) 0.0863(5) 0.093(2) Uani 1 1 d . . . 
H10M H 0.0878 -0.0200 0.0807 0.140 Uiso 1 1 calc R . . 
H10N H 0.1338 0.0353 0.0966 0.140 Uiso 1 1 calc R . . 
H10O H 0.0532 0.0393 0.0344 0.140 Uiso 1 1 calc R . . 
C104 C 0.0845(3) 0.1025(2) 0.1697(3) 0.0544(12) Uani 1 1 d . . . 
H10P H 0.0768 0.1105 0.2148 0.082 Uiso 1 1 calc R . . 
H10Q H 0.0482 0.1202 0.1174 0.082 Uiso 1 1 calc R . . 
H10R H 0.1283 0.1185 0.1847 0.082 Uiso 1 1 calc R . . 
N7 N 1.0000 0.6184(3) 0.7500 0.0620(16) Uani 1 2 d S . . 
C105 C 0.9855(4) 0.6412(7) 0.8017(6) 0.181(6) Uani 1 1 d . . . 
H10B H 0.9865 0.6832 0.7985 0.272 Uiso 1 1 calc R . . 
H10C H 1.0190 0.6287 0.8592 0.272 Uiso 1 1 calc R . . 
H10G H 0.9402 0.6288 0.7861 0.272 Uiso 1 1 calc R . . 
C106 C 1.0000 0.5605(7) 0.7500 0.270(17) Uani 1 2 d S . . 
O14 O 0.9890(6) 0.5328(7) 0.6923(10) 0.172(7) Uani 0.50 1 d P . . 
O1W O 0.5000 0.184(3) 0.2500 0.44(3) Uiso 0.50 2 d SP . . 
O2W O 0.211(2) 0.082(2) 0.039(3) 0.44(2) Uiso 0.50 1 d P . . 
 
loop_ 
 _atom_site_aniso_label 
 _atom_site_aniso_U_11 
 _atom_site_aniso_U_22 
 _atom_site_aniso_U_33 
 _atom_site_aniso_U_23 
 _atom_site_aniso_U_13 
 _atom_site_aniso_U_12 
Cd1 0.01652(19) 0.0285(2) 0.0180(2) 0.000 0.01021(15) 0.000 
O1 0.0279(13) 0.0363(14) 0.0299(14) -0.0127(11) 0.0162(11) -0.0046(11) 
O2 0.0388(15) 0.0429(16) 0.0434(17) -0.0122(13) 0.0312(14) -0.0077(12) 
O3 0.0184(12) 0.0539(17) 0.0351(16) 0.0058(13) 0.0123(12) 0.0059(11) 
O4 0.0281(13) 0.0404(15) 0.0222(13) 0.0056(11) 0.0104(11) 0.0103(11) 
O8 0.0331(15) 0.075(2) 0.0371(17) 0.0224(15) 0.0199(13) 0.0017(14) 
O7 0.0286(14) 0.080(2) 0.0387(18) 0.0283(16) 0.0057(13) -0.0022(15) 
O5 0.079(3) 0.074(3) 0.048(2) -0.0374(19) 0.0179(19) -0.028(2) 
O6 0.057(3) 0.127(4) 0.174(5) -0.088(4) 0.050(3) -0.048(3) 
O9 0.0602(19) 0.0579(19) 0.0462(18) 0.0163(15) 0.0416(17) 0.0217(16) 
O10 0.0530(19) 0.083(2) 0.0440(19) 0.0188(17) 0.0334(17) 0.0283(18) 
O11 0.0524(19) 0.0429(18) 0.102(3) 0.0018(18) 0.055(2) -0.0099(15) 
O12 0.0485(19) 0.0511(19) 0.104(3) 0.0044(19) 0.057(2) 0.0044(15) 
N1 0.0219(15) 0.0412(19) 0.046(2) 0.0145(15) 0.0202(15) 0.0038(13) 
N2 0.0421(18) 0.0317(17) 0.0347(18) -0.0008(14) 0.0263(16) 0.0058(14) 
C1 0.0287(18) 0.0277(18) 0.0233(18) 0.0017(15) 0.0155(16) 0.0021(15) 
C2 0.054(3) 0.062(3) 0.048(3) -0.022(3) 0.022(2) -0.018(2) 
C3 0.042(2) 0.039(2) 0.037(2) -0.0106(18) 0.019(2) -0.0107(18) 
C4 0.053(2) 0.035(2) 0.035(2) -0.0125(18) 0.026(2) -0.0042(19) 
C5 0.041(2) 0.0304(19) 0.033(2) -0.0019(16) 0.0263(18) 0.0018(16) 
C6 0.0293(18) 0.0263(18) 0.0262(19) -0.0013(15) 0.0157(16) -0.0016(14) 
C7 0.0301(18) 0.0275(18) 0.0266(19) -0.0046(15) 0.0173(16) -0.0026(15) 
C8 0.0306(19) 0.040(2) 0.036(2) -0.0080(18) 0.0181(18) -0.0080(17) 
C9 0.0221(17) 0.0294(19) 0.0237(19) 0.0010(15) 0.0100(15) 0.0020(14) 
C10 0.0255(18) 0.039(2) 0.030(2) 0.0099(17) 0.0095(17) 0.0002(16) 
C11 0.0217(17) 0.039(2) 0.029(2) 0.0087(16) 0.0115(16) -0.0008(15) 
C12 0.0185(17) 0.047(2) 0.036(2) 0.0129(18) 0.0082(16) 0.0017(16) 
C13 0.0198(17) 0.044(2) 0.038(2) 0.0135(18) 0.0163(17) 0.0027(15) 
C14 0.0265(18) 0.039(2) 0.029(2) 0.0094(16) 0.0141(17) 0.0036(16) 
C15 0.0207(17) 0.0335(19) 0.0245(19) 0.0038(15) 0.0105(15) 0.0037(14) 
C16 0.0183(16) 0.0328(19) 0.028(2) 0.0034(15) 0.0111(15) -0.0007(14) 
C33 0.054(2) 0.034(2) 0.040(2) 0.0011(18) 0.035(2) 0.0075(18) 
C34 0.050(2) 0.030(2) 0.039(2) 0.0026(17) 0.033(2) 0.0095(17) 
C35 0.059(3) 0.053(3) 0.037(2) 0.012(2) 0.036(2) 0.016(2) 
C36 0.053(3) 0.051(3) 0.034(2) 0.010(2) 0.028(2) 0.017(2) 
C37 0.048(2) 0.039(2) 0.033(2) 0.0056(17) 0.027(2) 0.0111(18) 
C38 0.047(2) 0.0249(18) 0.035(2) 0.0006(16) 0.0287(19) 0.0051(16) 
C43 0.052(3) 0.043(2) 0.038(2) 0.0052(19) 0.031(2) 0.011(2) 
C45 0.0294(19) 0.039(2) 0.050(3) 0.0106(19) 0.0226(19) -0.0016(17) 
C46 0.030(2) 0.043(2) 0.059(3) 0.016(2) 0.028(2) 0.0071(18) 
C50 0.0292(19) 0.036(2) 0.055(3) 0.012(2) 0.025(2) 0.0029(17) 
C51 0.050(3) 0.033(2) 0.099(4) 0.004(2) 0.053(3) -0.002(2) 
C52 0.052(3) 0.036(2) 0.105(4) 0.005(3) 0.058(3) 0.003(2) 
C53 0.029(2) 0.039(2) 0.060(3) 0.013(2) 0.029(2) 0.0030(17) 
C54 0.0248(17) 0.035(2) 0.046(2) 0.0159(18) 0.0205(17) 0.0076(16) 
O13 0.102(5) 0.257(9) 0.110(5) 0.012(5) 0.065(4) 0.030(5) 
N5 0.078(4) 0.195(9) 0.143(7) -0.069(6) 0.072(5) -0.032(5) 
C201 0.081(6) 0.126(7) 0.153(9) -0.018(7) 0.053(6) -0.001(5) 
C202 0.134(10) 0.36(2) 0.171(13) -0.090(13) 0.085(10) 0.011(11) 
C203 0.134(11) 0.144(12) 0.55(4) -0.092(17) 0.134(17) -0.004(9) 
N4 0.078(3) 0.121(5) 0.072(3) -0.010(3) 0.054(3) -0.003(3) 
C101 0.067(3) 0.085(4) 0.074(4) -0.014(3) 0.046(3) -0.023(3) 
C102 0.067(4) 0.140(7) 0.102(5) 0.047(5) 0.050(4) 0.008(4) 
N3 0.046(2) 0.0403(19) 0.038(2) 0.0056(15) 0.0275(17) -0.0025(15) 
C103 0.148(7) 0.070(4) 0.135(6) -0.033(4) 0.125(6) -0.031(4) 
C104 0.066(3) 0.044(3) 0.067(3) 0.002(2) 0.045(3) 0.000(2) 
N7 0.049(3) 0.086(5) 0.042(3) 0.000 0.018(3) 0.000 
C105 0.051(4) 0.382(19) 0.100(7) -0.041(9) 0.034(4) 0.023(7) 
C106 0.186(18) 0.073(9) 0.24(2) 0.000 -0.089(16) 0.000 
O14 0.076(7) 0.192(14) 0.175(12) -0.135(11) 0.020(8) -0.010(8) 
 
_geom_special_details 
; 
 All esds (except the esd in the dihedral angle between two l.s. planes) 
 are estimated using the full covariance matrix.  The cell esds are taken 
 into account individually in the estimation of esds in distances, angles 
 and torsion angles; correlations between esds in cell parameters are only 
 used when they are defined by crystal symmetry.  An approximate (isotropic) 
 treatment of cell esds is used for estimating esds involving l.s. planes. 
; 
 
loop_ 
 _geom_bond_atom_site_label_1 
 _geom_bond_atom_site_label_2 
 _geom_bond_distance 
 _geom_bond_site_symmetry_2 
 _geom_bond_publ_flag 
Cd1 O4 2.238(2) 2_755 ? 
Cd1 O4 2.238(2) . ? 
Cd1 O1 2.379(2) 2_755 ? 
Cd1 O1 2.379(2) . ? 
Cd1 O2 2.380(3) . ? 
Cd1 O2 2.380(3) 2_755 ? 
Cd1 C1 2.701(4) . ? 
Cd1 C1 2.701(4) 2_755 ? 
O1 C1 1.254(4) . ? 
O2 C1 1.254(4) . ? 
O3 C9 1.241(4) . ? 
O4 C9 1.263(4) . ? 
O8 C10 1.206(5) . ? 
O7 C10 1.316(5) . ? 
O5 C2 1.247(6) . ? 
O6 C2 1.243(7) . ? 
O9 C33 1.210(5) . ? 
O10 C43 1.212(5) . ? 
O11 C45 1.212(5) . ? 
O12 C46 1.205(5) . ? 
N1 C45 1.397(5) . ? 
N1 C46 1.409(5) . ? 
N1 C13 1.452(5) . ? 
N2 C43 1.401(5) . ? 
N2 C33 1.411(5) . ? 
N2 C5 1.446(5) . ? 
C1 C7 1.509(5) . ? 
C2 C3 1.512(6) . ? 
C3 C8 1.383(6) . ? 
C3 C4 1.387(6) . ? 
C4 C5 1.385(6) . ? 
C4 H4A 0.9300 . ? 
C5 C6 1.382(5) . ? 
C6 C7 1.392(5) . ? 
C6 H6A 0.9300 . ? 
C7 C8 1.395(5) . ? 
C8 H8A 0.9300 . ? 
C9 C15 1.517(5) . ? 
C10 C11 1.486(5) . ? 
C11 C16 1.394(5) . ? 
C11 C12 1.399(5) . ? 
C12 C13 1.377(6) . ? 
C12 H12B 0.9300 . ? 
C13 C14 1.393(5) . ? 
C14 C15 1.388(5) . ? 
C14 H14A 0.9300 . ? 
C15 C16 1.390(5) . ? 
C16 H16A 0.9300 . ? 
C33 C34 1.482(5) . ? 
C34 C35 1.387(6) . ? 
C34 C38 1.412(5) . ? 
C35 C36 1.411(6) . ? 
C35 H35A 0.9300 . ? 
C36 C37 1.378(6) . ? 
C36 H36A 0.9300 . ? 
C37 C38 1.417(6) 7_765 ? 
C37 C43 1.481(6) 7_765 ? 
C38 C37 1.417(6) 7_765 ? 
C38 C38 1.421(7) 7_765 ? 
C43 C37 1.481(6) 7_765 ? 
C45 C50 1.487(5) . ? 
C46 C53 1.494(5) . ? 
C50 C51 1.364(6) . ? 
C50 C54 1.421(6) . ? 
C51 C52 1.421(6) . ? 
C51 H51A 0.9300 . ? 
C52 C53 1.367(6) 5_675 ? 
C52 H52A 0.9300 . ? 
C53 C52 1.367(6) 5_675 ? 
C53 C54 1.410(6) . ? 
C54 C54 1.418(7) 5_675 ? 
O13 C201 1.209(10) . ? 
N5 C201 1.374(13) . ? 
N5 C202 1.379(12) . ? 
N5 C203 1.403(14) . ? 
C201 H20B 0.9300 . ? 
C202 H20C 0.9600 . ? 
C202 H20D 0.9600 . ? 
C202 H20E 0.9600 . ? 
C203 H20F 0.9600 . ? 
C203 H20G 0.9600 . ? 
C203 H20H 0.9600 . ? 
N4 C101 1.432(7) . ? 
N4 C102 1.459(9) . ? 
N4 H5A 0.8602 . ? 
C101 H10J 0.9600 . ? 
C101 H10K 0.9600 . ? 
C101 H10L 0.9600 . ? 
C102 H10D 0.9600 . ? 
C102 H10E 0.9600 . ? 
C102 H10F 0.9600 . ? 
N3 C103 1.455(7) . ? 
N3 C104 1.465(6) . ? 
N3 H6B 0.8566 . ? 
C103 H10M 0.9600 . ? 
C103 H10N 0.9600 . ? 
C103 H10O 0.9600 . ? 
C104 H10P 0.9600 . ? 
C104 H10Q 0.9600 . ? 
C104 H10R 0.9600 . ? 
N7 C105 1.283(9) . ? 
N7 C105 1.283(9) 2_756 ? 
N7 C106 1.321(16) . ? 
C105 H10B 0.9600 . ? 
C105 H10C 0.9600 . ? 
C105 H10G 0.9600 . ? 
C106 O14 1.146(13) . ? 
C106 O14 1.146(13) 2_756 ? 
 
loop_ 
 _geom_angle_atom_site_label_1 
 _geom_angle_atom_site_label_2 
 _geom_angle_atom_site_label_3 
 _geom_angle 
 _geom_angle_site_symmetry_1 
 _geom_angle_site_symmetry_3 
 _geom_angle_publ_flag 
O4 Cd1 O4 110.78(14) 2_755 . ? 
O4 Cd1 O1 120.23(9) 2_755 2_755 ? 
O4 Cd1 O1 86.94(9) . 2_755 ? 
O4 Cd1 O1 86.94(9) 2_755 . ? 
O4 Cd1 O1 120.23(9) . . ? 
O1 Cd1 O1 133.33(13) 2_755 . ? 
O4 Cd1 O2 142.16(9) 2_755 . ? 
O4 Cd1 O2 89.08(9) . . ? 
O1 Cd1 O2 91.68(9) 2_755 . ? 
O1 Cd1 O2 55.32(8) . . ? 
O4 Cd1 O2 89.08(9) 2_755 2_755 ? 
O4 Cd1 O2 142.16(9) . 2_755 ? 
O1 Cd1 O2 55.32(8) 2_755 2_755 ? 
O1 Cd1 O2 91.68(9) . 2_755 ? 
O2 Cd1 O2 94.15(14) . 2_755 ? 
O4 Cd1 C1 114.59(10) 2_755 . ? 
O4 Cd1 C1 106.37(10) . . ? 
O1 Cd1 C1 113.51(10) 2_755 . ? 
O1 Cd1 C1 27.66(9) . . ? 
O2 Cd1 C1 27.67(9) . . ? 
O2 Cd1 C1 92.80(10) 2_755 . ? 
O4 Cd1 C1 106.37(10) 2_755 2_755 ? 
O4 Cd1 C1 114.59(10) . 2_755 ? 
O1 Cd1 C1 27.66(9) 2_755 2_755 ? 
O1 Cd1 C1 113.51(10) . 2_755 ? 
O2 Cd1 C1 92.80(10) . 2_755 ? 
O2 Cd1 C1 27.67(9) 2_755 2_755 ? 
C1 Cd1 C1 104.19(15) . 2_755 ? 
C1 O1 Cd1 90.6(2) . . ? 
C1 O2 Cd1 90.6(2) . . ? 
C9 O4 Cd1 105.4(2) . . ? 
C45 N1 C46 125.7(3) . . ? 
C45 N1 C13 117.8(3) . . ? 
C46 N1 C13 116.3(3) . . ? 
C43 N2 C33 125.4(3) . . ? 
C43 N2 C5 117.2(3) . . ? 
C33 N2 C5 117.4(3) . . ? 
O1 C1 O2 123.5(3) . . ? 
O1 C1 C7 118.3(3) . . ? 
O2 C1 C7 118.1(3) . . ? 
O1 C1 Cd1 61.71(18) . . ? 
O2 C1 Cd1 61.78(18) . . ? 
C7 C1 Cd1 175.8(3) . . ? 
O6 C2 O5 125.2(5) . . ? 
O6 C2 C3 118.0(4) . . ? 
O5 C2 C3 116.8(5) . . ? 
C8 C3 C4 119.3(4) . . ? 
C8 C3 C2 121.0(4) . . ? 
C4 C3 C2 119.7(4) . . ? 
C5 C4 C3 120.1(4) . . ? 
C5 C4 H4A 119.9 . . ? 
C3 C4 H4A 119.9 . . ? 
C6 C5 C4 120.8(3) . . ? 
C6 C5 N2 119.1(3) . . ? 
C4 C5 N2 120.1(3) . . ? 
C5 C6 C7 119.4(3) . . ? 
C5 C6 H6A 120.3 . . ? 
C7 C6 H6A 120.3 . . ? 
C6 C7 C8 119.6(3) . . ? 
C6 C7 C1 119.4(3) . . ? 
C8 C7 C1 121.0(3) . . ? 
C3 C8 C7 120.8(4) . . ? 
C3 C8 H8A 119.6 . . ? 
C7 C8 H8A 119.6 . . ? 
O3 C9 O4 125.1(3) . . ? 
O3 C9 C15 118.5(3) . . ? 
O4 C9 C15 116.3(3) . . ? 
O8 C10 O7 123.8(4) . . ? 
O8 C10 C11 122.1(3) . . ? 
O7 C10 C11 114.1(3) . . ? 
C16 C11 C12 119.6(3) . . ? 
C16 C11 C10 118.8(3) . . ? 
C12 C11 C10 121.6(3) . . ? 
C13 C12 C11 119.3(3) . . ? 
C13 C12 H12B 120.4 . . ? 
C11 C12 H12B 120.4 . . ? 
C12 C13 C14 121.5(3) . . ? 
C12 C13 N1 119.6(3) . . ? 
C14 C13 N1 118.8(3) . . ? 
C15 C14 C13 119.2(4) . . ? 
C15 C14 H14A 120.4 . . ? 
C13 C14 H14A 120.4 . . ? 
C14 C15 C16 119.9(3) . . ? 
C14 C15 C9 120.0(3) . . ? 
C16 C15 C9 119.9(3) . . ? 
C15 C16 C11 120.5(3) . . ? 
C15 C16 H16A 119.7 . . ? 
C11 C16 H16A 119.7 . . ? 
O9 C33 N2 120.3(4) . . ? 
O9 C33 C34 123.0(4) . . ? 
N2 C33 C34 116.7(3) . . ? 
C35 C34 C38 120.5(4) . . ? 
C35 C34 C33 119.9(4) . . ? 
C38 C34 C33 119.5(4) . . ? 
C34 C35 C36 120.1(4) . . ? 
C34 C35 H35A 120.0 . . ? 
C36 C35 H35A 120.0 . . ? 
C37 C36 C35 120.4(4) . . ? 
C37 C36 H36A 119.8 . . ? 
C35 C36 H36A 119.8 . . ? 
C36 C37 C38 120.4(4) . 7_765 ? 
C36 C37 C43 119.6(4) . 7_765 ? 
C38 C37 C43 120.1(3) 7_765 7_765 ? 
C34 C38 C37 121.5(3) . 7_765 ? 
C34 C38 C38 119.1(4) . 7_765 ? 
C37 C38 C38 119.4(4) 7_765 7_765 ? 
O10 C43 N2 120.7(4) . . ? 
O10 C43 C37 122.8(4) . 7_765 ? 
N2 C43 C37 116.5(4) . 7_765 ? 
O11 C45 N1 120.6(4) . . ? 
O11 C45 C50 122.5(4) . . ? 
N1 C45 C50 116.9(3) . . ? 
O12 C46 N1 121.2(4) . . ? 
O12 C46 C53 122.5(4) . . ? 
N1 C46 C53 116.3(4) . . ? 
C51 C50 C54 120.8(4) . . ? 
C51 C50 C45 119.8(4) . . ? 
C54 C50 C45 119.4(4) . . ? 
C50 C51 C52 120.2(4) . . ? 
C50 C51 H51A 119.9 . . ? 
C52 C51 H51A 119.9 . . ? 
C53 C52 C51 120.2(4) 5_675 . ? 
C53 C52 H52A 119.9 5_675 . ? 
C51 C52 H52A 119.9 . . ? 
C52 C53 C54 120.7(4) 5_675 . ? 
C52 C53 C46 119.6(4) 5_675 . ? 
C54 C53 C46 119.7(4) . . ? 
C53 C54 C54 119.5(5) . 5_675 ? 
C53 C54 C50 121.8(3) . . ? 
C54 C54 C50 118.7(4) 5_675 . ? 
C201 N5 C202 115.9(12) . . ? 
C201 N5 C203 115.5(10) . . ? 
C202 N5 C203 128.6(13) . . ? 
O13 C201 N5 122.4(10) . . ? 
O13 C201 H20B 118.8 . . ? 
N5 C201 H20B 118.8 . . ? 
N5 C202 H20C 109.5 . . ? 
N5 C202 H20D 109.5 . . ? 
H20C C202 H20D 109.5 . . ? 
N5 C202 H20E 109.5 . . ? 
H20C C202 H20E 109.5 . . ? 
H20D C202 H20E 109.5 . . ? 
N5 C203 H20F 109.5 . . ? 
N5 C203 H20G 109.5 . . ? 
H20F C203 H20G 109.5 . . ? 
N5 C203 H20H 109.5 . . ? 
H20F C203 H20H 109.5 . . ? 
H20G C203 H20H 109.5 . . ? 
C101 N4 C102 116.6(5) . . ? 
C101 N4 H5A 121.3 . . ? 
C102 N4 H5A 122.1 . . ? 
N4 C101 H10J 109.5 . . ? 
N4 C101 H10K 109.5 . . ? 
H10J C101 H10K 109.5 . . ? 
N4 C101 H10L 109.5 . . ? 
H10J C101 H10L 109.5 . . ? 
H10K C101 H10L 109.5 . . ? 
N4 C102 H10D 109.5 . . ? 
N4 C102 H10E 109.5 . . ? 
H10D C102 H10E 109.5 . . ? 
N4 C102 H10F 109.5 . . ? 
H10D C102 H10F 109.5 . . ? 
H10E C102 H10F 109.5 . . ? 
C103 N3 C104 114.1(4) . . ? 
C103 N3 H6B 123.1 . . ? 
C104 N3 H6B 122.8 . . ? 
N3 C103 H10M 109.5 . . ? 
N3 C103 H10N 109.5 . . ? 
H10M C103 H10N 109.5 . . ? 
N3 C103 H10O 109.5 . . ? 
H10M C103 H10O 109.5 . . ? 
H10N C103 H10O 109.5 . . ? 
N3 C104 H10P 109.5 . . ? 
N3 C104 H10Q 109.5 . . ? 
H10P C104 H10Q 109.5 . . ? 
N3 C104 H10R 109.5 . . ? 
H10P C104 H10R 109.5 . . ? 
H10Q C104 H10R 109.5 . . ? 
C105 N7 C105 132.2(15) . 2_756 ? 
C105 N7 C106 113.9(8) . . ? 
C105 N7 C106 113.9(8) 2_756 . ? 
N7 C105 H10B 109.5 . . ? 
N7 C105 H10C 109.5 . . ? 
H10B C105 H10C 109.5 . . ? 
N7 C105 H10G 109.5 . . ? 
H10B C105 H10G 109.5 . . ? 
H10C C105 H10G 109.5 . . ? 
O14 C106 O14 113(2) . 2_756 ? 
O14 C106 N7 123.4(12) . . ? 
O14 C106 N7 123.4(12) 2_756 . ? 
 
loop_ 
 _geom_torsion_atom_site_label_1 
 _geom_torsion_atom_site_label_2 
 _geom_torsion_atom_site_label_3 
 _geom_torsion_atom_site_label_4 
 _geom_torsion 
 _geom_torsion_site_symmetry_1 
 _geom_torsion_site_symmetry_2 
 _geom_torsion_site_symmetry_3 
 _geom_torsion_site_symmetry_4 
 _geom_torsion_publ_flag 
O4 Cd1 O1 C1 -178.2(2) 2_755 . . . ? 
O4 Cd1 O1 C1 -65.9(2) . . . . ? 
O1 Cd1 O1 C1 51.83(19) 2_755 . . . ? 
O2 Cd1 O1 C1 -1.1(2) . . . . ? 
O2 Cd1 O1 C1 92.8(2) 2_755 . . . ? 
C1 Cd1 O1 C1 75.3(3) 2_755 . . . ? 
O4 Cd1 O2 C1 5.7(3) 2_755 . . . ? 
O4 Cd1 O2 C1 129.6(2) . . . . ? 
O1 Cd1 O2 C1 -143.5(2) 2_755 . . . ? 
O1 Cd1 O2 C1 1.1(2) . . . . ? 
O2 Cd1 O2 C1 -88.1(2) 2_755 . . . ? 
C1 Cd1 O2 C1 -115.8(2) 2_755 . . . ? 
O4 Cd1 O4 C9 77.6(2) 2_755 . . . ? 
O1 Cd1 O4 C9 -161.2(2) 2_755 . . . ? 
O1 Cd1 O4 C9 -21.4(3) . . . . ? 
O2 Cd1 O4 C9 -69.5(2) . . . . ? 
O2 Cd1 O4 C9 -165.0(2) 2_755 . . . ? 
C1 Cd1 O4 C9 -47.6(2) . . . . ? 
C1 Cd1 O4 C9 -162.1(2) 2_755 . . . ? 
Cd1 O1 C1 O2 2.0(4) . . . . ? 
Cd1 O1 C1 C7 -175.2(3) . . . . ? 
Cd1 O2 C1 O1 -2.0(4) . . . . ? 
Cd1 O2 C1 C7 175.2(3) . . . . ? 
O4 Cd1 C1 O1 2.0(2) 2_755 . . . ? 
O4 Cd1 C1 O1 124.7(2) . . . . ? 
O1 Cd1 C1 O1 -141.41(18) 2_755 . . . ? 
O2 Cd1 C1 O1 178.1(3) . . . . ? 
O2 Cd1 C1 O1 -88.3(2) 2_755 . . . ? 
C1 Cd1 C1 O1 -113.8(2) 2_755 . . . ? 
O4 Cd1 C1 O2 -176.1(2) 2_755 . . . ? 
O4 Cd1 C1 O2 -53.4(2) . . . . ? 
O1 Cd1 C1 O2 40.5(2) 2_755 . . . ? 
O1 Cd1 C1 O2 -178.1(3) . . . . ? 
O2 Cd1 C1 O2 93.6(2) 2_755 . . . ? 
C1 Cd1 C1 O2 68.1(2) 2_755 . . . ? 
O4 Cd1 C1 C7 94(3) 2_755 . . . ? 
O4 Cd1 C1 C7 -143(3) . . . . ? 
O1 Cd1 C1 C7 -50(3) 2_755 . . . ? 
O1 Cd1 C1 C7 92(3) . . . . ? 
O2 Cd1 C1 C7 -90(3) . . . . ? 
O2 Cd1 C1 C7 4(3) 2_755 . . . ? 
C1 Cd1 C1 C7 -22(3) 2_755 . . . ? 
O6 C2 C3 C8 14.9(8) . . . . ? 
O5 C2 C3 C8 -164.7(5) . . . . ? 
O6 C2 C3 C4 -165.2(6) . . . . ? 
O5 C2 C3 C4 15.2(7) . . . . ? 
C8 C3 C4 C5 -1.1(6) . . . . ? 
C2 C3 C4 C5 179.1(4) . . . . ? 
C3 C4 C5 C6 -0.3(6) . . . . ? 
C3 C4 C5 N2 179.2(4) . . . . ? 
C43 N2 C5 C6 -116.7(4) . . . . ? 
C33 N2 C5 C6 66.1(5) . . . . ? 
C43 N2 C5 C4 63.8(5) . . . . ? 
C33 N2 C5 C4 -113.4(4) . . . . ? 
C4 C5 C6 C7 1.8(6) . . . . ? 
N2 C5 C6 C7 -177.7(3) . . . . ? 
C5 C6 C7 C8 -2.0(5) . . . . ? 
C5 C6 C7 C1 176.2(3) . . . . ? 
O1 C1 C7 C6 7.8(5) . . . . ? 
O2 C1 C7 C6 -169.6(3) . . . . ? 
Cd1 C1 C7 C6 -82(3) . . . . ? 
O1 C1 C7 C8 -174.1(3) . . . . ? 
O2 C1 C7 C8 8.6(5) . . . . ? 
Cd1 C1 C7 C8 96(3) . . . . ? 
C4 C3 C8 C7 0.9(6) . . . . ? 
C2 C3 C8 C7 -179.3(4) . . . . ? 
C6 C7 C8 C3 0.7(6) . . . . ? 
C1 C7 C8 C3 -177.5(4) . . . . ? 
Cd1 O4 C9 O3 -17.4(4) . . . . ? 
Cd1 O4 C9 C15 159.8(2) . . . . ? 
O8 C10 C11 C16 -2.9(6) . . . . ? 
O7 C10 C11 C16 178.0(4) . . . . ? 
O8 C10 C11 C12 179.9(4) . . . . ? 
O7 C10 C11 C12 0.8(6) . . . . ? 
C16 C11 C12 C13 0.8(6) . . . . ? 
C10 C11 C12 C13 178.0(4) . . . . ? 
C11 C12 C13 C14 0.3(6) . . . . ? 
C11 C12 C13 N1 -176.4(4) . . . . ? 
C45 N1 C13 C12 -75.4(5) . . . . ? 
C46 N1 C13 C12 101.6(5) . . . . ? 
C45 N1 C13 C14 107.8(4) . . . . ? 
C46 N1 C13 C14 -75.2(5) . . . . ? 
C12 C13 C14 C15 -1.1(6) . . . . ? 
N1 C13 C14 C15 175.6(4) . . . . ? 
C13 C14 C15 C16 0.9(6) . . . . ? 
C13 C14 C15 C9 -174.3(4) . . . . ? 
O3 C9 C15 C14 165.1(4) . . . . ? 
O4 C9 C15 C14 -12.3(5) . . . . ? 
O3 C9 C15 C16 -10.0(5) . . . . ? 
O4 C9 C15 C16 172.6(3) . . . . ? 
C14 C15 C16 C11 0.2(6) . . . . ? 
C9 C15 C16 C11 175.3(3) . . . . ? 
C12 C11 C16 C15 -1.0(6) . . . . ? 
C10 C11 C16 C15 -178.3(4) . . . . ? 
C43 N2 C33 O9 -175.3(4) . . . . ? 
C5 N2 C33 O9 1.6(6) . . . . ? 
C43 N2 C33 C34 6.3(6) . . . . ? 
C5 N2 C33 C34 -176.8(3) . . . . ? 
O9 C33 C34 C35 -4.5(6) . . . . ? 
N2 C33 C34 C35 173.8(4) . . . . ? 
O9 C33 C34 C38 175.7(4) . . . . ? 
N2 C33 C34 C38 -5.9(5) . . . . ? 
C38 C34 C35 C36 -2.4(6) . . . . ? 
C33 C34 C35 C36 177.8(4) . . . . ? 
C34 C35 C36 C37 0.5(7) . . . . ? 
C35 C36 C37 C38 1.9(7) . . . 7_765 ? 
C35 C36 C37 C43 -178.2(4) . . . 7_765 ? 
C35 C34 C38 C37 -177.6(4) . . . 7_765 ? 
C33 C34 C38 C37 2.1(6) . . . 7_765 ? 
C35 C34 C38 C38 2.0(7) . . . 7_765 ? 
C33 C34 C38 C38 -178.2(4) . . . 7_765 ? 
C33 N2 C43 O10 178.2(4) . . . . ? 
C5 N2 C43 O10 1.3(6) . . . . ? 
C33 N2 C43 C37 -2.5(6) . . . 7_765 ? 
C5 N2 C43 C37 -179.4(3) . . . 7_765 ? 
C46 N1 C45 O11 -175.5(4) . . . . ? 
C13 N1 C45 O11 1.2(6) . . . . ? 
C46 N1 C45 C50 3.8(6) . . . . ? 
C13 N1 C45 C50 -179.4(4) . . . . ? 
C45 N1 C46 O12 178.3(4) . . . . ? 
C13 N1 C46 O12 1.6(6) . . . . ? 
C45 N1 C46 C53 -2.6(6) . . . . ? 
C13 N1 C46 C53 -179.3(4) . . . . ? 
O11 C45 C50 C51 -2.7(7) . . . . ? 
N1 C45 C50 C51 178.0(4) . . . . ? 
O11 C45 C50 C54 175.8(4) . . . . ? 
N1 C45 C50 C54 -3.5(6) . . . . ? 
C54 C50 C51 C52 -1.2(8) . . . . ? 
C45 C50 C51 C52 177.4(5) . . . . ? 
C50 C51 C52 C53 1.4(8) . . . 5_675 ? 
O12 C46 C53 C52 -0.6(7) . . . 5_675 ? 
N1 C46 C53 C52 -179.7(5) . . . 5_675 ? 
O12 C46 C53 C54 180.0(5) . . . . ? 
N1 C46 C53 C54 0.9(6) . . . . ? 
C52 C53 C54 C54 0.2(8) 5_675 . . 5_675 ? 
C46 C53 C54 C54 179.6(5) . . . 5_675 ? 
C52 C53 C54 C50 179.8(5) 5_675 . . . ? 
C46 C53 C54 C50 -0.8(6) . . . . ? 
C51 C50 C54 C53 -179.3(5) . . . . ? 
C45 C50 C54 C53 2.1(6) . . . . ? 
C51 C50 C54 C54 0.3(7) . . . 5_675 ? 
C45 C50 C54 C54 -178.3(5) . . . 5_675 ? 
C202 N5 C201 O13 -170.5(10) . . . . ? 
C203 N5 C201 O13 11.8(17) . . . . ? 
C105 N7 C106 O14 153.3(9) . . . . ? 
C105 N7 C106 O14 -26.7(9) 2_756 . . . ? 
C105 N7 C106 O14 -26.7(9) . . . 2_756 ? 
C105 N7 C106 O14 153.3(9) 2_756 . . 2_756 ? 
 
_diffrn_measured_fraction_theta_max    0.985 
_diffrn_reflns_theta_full              25.00 
_diffrn_measured_fraction_theta_full   0.985 
_refine_diff_density_max    0.704 
_refine_diff_density_min   -0.620 
_refine_diff_density_rms    0.090 
