# Supplementary material for: Chalcogen-bridged coordination polymer for the photocatalytic activation of aryl halides
Source: Nat Commun. 2023 Jul 6;14:4002. doi: 10.1038/s41467-023-39540-z (PMC10326065; doi:10.1038/s41467-023-39540-z)
Supplement: Supplementary file 5 — Source Data [file 41467_2023_39540_MOESM5_ESM.zip › Cd-SNDI 2246332.cif]

 
data_new3_sq_s
 
_audit_creation_method            'SHELXL-2018/3'
_shelx_SHELXL_version_number      '2018/3'
_chemical_name_systematic         Cd-SNDI 2246332
_chemical_name_common             ?
_chemical_melting_point           ?
_chemical_formula_moiety          ?
_chemical_formula_sum
 'C43.50 H39 Cd N5 O15.50 S2' 
_chemical_formula_weight          1056.31

loop_
 _atom_type_symbol
 _atom_type_description
 _atom_type_scat_dispersion_real
 _atom_type_scat_dispersion_imag
 _atom_type_scat_source
 'C'  'C'   0.0033   0.0016
 'International Tables Vol C Tables 4.2.6.8 and 6.1.1.4'
 'H'  'H'   0.0000   0.0000
 'International Tables Vol C Tables 4.2.6.8 and 6.1.1.4'
 'N'  'N'   0.0061   0.0033
 'International Tables Vol C Tables 4.2.6.8 and 6.1.1.4'
 'O'  'O'   0.0106   0.0060
 'International Tables Vol C Tables 4.2.6.8 and 6.1.1.4'
 'S'  'S'   0.1246   0.1234
 'International Tables Vol C Tables 4.2.6.8 and 6.1.1.4'
 'Cd'  'Cd'  -0.8075   1.2024
 'International Tables Vol C Tables 4.2.6.8 and 6.1.1.4'
 
_space_group_crystal_system       tetragonal
_space_group_IT_number            112
_space_group_name_H-M_alt         'P -4 2 c'
_space_group_name_Hall            'P -4 2c'
 
_shelx_space_group_comment
;
The symmetry employed for this shelxl refinement is uniquely defined
by the following loop, which should always be used as a source of
symmetry information in preference to the above space-group names.
They are only intended as comments.
;
 
loop_
 _space_group_symop_operation_xyz
 'x, y, z'
 '-x, -y, z'
 'y, -x, -z'
 '-y, x, -z'
 '-x, y, -z+1/2'
 'x, -y, -z+1/2'
 '-y, -x, z+1/2'
 'y, x, z+1/2'
 
_cell_length_a                    10.0891(7)
_cell_length_b                    10.0891(7)
_cell_length_c                    35.288(2)
_cell_angle_alpha                 90
_cell_angle_beta                  90
_cell_angle_gamma                 90
_cell_volume                      3592.0(6)
_cell_formula_units_Z             2
_cell_measurement_temperature     200(2)
_cell_measurement_reflns_used      7367
_cell_measurement_theta_min        2.66
_cell_measurement_theta_max       23.75
 
_exptl_crystal_description      rhombus 
_exptl_crystal_colour             'dark red'
_exptl_crystal_density_meas       ?
_exptl_crystal_density_method     ?
_exptl_crystal_density_diffrn     0.977          
_exptl_crystal_F_000              1078
_exptl_transmission_factor_min    ?
_exptl_transmission_factor_max    ?
_exptl_crystal_size_max           ?
_exptl_crystal_size_mid           ?
_exptl_crystal_size_min           ?
_exptl_absorpt_coefficient_mu     0.410
_shelx_estimated_absorpt_T_min    ?
_shelx_estimated_absorpt_T_max    ?
_exptl_absorpt_correction_type    ?
_exptl_absorpt_correction_T_min   ?
_exptl_absorpt_correction_T_max   ?
_exptl_absorpt_process_details    ?
_exptl_absorpt_special_details    ?
_diffrn_ambient_temperature       200(2)
_diffrn_radiation_wavelength      0.71073
_diffrn_radiation_type            MoK\a
_diffrn_source                    ?
_diffrn_measurement_device_type  'Bruker APEX-II CCD'
_diffrn_measurement_method       '\f and \w scans'
_diffrn_detector_area_resol_mean  ?
_diffrn_reflns_number             20696
_diffrn_reflns_av_unetI/netI      0.0853
_diffrn_reflns_av_R_equivalents   0.0498
_diffrn_reflns_limit_h_min        -11
_diffrn_reflns_limit_h_max        11
_diffrn_reflns_limit_k_min        -11
_diffrn_reflns_limit_k_max        11
_diffrn_reflns_limit_l_min        -41
_diffrn_reflns_limit_l_max        41
_diffrn_reflns_theta_min          2.855
_diffrn_reflns_theta_max          24.986
_diffrn_reflns_theta_full         24.986
_diffrn_measured_fraction_theta_max   0.977
_diffrn_measured_fraction_theta_full  0.977
_diffrn_reflns_Laue_measured_fraction_max    0.977
_diffrn_reflns_Laue_measured_fraction_full   0.977
_diffrn_reflns_point_group_measured_fraction_max   0.984
_diffrn_reflns_point_group_measured_fraction_full  0.984
_reflns_number_total              3106
_reflns_number_gt                 1722
_reflns_threshold_expression      'I > 2\s(I)'
_reflns_Friedel_coverage          0.762
_reflns_Friedel_fraction_max      0.992
_reflns_Friedel_fraction_full     0.992
 
_reflns_special_details
;
 Reflections were merged by SHELXL according to the crystal
 class for the calculation of statistics and refinement.
 
 Structure factors included contributions from the .fab file.
 
 _reflns_Friedel_fraction is defined as the number of unique
 Friedel pairs measured divided by the number that would be
 possible theoretically, ignoring centric projections and
 systematic absences. Completness statistics refer to single and
 composite reflections containing twin component 1 only.
;
 
_computing_data_collection        ?
_computing_cell_refinement        ?
_computing_data_reduction         ?
_computing_structure_solution     ?
_computing_structure_refinement 'SHELXL-2018/3 (Sheldrick, 2018)'
_computing_molecular_graphics     ?
_computing_publication_material   ?
_refine_special_details
;
 Refined as a 2-component inversion twin.
;
_refine_ls_structure_factor_coef  Fsqd
_refine_ls_matrix_type            full
_refine_ls_weighting_scheme       calc
_refine_ls_weighting_details
'w=1/[\s^2^(Fo^2^)+(0.2000P)^2^] where P=(Fo^2^+2Fc^2^)/3'
_atom_sites_solution_primary      ?
_atom_sites_solution_secondary    ?
_atom_sites_solution_hydrogens    mixed
_refine_ls_hydrogen_treatment     constr
_refine_ls_extinction_method      none
_refine_ls_extinction_coef        .
_refine_ls_abs_structure_details
;
 Refined as an inversion twin.
;
_refine_ls_abs_structure_Flack    0.49(17)
_chemical_absolute_configuration  ?
_refine_ls_number_reflns          3106
_refine_ls_number_parameters      195
_refine_ls_number_restraints      408
_refine_ls_R_factor_all           0.1400
_refine_ls_R_factor_gt            0.1051
_refine_ls_wR_factor_ref          0.2963
_refine_ls_wR_factor_gt           0.2808
_refine_ls_goodness_of_fit_ref    0.971
_refine_ls_restrained_S_all       0.992
_refine_ls_shift/su_max           0.015
_refine_ls_shift/su_mean          0.001
 
loop_
 _atom_site_label
 _atom_site_type_symbol
 _atom_site_fract_x
 _atom_site_fract_y
 _atom_site_fract_z
 _atom_site_U_iso_or_equiv
 _atom_site_adp_type
 _atom_site_occupancy
 _atom_site_site_symmetry_order  
 _atom_site_calc_flag
 _atom_site_refinement_flags_posn
 _atom_site_refinement_flags_adp
 _atom_site_refinement_flags_occupancy
 _atom_site_disorder_assembly
 _atom_site_disorder_group
Cd1 Cd 0.000000 0.000000 0.000000 0.0705(3) Uani 1 4 d S T P . .
O1 O 0.2535(6) 0.0251(6) 0.00519(13) 0.0748(18) Uani 1 1 d . . . . .
O2 O 0.1428(5) 0.0118(9) -0.04931(16) 0.0851(19) Uani 1 1 d . . . . .
C1 C 0.2503(10) -0.0114(13) -0.0295(3) 0.092(3) Uani 1 1 d . . . . .
C2 C 0.500000 0.000000 -0.0320(3) 0.084(3) Uani 1 2 d DS TU P . .
H2A H 0.500000 0.000000 -0.005115 0.101 Uiso 1 2 calc R U P . .
C3 C 0.3802(6) -0.0101(12) -0.05111(16) 0.079(2) Uani 1 1 d D U . . .
C4 C 0.3831(6) 0.0074(15) -0.09024(17) 0.102(3) Uani 1 1 d D U . . .
H4A H 0.302684 0.024708 -0.103358 0.122 Uiso 1 1 calc R U . . .
C5 C 0.500000 0.000000 -0.1104(3) 0.089(3) Uani 1 2 d DS TU P . .
O3 O 0.4997(8) 0.2117(11) -0.1496(2) 0.216(4) Uani 1 1 d . U . . .
N1 N 0.500000 0.000000 -0.1500(4) 0.153(2) Uani 1 2 d S TU P . .
C6 C 0.4991(7) 0.1178(14) -0.1712(4) 0.161(2) Uani 1 1 d . U . . .
C7 C 0.500000 0.000000 -0.23031(14) 0.160(3) Uani 1 2 d DS TU P . .
C8 C 0.49987(19) 0.1186(6) -0.2106(2) 0.163(2) Uani 1 1 d D U . . .
C9 C 0.5000(3) 0.2379(8) -0.23006(14) 0.168(2) Uani 1 1 d D U . . .
S1 S 0.3876(13) 0.3841(10) -0.2127(4) 0.175(2) Uani 0.5 1 d D U P . .
C10 C 0.303(3) 0.500000 -0.250000 0.155(3) Uani 0.5 2 d DS TU P A 1
H10A H 0.214902 0.526550 -0.243350 0.186 Uiso 0.25 1 d R U P A 1
H10B H 0.308252 0.471010 -0.275870 0.186 Uiso 0.25 1 d R U P A 1
C11 C 0.418(3) 0.598(2) -0.2404(13) 0.165(3) Uani 0.25 1 d D U P A 1
H11A H 0.379849 0.683157 -0.232132 0.247 Uiso 0.25 1 calc R U P A 1
H11B H 0.472309 0.561396 -0.220050 0.247 Uiso 0.25 1 calc R U P A 1
H11C H 0.472313 0.612619 -0.262971 0.247 Uiso 0.25 1 calc R U P A 1
C10' C 0.311(3) 0.254(4) -0.1844(10) 0.163(2) Uani 0.25 1 d D U P A 2
H10C H 0.347864 0.164847 -0.189152 0.196 Uiso 0.25 1 calc R U P A 2
H10D H 0.308996 0.273885 -0.156872 0.196 Uiso 0.25 1 calc R U P A 2
C11' C 0.177(2) 0.280(5) -0.2048(13) 0.167(8) Uani 0.25 1 d D U P A 2
H11D H 0.109318 0.220138 -0.194791 0.250 Uiso 0.25 1 calc R U P A 2
H11E H 0.149514 0.372330 -0.200382 0.250 Uiso 0.25 1 calc R U P A 2
H11F H 0.187642 0.265370 -0.232047 0.250 Uiso 0.25 1 calc R U P A 2
C100 C 1.085(4) 0.222(5) -0.1024(19) 0.072(15) Uiso 0.125 1 d D U P B 1
H10F H 1.074072 0.151507 -0.121141 0.108 Uiso 0.125 1 calc R U P B 1
H10G H 1.003978 0.276036 -0.101458 0.108 Uiso 0.125 1 calc R U P B 1
H10H H 1.101282 0.183255 -0.077394 0.108 Uiso 0.125 1 calc R U P B 1
O100 O 1.195(3) 0.305(4) -0.1129(14) 0.083(13) Uiso 0.125 1 d D U P B 1
H10E H 1.264133 0.258278 -0.114421 0.125 Uiso 0.125 1 calc R U P B 1
N301 N 0.9843(18) 0.2366(19) -0.0829(6) 0.133(8) Uiso 0.375 1 d D U P C 2
C302 C 1.068(2) 0.355(2) -0.0828(9) 0.132(12) Uiso 0.375 1 d D U P C 2
H30B H 1.043121 0.412585 -0.061617 0.199 Uiso 0.375 1 calc R U P C 2
H30C H 1.161388 0.328763 -0.080029 0.199 Uiso 0.375 1 calc R U P C 2
H30D H 1.056868 0.403085 -0.106715 0.199 Uiso 0.375 1 calc R U P C 2
C301 C 1.024(3) 0.159(2) -0.1132(7) 0.139(11) Uiso 0.375 1 d D U P C 2
H30E H 1.113722 0.125660 -0.108744 0.208 Uiso 0.375 1 calc R U P C 2
H30F H 0.962866 0.083447 -0.115868 0.208 Uiso 0.375 1 calc R U P C 2
H30G H 1.022304 0.211617 -0.136485 0.208 Uiso 0.375 1 calc R U P C 2
O301 O 0.806(3) 0.342(3) -0.0560(7) 0.179(12) Uiso 0.375 1 d D U P C 2
C303 C 0.8495(16) 0.287(2) -0.0893(7) 0.107(9) Uiso 0.375 1 d D U P C 2
H30A H 0.800959 0.281150 -0.112275 0.128 Uiso 0.375 1 calc R U P C 2
O401 O 0.817(3) 0.624(4) 0.0530(7) 0.246(13) Uiso 0.375 1 d D U P D 3
C401 C 0.797(3) 0.616(4) -0.0348(6) 0.25(2) Uiso 0.375 1 d D U P D 3
H40B H 0.753172 0.548312 -0.050401 0.368 Uiso 0.375 1 d R U P D 3
H40C H 0.759912 0.702992 -0.040551 0.368 Uiso 0.375 1 d R U P D 3
H40D H 0.892292 0.615602 -0.040181 0.368 Uiso 0.375 1 d R U P D 3
C402 C 0.664(3) 0.489(2) 0.0057(9) 0.26(2) Uiso 0.375 1 d D U P D 3
H40E H 0.618481 0.422609 -0.009708 0.397 Uiso 0.375 1 d R U P D 3
H40F H 0.758401 0.491459 -0.001408 0.397 Uiso 0.375 1 d R U P D 3
H40G H 0.656302 0.466169 0.032542 0.397 Uiso 0.375 1 d R U P D 3
N401 N 0.703(3) 0.618(2) -0.0045(5) 0.264(14) Uiso 0.375 1 d D U P D 3
C403 C 0.748(4) 0.691(2) 0.0264(6) 0.260(15) Uiso 0.375 1 d D U P D 3
H40A H 0.765499 0.777064 0.016753 0.312 Uiso 0.375 1 d R U P D 3
 
loop_
 _atom_site_aniso_label
 _atom_site_aniso_U_11
 _atom_site_aniso_U_22
 _atom_site_aniso_U_33
 _atom_site_aniso_U_23
 _atom_site_aniso_U_13
 _atom_site_aniso_U_12
Cd1 0.0789(5) 0.0789(5) 0.0537(5) 0.000 0.000 0.000
O1 0.078(4) 0.090(5) 0.056(3) 0.006(4) 0.010(3) 0.021(3)
O2 0.050(3) 0.104(5) 0.102(4) 0.033(5) -0.007(3) -0.016(4)
C1 0.080(6) 0.087(7) 0.107(6) -0.033(8) -0.010(5) 0.020(7)
C2 0.065(6) 0.122(8) 0.067(6) 0.000 0.000 0.047(7)
C3 0.053(4) 0.113(6) 0.070(4) -0.018(6) 0.002(4) 0.052(5)
C4 0.087(5) 0.144(7) 0.075(5) -0.022(7) -0.018(4) 0.065(6)
C5 0.062(6) 0.134(8) 0.070(6) 0.000 0.000 -0.010(9)
O3 0.390(12) 0.156(8) 0.102(5) 0.006(6) 0.014(11) 0.006(11)
N1 0.235(5) 0.137(4) 0.086(4) 0.000 0.000 -0.002(5)
C6 0.256(5) 0.137(4) 0.090(4) -0.001(4) 0.003(5) -0.002(5)
C7 0.252(5) 0.141(5) 0.086(4) 0.000 0.000 -0.004(5)
C8 0.256(4) 0.138(4) 0.095(4) 0.004(4) 0.003(4) -0.002(4)
C9 0.260(4) 0.149(4) 0.096(4) 0.004(4) 0.004(4) -0.003(4)
S1 0.261(4) 0.154(4) 0.110(4) 0.001(3) 0.005(4) -0.003(4)
C10 0.246(5) 0.135(5) 0.084(5) 0.004(5) 0.000 0.000
C11 0.250(6) 0.145(6) 0.099(6) 0.004(6) 0.006(6) -0.003(6)
C10' 0.253(4) 0.142(4) 0.094(4) 0.002(4) 0.003(4) -0.003(4)
C11' 0.260(14) 0.140(14) 0.101(14) -0.005(14) 0.011(14) 0.001(14)
 
_geom_special_details
;
 All esds (except the esd in the dihedral angle between two l.s. planes)
 are estimated using the full covariance matrix.  The cell esds are taken
 into account individually in the estimation of esds in distances, angles
 and torsion angles; correlations between esds in cell parameters are only
 used when they are defined by crystal symmetry.  An approximate (isotropic)
 treatment of cell esds is used for estimating esds involving l.s. planes.
;
 
loop_
 _geom_bond_atom_site_label_1
 _geom_bond_atom_site_label_2
 _geom_bond_distance
 _geom_bond_site_symmetry_2
 _geom_bond_publ_flag
Cd1 O2 2.262(6) . ?
Cd1 O2 2.262(6) 2 ?
Cd1 O2 2.262(6) 4 ?
Cd1 O2 2.262(6) 3 ?
Cd1 O1 2.577(6) 2 ?
Cd1 O1 2.577(6) 3 ?
Cd1 O1 2.577(6) 4 ?
Cd1 O1 2.577(6) . ?
Cd1 C1 2.734(10) 4 ?
Cd1 C1 2.734(10) 2 ?
Cd1 C1 2.734(10) 3 ?
Cd1 C1 2.734(10) . ?
O1 C1 1.278(10) . ?
O2 C1 1.311(11) . ?
C1 C3 1.517(12) . ?
C2 C3 1.387(6) . ?
C2 C3 1.387(6) 2_655 ?
C3 C4 1.392(7) . ?
C3 O401 1.75(4) 4_645 ?
C4 C5 1.379(6) . ?
C5 N1 1.397(15) . ?
O3 C6 1.216(15) . ?
N1 C6 1.405(14) 2_655 ?
N1 C6 1.405(14) . ?
C6 C8 1.389(14) . ?
C7 C8 1.385(7) 2_655 ?
C7 C8 1.385(7) . ?
C7 C7 1.390(10) 5_654 ?
C8 C9 1.387(8) . ?
C9 C9 1.408(10) 5_654 ?
C9 C11 1.88(3) 2_665 ?
C9 S1 1.959(13) . ?
S1 C11 1.69(5) 6_564 ?
S1 C10' 1.82(2) . ?
S1 C10 1.956(15) . ?
S1 C11 2.20(4) 2_665 ?
C10 C11 1.56(2) 6_564 ?
C10 C11 1.56(2) . ?
C11 C11 1.80(8) 5_654 ?
C10' C11' 1.56(2) . ?
C100 O100 1.44(3) . ?
N301 C301 1.39(2) . ?
N301 C303 1.468(19) . ?
N301 C302 1.47(2) . ?
O301 C303 1.37(2) . ?
O401 C403 1.35(2) . ?
C401 N401 1.43(2) . ?
C402 N401 1.40(2) . ?
N401 C403 1.39(2) . ?
 
loop_
 _geom_angle_atom_site_label_1
 _geom_angle_atom_site_label_2
 _geom_angle_atom_site_label_3
 _geom_angle
 _geom_angle_site_symmetry_1
 _geom_angle_site_symmetry_3
 _geom_angle_publ_flag
O2 Cd1 O2 79.5(3) . 2 ?
O2 Cd1 O2 126.27(16) . 4 ?
O2 Cd1 O2 126.27(16) 2 4 ?
O2 Cd1 O2 126.27(16) . 3 ?
O2 Cd1 O2 126.27(16) 2 3 ?
O2 Cd1 O2 79.4(3) 4 3 ?
O2 Cd1 O1 133.79(17) . 2 ?
O2 Cd1 O1 54.36(17) 2 2 ?
O2 Cd1 O1 87.5(2) 4 2 ?
O2 Cd1 O1 86.3(3) 3 2 ?
O2 Cd1 O1 86.3(3) . 3 ?
O2 Cd1 O1 87.5(2) 2 3 ?
O2 Cd1 O1 133.79(17) 4 3 ?
O2 Cd1 O1 54.36(17) 3 3 ?
O1 Cd1 O1 90.289(15) 2 3 ?
O2 Cd1 O1 87.5(2) . 4 ?
O2 Cd1 O1 86.3(3) 2 4 ?
O2 Cd1 O1 54.36(17) 4 4 ?
O2 Cd1 O1 133.79(17) 3 4 ?
O1 Cd1 O1 90.289(15) 2 4 ?
O1 Cd1 O1 171.9(2) 3 4 ?
O2 Cd1 O1 54.35(17) . . ?
O2 Cd1 O1 133.79(17) 2 . ?
O2 Cd1 O1 86.3(3) 4 . ?
O2 Cd1 O1 87.5(2) 3 . ?
O1 Cd1 O1 171.9(2) 2 . ?
O1 Cd1 O1 90.288(15) 3 . ?
O1 Cd1 O1 90.290(15) 4 . ?
O2 Cd1 C1 102.6(3) . 4 ?
O2 Cd1 C1 111.6(3) 2 4 ?
O2 Cd1 C1 28.5(2) 4 4 ?
O2 Cd1 C1 107.1(3) 3 4 ?
O1 Cd1 C1 96.0(3) 2 4 ?
O1 Cd1 C1 160.0(2) 3 4 ?
O1 Cd1 C1 27.7(2) 4 4 ?
O1 Cd1 C1 80.8(3) . 4 ?
O2 Cd1 C1 107.1(3) . 2 ?
O2 Cd1 C1 28.5(2) 2 2 ?
O2 Cd1 C1 102.6(3) 4 2 ?
O2 Cd1 C1 111.6(3) 3 2 ?
O1 Cd1 C1 27.7(2) 2 2 ?
O1 Cd1 C1 96.0(3) 3 2 ?
O1 Cd1 C1 80.8(3) 4 2 ?
O1 Cd1 C1 160.0(2) . 2 ?
C1 Cd1 C1 98.33(15) 4 2 ?
O2 Cd1 C1 111.6(3) . 3 ?
O2 Cd1 C1 102.5(3) 2 3 ?
O2 Cd1 C1 107.1(3) 4 3 ?
O2 Cd1 C1 28.5(2) 3 3 ?
O1 Cd1 C1 80.8(3) 2 3 ?
O1 Cd1 C1 27.7(2) 3 3 ?
O1 Cd1 C1 160.0(2) 4 3 ?
O1 Cd1 C1 96.0(3) . 3 ?
C1 Cd1 C1 135.3(4) 4 3 ?
C1 Cd1 C1 98.33(15) 2 3 ?
O2 Cd1 C1 28.5(2) . . ?
O2 Cd1 C1 107.1(3) 2 . ?
O2 Cd1 C1 111.6(3) 4 . ?
O2 Cd1 C1 102.6(3) 3 . ?
O1 Cd1 C1 160.0(2) 2 . ?
O1 Cd1 C1 80.8(3) 3 . ?
O1 Cd1 C1 96.0(3) 4 . ?
O1 Cd1 C1 27.7(2) . . ?
C1 Cd1 C1 98.33(15) 4 . ?
C1 Cd1 C1 135.3(4) 2 . ?
C1 Cd1 C1 98.33(15) 3 . ?
C1 O1 Cd1 83.0(5) . . ?
C1 O2 Cd1 96.1(5) . . ?
O1 C1 O2 118.7(8) . . ?
O1 C1 C3 117.2(8) . . ?
O2 C1 C3 116.4(8) . . ?
O1 C1 Cd1 69.3(5) . . ?
O2 C1 Cd1 55.4(4) . . ?
C3 C1 Cd1 171.7(7) . . ?
C3 C2 C3 121.9(8) . 2_655 ?
C2 C3 C4 117.0(7) . . ?
C2 C3 C1 120.6(6) . . ?
C4 C3 C1 121.2(6) . . ?
C2 C3 O401 96.5(13) . 4_645 ?
C4 C3 O401 95.1(12) . 4_645 ?
C1 C3 O401 89.4(13) . 4_645 ?
C5 C4 C3 121.5(7) . . ?
C4 C5 C4 117.9(9) 2_655 . ?
C4 C5 N1 121.0(4) 2_655 . ?
C4 C5 N1 121.0(4) . . ?
C5 N1 C6 122.2(7) . 2_655 ?
C5 N1 C6 122.2(7) . . ?
C6 N1 C6 115.6(14) 2_655 . ?
O3 C6 C8 128.5(12) . . ?
O3 C6 N1 109.0(11) . . ?
C8 C6 N1 122.5(11) . . ?
C8 C7 C8 119.5(7) 2_655 . ?
C8 C7 C7 120.2(4) 2_655 5_654 ?
C8 C7 C7 120.2(4) . 5_654 ?
C7 C8 C9 120.0(6) . . ?
C7 C8 C6 119.9(8) . . ?
C9 C8 C6 120.1(8) . . ?
C8 C9 C9 119.8(4) . 5_654 ?
C8 C9 C11 149.0(14) . 2_665 ?
C9 C9 C11 78.8(14) 5_654 2_665 ?
C8 C9 S1 119.9(5) . . ?
C9 C9 S1 108.3(4) 5_654 . ?
C11 C9 S1 69.9(11) 2_665 . ?
C11 S1 C10 50.0(8) 6_564 . ?
C11 S1 C9 70.7(9) 6_564 . ?
C10' S1 C9 82.8(13) . . ?
C10 S1 C9 119.4(8) . . ?
C11 S1 C11 53(2) 6_564 2_665 ?
C10 S1 C11 92.4(14) . 2_665 ?
C9 S1 C11 53.5(7) . 2_665 ?
C11 C10 C11 85(3) 6_564 . ?
C11 C10 S1 56.2(18) 6_564 . ?
C11 C10 S1 85.0(13) . . ?
C11 C10 S1 85.0(13) 6_564 6_564 ?
C11 C10 S1 56.2(18) . 6_564 ?
S1 C10 S1 128.4(17) . 6_564 ?
C10 C11 S1 73.8(17) . 6_564 ?
C10 C11 C9 158(2) . 2_665 ?
S1 C11 C9 100.2(15) 6_564 2_665 ?
C10 C11 C11 127(3) . 5_654 ?
S1 C11 C11 78(3) 6_564 5_654 ?
C9 C11 C11 70.4(13) 2_665 5_654 ?
C10 C11 S1 143.8(17) . 2_665 ?
S1 C11 S1 126(2) 6_564 2_665 ?
C9 C11 S1 56.6(9) 2_665 2_665 ?
C11 C11 S1 49(2) 5_654 2_665 ?
C11' C10' S1 89.5(16) . . ?
C301 N301 C303 109.9(17) . . ?
C301 N301 C302 107.3(17) . . ?
C303 N301 C302 104.9(16) . . ?
O301 C303 N301 107.7(17) . . ?
C403 N401 C402 112.3(18) . . ?
C403 N401 C401 112(2) . . ?
C402 N401 C401 111(2) . . ?
O401 C403 N401 117(2) . . ?
 
_refine_diff_density_max    1.877
_refine_diff_density_min   -0.979
_refine_diff_density_rms    0.116

_shelx_res_file
;

TITL 1 in P-42c
    new3_sq_s.res
    created by SHELXL-2018/3 at 11:54:55 on 29-May-2023
CELL 0.71073  10.08910  10.08910  35.28820  90.0000  90.0000  90.0000
ZERR   2.00   0.00070   0.00070   0.00240   0.0000   0.0000   0.0000
LATT -1
SYMM -X, -Y, Z
SYMM Y, -X, -Z
SYMM -Y, X, -Z
SYMM -X, Y, 0.5-Z
SYMM X, -Y, 0.5-Z
SYMM -Y, -X, 0.5+Z
SYMM Y, X, 0.5+Z
SFAC C H N O S CD
UNIT 87 78 10 31 4 2
TEMP -73.150
OMIT 0 50

ABIN
SIMU 0.02 0.04 2.80 N1 C2 > C5

TWIN

ACTA

EQIV $1 -x+1,y,-0.5-z
EQIV $2 -x+1,-y,z

DFIX 1.39 0.01 C7 C8 C8 C9 C9 C9_$1 C9_$1 C8_$1 C8_$1 C7_$1 C7_$1 C7
DFIX 2.78 0.02 C7 C9_$1 C8 C8_$1 C9 C7_$1
FLAT 0.02 C7 C9_$1 C8 C8_$1 C9 C7_$1 c6 n1 O3

DFIX 1.39 0.01 C2 C3 C3 C4 C4 C5 C5 C4_$2 C4_$2 C3_$2 C3_$2 C2
DFIX 2.78 0.02 C2 C5 C3 C4_$2 C4 C3_$2

DFIX 1.35 0.02 C303 O301 C403 O401
DFIX 2.32 0.02 N301 O301 N401 O401

DFIX 2.32 0.02 C301 C302 C302 C303 C303 C301
DFIX 2.32 0.02 C401 C402 C402 C403 C403 C401

DFIX 1.43 0.02 N301 C301 N301 C302 N301 C303
DFIX 1.43 0.02 N401 C401 N401 C402 N401 C403

L.S. 124
BOND
FMAP 2
PLAN 30
DAMP 500

OMIT      0   1   3
OMIT      0   4   1
OMIT      0   1  15
OMIT      1   5   0
OMIT      0   3   7
OMIT      2   2  14
OMIT      0   5  15

OMIT     1   2   7
OMIT    -2   2  14
OMIT    -1   2   7
OMIT     0   1   8
OMIT     0   5   3
OMIT     0   1  14
OMIT     0   2   9
OMIT     0   1   4
OMIT     0   2   1
OMIT    -2   3   1
OMIT    -1   4   2
OMIT     1   4   2
OMIT     2   3   1
OMIT     0   5  11
OMIT     0   3   3
OMIT     1   3   9
OMIT     2   2   2

OMIT    -2   2   2
OMIT     2   4   0
OMIT    -1   3   9
OMIT     0   2   7
OMIT     0   6   5
OMIT     0   2  16
OMIT     2   4   9
OMIT     0   4  24

OMIT     0   0  12
OMIT     0   3  13
OMIT    -2   4   9
OMIT     2   3   0
OMIT     0   2   2
OMIT    -2   4   3

simu 0.01 0.04 4.80 O3 > C11'
DFIX 1.54 0.02 C10 C11 C10' C11'
dfix 1.45 0.02 c100 o100
isor 0.02 c10 c11

dfix 1.80 0.02 s1 c10 s1 c10'

DFIX 2.40 0.02 C11 s1 C11' S1

SIMU 0.02 0.04 2.80 C100 > C403

ABIN
WGHT    0.200000
BASF   0.49257
FVAR       0.24849
CD1   6    0.000000    0.000000    0.000000    10.25000    0.07887    0.07887 =
         0.05371    0.00000    0.00000    0.00000
O1    4    0.253532    0.025082    0.005186    11.00000    0.07806    0.09044 =
         0.05603    0.00564    0.01025    0.02095
O2    4    0.142823    0.011822   -0.049308    11.00000    0.04963    0.10395 =
         0.10170    0.03331   -0.00683   -0.01570
C1    1    0.250300   -0.011378   -0.029489    11.00000    0.08041    0.08710 =
         0.10740   -0.03268   -0.01002    0.01998
C2    1    0.500000    0.000000   -0.032036    10.50000    0.06479    0.12161 =
         0.06710    0.00000    0.00000    0.04707
AFIX  43
H2A   2    0.500000    0.000000   -0.005115    10.50000   -1.20000
AFIX   0
C3    1    0.380247   -0.010080   -0.051111    11.00000    0.05329    0.11343 =
         0.07040   -0.01831    0.00166    0.05187
C4    1    0.383067    0.007359   -0.090244    11.00000    0.08675    0.14390 =
         0.07467   -0.02175   -0.01761    0.06549
AFIX  43
H4A   2    0.302684    0.024708   -0.103358    11.00000   -1.20000
AFIX   0
C5    1    0.500000    0.000000   -0.110393    10.50000    0.06202    0.13387 =
         0.06988    0.00000    0.00000   -0.01029
O3    4    0.499681    0.211678   -0.149607    11.00000    0.38999    0.15569 =
         0.10197    0.00597    0.01439    0.00641
N1    3    0.500000    0.000000   -0.149979    10.50000    0.23496    0.13708 =
         0.08649    0.00000    0.00000   -0.00211
C6    1    0.499132    0.117806   -0.171200    11.00000    0.25586    0.13662 =
         0.08957   -0.00053    0.00341   -0.00209
C7    1    0.500000    0.000000   -0.230306    10.50000    0.25159    0.14137 =
         0.08581    0.00000    0.00000   -0.00422
C8    1    0.499866    0.118585   -0.210552    11.00000    0.25562    0.13789 =
         0.09482    0.00430    0.00297   -0.00174
C9    1    0.499954    0.237888   -0.230056    11.00000    0.25959    0.14858 =
         0.09561    0.00415    0.00416   -0.00303
S1    5    0.387603    0.384114   -0.212677    10.50000    0.26096    0.15411 =
         0.11037    0.00145    0.00530   -0.00284
PART   1
C10   1    0.303272    0.500000   -0.250000    10.25000    0.24644    0.13549 =
         0.08427    0.00385    0.00000    0.00000
AFIX   3
H10A  2    0.214902    0.526550   -0.243350    10.25000   -1.20000
H10B  2    0.308252    0.471010   -0.275870    10.25000   -1.20000
AFIX   0
C11   1    0.417545    0.598432   -0.240397    10.25000    0.25029    0.14488 =
         0.09915    0.00398    0.00552   -0.00288
AFIX  33
H11A  2    0.379849    0.683157   -0.232132    10.25000   -1.50000
H11B  2    0.472309    0.561396   -0.220050    10.25000   -1.50000
H11C  2    0.472313    0.612619   -0.262971    10.25000   -1.50000
AFIX   0
PART   2
C10'  1    0.311002    0.254223   -0.184351    10.25000    0.25310    0.14227 =
         0.09387    0.00206    0.00348   -0.00290
AFIX  23
H10C  2    0.347864    0.164847   -0.189152    10.25000   -1.20000
H10D  2    0.308996    0.273885   -0.156872    10.25000   -1.20000
AFIX   0
C11'  1    0.176979    0.280439   -0.204781    10.25000    0.25968    0.13984 =
         0.10138   -0.00471    0.01059    0.00104
AFIX  33
H11D  2    0.109318    0.220138   -0.194791    10.25000   -1.50000
H11E  2    0.149514    0.372330   -0.200382    10.25000   -1.50000
H11F  2    0.187642    0.265370   -0.232047    10.25000   -1.50000
AFIX   0
PART   1
C100  1    1.084843    0.222320   -0.102383    10.12500    0.07201
AFIX 137
H10F  2    1.074072    0.151507   -0.121141    10.12500   -1.50000
H10G  2    1.003978    0.276036   -0.101458    10.12500   -1.50000
H10H  2    1.101282    0.183255   -0.077394    10.12500   -1.50000
AFIX   0
O100  4    1.195305    0.304818   -0.112893    10.12500    0.08309
AFIX  83
H10E  2    1.264133    0.258278   -0.114421    10.12500   -1.50000
AFIX   0
PART   2
N301  3    0.984326    0.236614   -0.082854    10.37500    0.13319
C302  1    1.068387    0.355072   -0.082799    10.37500    0.13235
AFIX  33
H30B  2    1.043121    0.412585   -0.061617    10.37500   -1.50000
H30C  2    1.161388    0.328763   -0.080029    10.37500   -1.50000
H30D  2    1.056868    0.403085   -0.106715    10.37500   -1.50000
AFIX   0
C301  1    1.023695    0.158607   -0.113217    10.37500    0.13891
AFIX  33
H30E  2    1.113722    0.125660   -0.108744    10.37500   -1.50000
H30F  2    0.962866    0.083447   -0.115868    10.37500   -1.50000
H30G  2    1.022304    0.211617   -0.136485    10.37500   -1.50000
AFIX   0
O301  4    0.806199    0.342415   -0.055979    10.37500    0.17906
C303  1    0.849521    0.286521   -0.089261    10.37500    0.10667
AFIX  43
H30A  2    0.800959    0.281150   -0.112275    10.37500   -1.20000
AFIX   0
PART   3
O401  4    0.817014    0.623920    0.052979    10.37500    0.24624
C401  1    0.797022    0.615532   -0.034761    10.37500    0.24517
AFIX   3
H40B  2    0.753172    0.548312   -0.050401    10.37500   -1.50000
H40C  2    0.759912    0.702992   -0.040551    10.37500   -1.50000
H40D  2    0.892292    0.615602   -0.040181    10.37500   -1.50000
AFIX   0
C402  1    0.664490    0.489179    0.005662    10.37500    0.26442
AFIX   3
H40E  2    0.618481    0.422609   -0.009708    10.37500   -1.50000
H40F  2    0.758401    0.491459   -0.001408    10.37500   -1.50000
H40G  2    0.656302    0.466169    0.032542    10.37500   -1.50000
AFIX   0
N401  3    0.703358    0.617995   -0.004524    10.37500    0.26373
C403  1    0.748089    0.690924    0.026423    10.37500    0.26011
AFIX   3
H40A  2    0.765499    0.777064    0.016753    10.37500   -1.20000
PART   0

AFIX   0
HKLF 4


REM  1 in P-42c
REM wR2 = 0.2963, GooF = S = 0.971, Restrained GooF = 0.992 for all data
REM R1 = 0.1051 for 1722 Fo > 4sig(Fo) and 0.1400 for all 3106 data
REM 195 parameters refined using 408 restraints

END

WGHT      0.2000      0.0000

REM Highest difference peak  1.877,  deepest hole -0.979,  1-sigma level  0.116
Q1    1   0.5000  0.2939 -0.2500  10.50000  0.05    1.02
Q2    1   0.0764  0.0008 -0.0001  11.00000  0.05    0.78
Q3    1   1.0000  0.5000 -0.1554  10.50000  0.05    0.43
Q4    1   0.2459  0.3440 -0.2570  11.00000  0.05    0.38
Q5    1   0.5970  0.2013 -0.1495  11.00000  0.05    0.36
Q6    1   0.6796  0.4981  0.0633  11.00000  0.05    0.33
Q7    1   0.3976  0.2132 -0.1516  11.00000  0.05    0.33
Q8    1   1.0000  0.0000 -0.1318  10.50000  0.05    0.32
Q9    1   0.4479 -0.0140 -0.0403  11.00000  0.05    0.32
Q10   1   0.4924  0.0524 -0.1034  11.00000  0.05    0.31
Q11   1   0.2136 -0.0738  0.0005  11.00000  0.05    0.31
Q12   1   0.2115  0.2357 -0.2499  11.00000  0.05    0.29
Q13   1   0.5114  0.6075 -0.1980  11.00000  0.05    0.29
Q14   1   0.1458  0.5017 -0.2058  11.00000  0.05    0.29
Q15   1   0.4023  0.2304 -0.2287  11.00000  0.05    0.28
Q16   1   0.1916  0.0310 -0.0445  11.00000  0.05    0.28
Q17   1   0.2055  0.3893 -0.2297  11.00000  0.05    0.28
Q18   1   0.1690 -0.0833 -0.0504  11.00000  0.05    0.27
Q19   1   1.0001  0.2350 -0.1607  11.00000  0.05    0.27
Q20   1   0.6864  0.4995 -0.0684  11.00000  0.05    0.27
Q21   1   0.1971  0.0019  0.0403  11.00000  0.05    0.26
Q22   1   0.1466  0.0997 -0.0459  11.00000  0.05    0.25
Q23   1   0.4964  0.6303 -0.2185  11.00000  0.05    0.25
Q24   1   0.3354  0.2980 -0.2153  11.00000  0.05    0.24
Q25   1   0.2177  0.0811  0.0017  11.00000  0.05    0.23
Q26   1   0.5957  0.2193 -0.2294  11.00000  0.05    0.23
Q27   1   1.1141  0.3815 -0.0651  11.00000  0.05    0.23
Q28   1   0.6417  0.7071  0.0363  11.00000  0.05    0.23
Q29   1   0.9956  0.1962 -0.0963  11.00000  0.05    0.23
Q30   1   0.9612  0.1863 -0.0490  11.00000  0.05    0.23
;
_shelx_res_checksum   52393

_shelx_hkl_file
;
   1   1   0    54.1     4.5
  -1   1   0    61.0     4.8
  -1   1   0    60.5     4.5
   1  -1   0    59.9     4.5
  -1   1   0    53.3     4.6
  -1   1   0    59.1     4.6
  -1  -1   0    56.7     4.6
  -1  -1   0    62.2     5.0
  -1   2   0   289.6    20.9
  -1   2   0   281.3    21.1
   2   1   0   268.7    21.2
   2   1   0   283.1    21.1
   1  -2   0   265.8    21.2
   1  -2   0   276.0    21.1
   1  -2   0   274.2    20.9
  -2  -1   0   287.5    21.3
  -2  -1   0   294.2    21.1
  -1   2   0   277.6    21.2
  -2   1   0   280.8    20.8
   2  -1   0   270.1    20.7
   1   2   0   278.3    21.1
  -2   1   0   272.0    20.8
  -1  -2   0   273.5    21.0
   2  -2   0     3.9     2.1
  -2   2   0     3.5     1.1
  -2   2   0     2.9     1.5
  -2   2   0     4.6     1.8
   2  -2   0     4.2     1.2
   3   2   0    31.8     3.9
  -2   3   0    32.5     3.7
   2  -3   0    32.0     3.6
   3   2   0    32.3     3.4
   2  -3   0    32.8     3.1
   1  -3   0    13.3     2.2
   3   1   0    16.0     2.5
   3   1   0    12.1     2.4
   1  -3   0    12.9     2.0
  -1   3   0    13.9     2.0
  -1   3   0    12.0     2.6
   0  -3   0   564.0    42.7
   0   3   0   562.0    42.7
  -3   0   0   547.6    42.8
   0  -3   0   577.6    42.8
   3   0   0   583.4    43.0
   0   3   0   577.0    43.2
   3   0   0   597.4    42.9
  -1  -3   0     9.2     2.3
   1   3   0    10.4     3.0
  -3   1   0    12.6     2.0
   3  -1   0    12.1     2.1
   3  -1   0    11.4     2.6
   3  -2   0    33.0     3.8
   2   3   0    33.4     4.2
   3  -2   0    32.6     3.4
   3  -2   0    32.4     2.9
   3   3   0     7.4     2.9
   3  -3   0     7.8     1.5
   3   3   0     8.2     1.9
   3  -3   0     7.0     2.3
  -3   3   0     7.9     2.2
   4   3   0    97.4     8.0
   3  -4   0    92.4     7.6
   4   3   0    91.3     8.6
  -3   4   0    95.5     8.5
   3  -4   0    87.4     8.2
  -2   4   0   244.0    19.3
   4   2   0   244.6    18.9
   2  -4   0   235.1    18.5
   4   2   0   249.4    19.5
   2  -4   0   240.9    18.9
   4   1   0   267.1    20.1
   4   1   0   261.1    20.2
   1  -4   0   253.4    19.7
   1  -4   0   255.9    20.0
  -1   4   0   256.9    20.5
   4  -1   0   258.1    20.0
   4  -1   0   254.4    19.7
   1   4   0   253.9    20.4
  -1  -4   0   252.7    19.7
   2   4   0   240.7    19.4
   4  -2   0   245.0    19.1
   4  -2   0   238.0    18.8
   4  -3   0    92.3     8.3
   3   4   0    92.5     8.9
  -4   3   0    94.1     8.3
   4  -3   0    90.0     7.3
   3   4   0    91.9     7.8
   4  -4   0   130.8    11.2
   4   4   0   124.2    11.6
   4   4   0   129.4    10.6
   4  -4   0   130.3    10.2
  -4   4   0   129.2    11.2
   4  -5   0    62.9     6.8
   5   4   0    64.4     6.4
   5   4   0    61.9     7.3
   4  -5   0    61.4     5.8
  -4   5   0    64.3     7.1
   3  -5   0    69.9     6.2
   3  -5   0    66.9     6.8
   5   3   0    69.9     7.4
   5   3   0    69.6     6.8
  -3   5   0    72.0     7.4
   5   2   0    82.0     7.6
   2  -5   0    77.5     7.4
  -2   5   0    81.2     8.1
   5   2   0    82.4     7.8
   2  -5   0    79.8     7.0
   1  -5   0    91.1     7.8
   1  -5   0    88.4     8.0
  -1   5   0    94.6     8.9
   5   1   0    92.1     8.3
   5   1   0    89.6     8.3
   5   0   0   499.0    37.4
   0   5   0   485.1    38.0
   0  -5   0   491.0    37.1
   5   0   0   490.5    37.5
   5  -1   0    90.3     8.4
   5  -1   0    87.0     8.0
   1   5   0    88.2     9.0
   2   5   0    76.9     8.3
   5  -2   0    77.0     7.6
   5  -2   0    79.9     7.2
   3   5   0    69.1     7.8
   5  -3   0    69.7     7.0
   5  -3   0    68.2     6.6
   5  -3   0    67.2     5.7
   3   5   0    67.8     6.2
   5  -4   0    61.5     6.9
   5  -4   0    62.3     5.5
   4   5   0    61.9     7.7
  -5   4   0    62.0     6.8
   4   5   0    63.4     6.1
   5  -5   0    68.8     6.1
  -5   5   0    63.9     7.5
   5   5   0    71.6     7.0
   5  -5   0    68.5     7.6
   6   5   0    21.3     4.6
   5  -6   0    22.5     3.6
   6   5   0    20.1     5.9
  -5   6   0    21.9     5.5
   5  -6   0    21.2     4.8
  -4   6   0    41.8     6.3
   6   4   0    41.8     5.7
   6   4   0    42.0     6.6
   4  -6   0    44.3     4.8
  -3   6   0    51.4     6.8
   3  -6   0    50.8     6.0
   6   3   0    50.0     6.5
   6   3   0    52.4     6.3
   3  -6   0    52.3     5.3
   6   2   0    49.8     6.0
   2  -6   0    49.7     5.2
   6   2   0    47.4     6.0
  -2   6   0    48.2     6.6
   2  -6   0    48.6     5.6
   1  -6   0    72.9     6.8
   1  -6   0    69.9     6.9
   6   1   0    67.4     7.3
  -1   6   0    72.5     8.3
   6   1   0    70.0     7.4
   0   6   0   451.8    36.9
   0  -6   0   470.6    35.8
   6   0   0   471.8    36.3
   6   0   0   486.0    36.3
   6  -1   0    66.8     7.2
   6  -1   0    58.4     6.6
   1   6   0    61.7     7.8
   6  -2   0    50.1     6.2
   6  -2   0    44.7     5.3
   2   6   0    46.8     6.9
   3   6   0    49.2     7.6
   6  -3   0    50.0     6.8
   6  -3   0    51.2     5.7
   6  -3   0    48.5     4.5
   6  -4   0    43.5     4.2
  -6   4   0    41.7     6.0
   4   6   0    42.3     7.1
   4   6   0    41.4     5.0
   6  -4   0    39.8     5.8
  -6   5   0    21.3     5.0
   6  -5   0    20.2     4.8
   5   6   0    20.9     4.2
   6  -5   0    21.5     3.2
   5   6   0    20.8     6.1
   6  -6   0    21.3     5.2
   6  -6   0    22.8     3.6
  -6   6   0    23.0     7.1
   6   6   0    18.4     6.1
   6   6   0    20.9     4.7
   7   6   0    10.7     5.0
  -6   7   0    12.3     6.1
   7   6   0    13.0     6.1
   6  -7   0    13.1     3.6
   6  -7   0    14.3     5.2
   7   5   0    12.6     5.6
  -5   7   0    11.9     5.6
   7   5   0    11.9     4.9
   5  -7   0    11.6     3.6
   5  -7   0    12.0     4.7
   7   4   0    28.4     5.5
   4  -7   0    28.3     4.4
   4  -7   0    28.9     5.3
  -4   7   0    27.9     6.5
   7   4   0    28.2     6.1
   3  -7   0     9.5     3.1
   7   3   0    11.4     4.6
   7   3   0     9.5     5.0
   7   2   0    32.6     5.6
   2  -7   0    30.0     4.8
   7   2   0    30.4     5.3
  -2   7   0    30.8     7.7
   2  -7   0    30.4     4.6
   7   1   0    30.7     5.7
   1  -7   0    31.9     4.7
   7   1   0    31.8     5.2
  -1   7   0    33.0    10.6
   7   0   0    71.4     8.3
   7   0   0    71.9     8.3
   0  -7   0    70.3     7.6
   1   7   0    26.0     6.9
   7  -1   0    27.3     4.8
   2   7   0    29.5     7.1
   7  -2   0    29.7     4.6
   7  -2   0    28.3     5.7
   7  -3   0    10.1     2.5
   7  -3   0    11.8     3.8
   3   7   0    11.8     6.1
   7  -3   0     9.0     4.4
  -7   4   0    27.8     5.5
   7  -4   0    27.5     5.4
   4   7   0    28.0     4.5
   4   7   0    26.2     6.8
   7  -5   0     9.3     2.9
   7  -5   0    11.1     4.8
  -7   5   0    13.0     5.7
   5   7   0     9.4     4.0
   5   7   0    11.5     6.2
   6   7   0    10.4     4.7
  -7   6   0    10.5     6.1
   7  -6   0    10.5     3.2
   6   7   0    11.5     6.3
   7  -6   0    11.8     5.0
   7   7   0     2.3     5.9
  -7   7   0     1.2     5.9
   7  -7   0     2.8     4.6
   8   7   0    10.0     6.3
  -7   8   0    10.6     7.3
   8   7   0    16.1     7.7
   8   6   0    26.2     7.2
   6  -8   0    25.8     6.4
   8   6   0    21.9     6.6
  -6   8   0    19.0     7.7
   6  -8   0    23.1     4.9
   5  -8   0    27.3     6.1
   5  -8   0    26.7     5.0
   8   5   0    23.3     6.8
   8   5   0    30.6     7.2
  -5   8   0    23.3     7.4
   8   4   0    62.0     8.7
   4  -8   0    62.2     8.0
   8   4   0    55.3     8.7
   4  -8   0    59.4     7.0
  -4   8   0    58.2     8.9
   8   3   0    54.5     7.8
   8   3   0    56.8     8.1
   3  -8   0    57.2     7.3
   3  -8   0    54.6     7.0
  -3   8   0    55.6     9.0
   2  -8   0    99.9     9.7
   2  -8   0    94.0     9.8
  -2   8   0    93.6    11.6
   8   2   0    98.4    10.4
   8   1   0    75.1     9.1
   8   1   0    73.2     9.0
  -1   8   0    71.3    10.3
   1  -8   0    80.5     8.3
   0   8   0   231.8    21.0
   8   0   0   227.9    19.7
   8   0   0   231.9    19.9
   1   8   0    64.9    10.0
   8  -1   0    55.9     8.0
   8  -1   0    64.1     8.5
   2   8   0    86.4    11.2
   8  -2   0    81.1     9.0
   8  -2   0    82.6     9.5
   8  -3   0    51.5     7.5
   8  -3   0    52.4     7.1
   3   8   0    51.4     9.1
   4   8   0    54.4     6.8
   4   8   0    55.6     9.1
   8  -4   0    56.4     7.7
  -8   4   0    55.1     8.7
  -8   5   0    22.9     6.7
   8  -5   0    23.0     6.0
   5   8   0    26.9     7.6
   5   8   0    20.6     5.2
   6   8   0    20.6     5.7
  -8   6   0    23.3     7.0
   8  -6   0    23.6     6.6
   6   8   0    23.6     8.0
  -8   7   0    12.0     7.3
   7   8   0    12.9     6.2
   8  -7   0    11.6     6.1
   7   8   0    14.7     7.6
   8   8   0     6.9     6.5
  -8   8   0     6.1     7.8
   8   8   0    12.4     8.0
   8  -9   0     2.2     6.5
  -8   9   0    -4.9     8.9
   9   8   0     5.8     8.7
   9   7   0    -2.1     6.4
   7  -9   0     1.7     6.4
  -7   9   0    -4.5     8.0
   9   7   0     2.0     7.4
   9   6   0     3.1     6.8
  -6   9   0     -.3     7.2
   6  -9   0    -1.3     4.1
   6  -9   0      .6     5.2
   5  -9   0     1.8     4.9
   9   5   0      .6     5.6
   9   5   0     1.8     6.4
  -5   9   0     -.9     6.6
   5  -9   0      .3     3.8
   4  -9   0     3.8     4.7
   9   4   0     2.4     5.4
   4  -9   0     1.1     3.6
  -4   9   0    -1.4     6.1
   9   4   0     1.9     5.5
   3  -9   0     -.3     3.6
   9   3   0      .5     4.9
   9   3   0     1.4     4.9
   3  -9   0     -.7     4.8
  -3   9   0     -.4     6.0
   9   2   0     5.9     5.4
  -2   9   0     4.9     6.2
   9   2   0     3.4     5.0
   9   1   0     1.8     6.7
   9   1   0     1.1     4.8
  -1   9   0     -.9     5.9
   9   0   0    12.2     5.8
   0   9   0     9.6     6.7
   9   0   0    12.5     5.8
   9  -1   0     -.4     4.5
   1   9   0     -.9     5.7
   2   9   0     3.4     6.2
   9  -2   0     4.2     4.7
   3   9   0     1.0     5.9
   9  -3   0      .1     4.6
   9  -3   0     -.6     4.2
   9  -4   0     3.2     4.6
   4   9   0     2.5     6.2
   4   9   0     5.1     4.5
  -9   4   0     1.6     5.7
   5   9   0      .7     4.7
   5   9   0     2.4     6.5
   9  -5   0     2.8     4.9
  -9   5   0     2.6     6.0
   6   9   0    -1.7     6.2
  -9   6   0     -.6     6.3
   9  -6   0     1.4     5.0
   6   9   0     3.3     7.0
   9  -7   0     1.4     5.4
   7   9   0     1.7     7.2
  -9   7   0     -.8     6.9
   9  -8   0     5.3    10.1
  -9   8   0    -2.4     7.9
   8   9   0     4.5     8.1
   9  -9   0     3.2     7.2
  -9   9   0    -5.0     9.8
   9   9   0     3.5     9.5
  -8  10   0    -6.0    10.6
   8 -10   0      .7     6.7
  10   8   0     7.2    10.4
   7 -10   0     1.9     6.6
  -7  10   0    -6.2     9.5
  10   7   0     8.0     9.3
   6 -10   0     1.9     6.0
  10   6   0     5.1     8.0
  -6  10   0     -.3     8.5
  10   6   0     1.3     6.8
   5 -10   0     4.8     6.1
  10   5   0     4.0     7.0
  10   5   0      .9     6.1
  -5  10   0    -1.8     7.7
   4 -10   0     4.3     5.3
  10   4   0     5.5     7.1
  -4  10   0     2.7     7.7
  10   4   0     4.9     6.3
  10   3   0     3.9     6.1
  10   3   0     3.3     5.7
  -3  10   0     1.1     7.0
  10   2   0     7.1     6.2
  -2  10   0     2.3     7.0
  10   2   0     5.3     5.8
  -1  10   0     2.0     6.8
  10   1   0     3.9     5.5
  10   1   0     4.5     5.3
   0  10   0    15.7     8.1
  10   0   0    17.1     6.1
  10   0   0    14.6     6.2
  10  -1   0     4.0     5.3
   1  10   0     3.0     6.8
  10  -1   0     2.3     5.1
  10  -2   0     6.3     5.2
  10  -2   0     5.1     4.9
   2  10   0     3.6     6.8
   3  10   0     2.6     7.0
  10  -3   0     3.3     5.4
  10  -3   0     4.0     5.2
 -10   4   0     4.1     6.5
   4  10   0     6.9     5.8
   4  10   0     6.2     7.4
  10  -4   0     4.8     5.5
  10  -5   0     3.8     5.8
   5  10   0     3.1     7.5
 -10   5   0     5.3     7.1
  10  -6   0     4.0     5.8
   6  10   0     2.8     7.8
 -10   6   0     1.9     7.6
 -10   7   0     1.1     8.0
   7  10   0     1.9    10.7
   8  10   0     4.8     9.1
  10  -8   0     3.4     7.3
   7 -11   0     1.5     7.6
  11   7   0     8.4    10.0
   6 -11   0     1.8     7.2
  -6  11   0    -5.0    10.2
  11   6   0     7.6     9.2
  11   6   0    -1.7     7.5
  -5  11   0    -3.3     9.1
  11   5   0     7.0     8.6
  11   5   0      .5     7.1
   5 -11   0     2.4     6.5
  11   4   0     7.0     8.0
  11   4   0     1.4     6.7
   4 -11   0     1.5     6.1
  -4  11   0    -5.4     8.3
  11   3   0     2.8     7.0
  -3  11   0    -1.5     8.2
  11   3   0     2.8     6.4
  -2  11   0    -1.2     7.5
  11   2   0     2.1     6.1
  11   2   0     1.6     6.7
  11   1   0     4.0     5.9
  11   1   0     3.8     6.5
  -1  11   0      .6     7.5
  11   0   0     5.7     7.2
  11   0   0     3.1     5.9
   0  11   0     1.2     7.7
  11  -1   0     3.3     5.6
   1  11   0     1.1     7.9
  11  -1   0     3.2     5.6
  11  -2   0     2.9     5.5
   2  11   0     1.3     7.8
  11  -2   0     3.7     5.6
   3  11   0      .4     7.9
  11  -3   0     2.1     5.6
  11  -3   0     1.0     6.3
   4  11   0     1.3     7.9
 -11   4   0     5.0     8.0
  11  -4   0     2.0     5.6
   5  11   0     3.4    10.7
 -11   5   0      .6     8.2
   6  11   0     4.6     8.8
  11  -6   0     4.2     6.9
  11  -7   0      .6     7.0
   7  11   0     4.1     9.7
  12   5   0     3.6     8.3
  12   5   0     6.7    10.2
  12   4   0     3.7     7.6
  -4  12   0    -1.9     9.8
  12   4   0     3.5     9.6
  12   3   0     8.0     8.9
  12   3   0     6.0     7.6
  -3  12   0      .4     9.5
  -2  12   0     -.2     8.9
  12   2   0     4.4     8.3
  12   2   0     5.8     7.9
  12   1   0     7.1     7.3
  12   1   0     8.3     8.3
  -1  12   0     1.4     9.0
   0  12   0     5.0     9.0
  12   0   0     4.4     7.1
  12   0   0    10.3     7.2
   1  12   0     2.5    11.3
  12  -1   0     6.6    10.2
  12  -1   0     8.1     7.3
  12  -2   0     1.7     6.6
   2  12   0    -1.5    10.1
  12  -3   0     2.3     6.4
   3  12   0     3.6     9.3
  12  -4   0     4.7     7.0
   4  12   0     3.6     8.9
  12  -5   0     3.1     7.1
   5  12   0     4.1    10.2
  13   1   0     4.8     8.9
  -1  13   0     3.7    10.3
   0  13   0     1.3     9.8
  13   0   0     2.7     7.8
  13  -1   0     6.2     7.7
   1  13   0      .0     9.5
   1  -1  -1     -.4      .9
  -1   1  -1      .1      .5
   1   1  -1      .0      .6
  -1  -1  -1      .8     1.6
  -1   1  -1      .7      .6
   1   1  -1     -.5     1.8
  -1   1   1     -.2      .9
   1   1   1      .5      .7
  -1  -1   1     -.4     1.6
  -1   1   1      .3      .7
  -1  -1   1      .7      .5
   1  -1   1      .4      .5
  -1   1   1      .5      .4
   1  -1   1      .1      .6
  -1   2  -1   350.1    25.5
  -2  -1  -1   355.0    25.7
  -1   2  -1   355.2    25.7
  -2  -1  -1   366.8    25.8
  -1   2  -1   342.0    25.8
   1  -2  -1   321.0    25.4
   2   1  -1   344.9    25.6
   1  -2  -1   329.0    25.8
   2   1  -1   336.9    25.8
   1  -2  -1   319.2    25.6
   1  -2   1   335.2    25.7
  -1   2   1   339.1    25.8
  -1   2   1   339.9    25.7
   1  -2   1   343.0    25.5
   1  -2   1   325.2    25.6
   2   1   1   331.0    25.9
  -2  -1   1   359.1    25.6
  -2  -1   1   358.6    25.9
  -1   2   1   341.8    25.4
   2   1   1   341.4    25.6
  -2   0  -1    20.5     2.0
   0   2  -1    19.6     2.6
   2   0  -1    19.0     2.3
   0   2  -1    21.5     2.0
   0  -2  -1    19.4     2.1
   0   2  -1    20.7     2.1
   2   0  -1    20.8     2.3
  -2   0   1    18.3     2.3
   0  -2   1    19.0     2.4
   0   2   1    19.8     2.1
   0   2   1    21.4     2.5
  -2   0   1    19.7     2.2
   0   2   1    18.4     2.0
   2  -1  -1   324.5    25.1
   1   2  -1   319.3    24.9
   1   2  -1   340.8    25.3
  -1  -2  -1   337.7    25.3
  -2   1  -1   344.8    25.0
  -2   1  -1   327.3    25.1
   2  -1  -1   340.6    25.1
  -1  -2   1   348.9    25.3
   1   2   1   338.4    25.3
  -2   1   1   346.4    25.1
   1   2   1   330.5    25.0
  -1  -2   1   322.8    25.0
   2  -1   1   307.2    25.1
  -2   1   1   339.4    25.1
   2  -2  -1      .6     1.8
  -2   2  -1     1.6     1.7
  -2   2  -1     1.4     1.3
   2   2  -1     2.7     1.4
   2   2  -1      .3     2.8
   2  -2   1     1.0     1.9
   2  -2   1     1.8     1.0
  -2   2   1     1.1     1.6
  -2   2   1      .9     1.4
   2   2   1     2.5     2.9
   2   2   1     1.8     1.9
  -2   2   1     1.5      .9
   3   2  -1     1.6     1.9
  -2   3  -1     2.7     1.8
   2  -3  -1     2.1     1.7
   2  -3  -1     1.9     1.0
   3   2  -1     2.8     1.6
  -2   3   1     2.7     1.8
   2  -3   1     1.8     1.1
   2  -3   1     1.9     1.7
   3   2   1     2.3     1.6
   3   2   1     2.2     2.0
  -3  -2   1     2.5     1.3
   1  -3  -1   134.8    10.8
   1  -3  -1   132.8    11.0
   3   1  -1   143.5    11.1
  -3  -1  -1   142.7    11.3
  -1   3  -1   139.0    11.4
   3   1  -1   139.9    11.3
  -1   3   1   136.8    10.8
   1  -3   1   139.6    11.0
   3   1   1   139.5    11.2
  -3  -1   1   136.2    11.0
  -1   3   1   140.8    11.4
   1  -3   1   144.7    10.9
   3   1   1   146.6    11.2
   3   0  -1   664.0    48.5
  -3   0  -1   610.3    48.3
   0   3  -1   641.8    48.7
   0  -3  -1   665.3    48.3
   0   3  -1   636.2    48.2
   3   0  -1   651.2    48.5
   0   3   1   653.6    48.8
   3   0   1   665.9    48.5
   3   0   1   657.6    48.4
   0  -3   1   654.2    48.2
   0   3   1   640.5    48.3
   0  -3   1   690.1    48.3
  -3   0   1   605.0    48.4
   1   3  -1   142.3    11.5
   3  -1  -1   143.9    11.2
  -3   1  -1   135.3    10.9
   3  -1  -1   137.6    11.1
  -1  -3   1   135.8    11.0
   1   3   1   136.8    11.5
   3  -1   1   143.9    11.0
  -3   1   1   134.3    11.0
   3  -2  -1     2.8     1.6
   2   3  -1     2.2     2.4
   2   3  -1     2.4     1.2
   3  -2  -1     1.4     1.8
  -3   2  -1     1.8     1.3
   3  -2   1     1.5      .9
   2   3   1     2.8     2.3
   3  -2   1     1.4     1.9
   3  -2   1     2.4     1.5
   3   3  -1      .5     1.3
  -3   3  -1      .2     1.6
   3  -3  -1      .2      .9
   3   3  -1      .0     2.2
   3  -3  -1      .6     1.8
   3  -3   1     -.4     1.7
   3   3   1      .2     1.3
   3   3   1     -.2     2.2
   3  -3   1      .0      .9
  -3   3   1      .1     1.6
   3  -4  -1     2.4     1.4
   4   3  -1     5.2     2.3
   4   3  -1     3.8     2.9
   3  -4  -1     3.9     2.5
   3  -4   1     3.2     1.5
   4   3   1     4.4     2.3
   3  -4   1     3.7     2.4
   4   3   1     4.8     3.0
   2  -4  -1     2.1     2.1
   2  -4  -1     2.2     1.5
  -2   4  -1     3.7     2.6
   4   2  -1     3.5     2.2
   4   2  -1     3.2     2.5
   4   2   1     3.3     2.4
  -2   4   1     5.3     2.7
   2  -4   1     3.0     1.5
   2  -4   1     3.1     2.1
   4   2   1     3.8     2.2
   4   1  -1    10.2     2.6
   1  -4  -1     8.1     2.3
  -1   4  -1    10.0     3.1
   4   1  -1     7.1     2.7
   4   1   1    11.3     3.4
   4   1   1    10.7     2.8
   1  -4   1     7.5     2.2
  -1   4   1    10.1     3.1
   1  -4   1     8.8     2.3
   0  -4  -1    50.2     5.3
   0   4  -1    56.3     6.3
   4   0  -1    57.9     5.7
   4   0  -1    54.1     5.7
   0  -4   1    58.7     5.3
   4   0   1    55.1     5.7
   0   4   1    61.8     6.3
   0  -4   1    58.3     5.3
   4   0   1    60.3     5.5
   4  -1  -1    10.4     3.2
   1   4  -1     7.6     3.5
   4  -1  -1    10.2     3.0
   4  -1   1     9.2     2.1
  -1  -4   1     7.6     2.4
   4  -1   1     9.7     3.2
   1   4   1     7.1     3.5
   4  -2  -1     3.0     2.4
   4  -2  -1     5.3     1.3
   2   4  -1     3.6     3.2
   4  -2  -1     6.0     2.1
   4  -2   1     4.7     1.9
   3   4  -1     3.7     3.2
   3   4  -1     5.5     1.9
  -4   3  -1     6.1     2.4
   4  -3  -1     3.8     2.5
   4  -3  -1     5.1     1.5
   3   4   1     4.7     3.4
   4  -3   1     5.7     1.7
  -4   3   1     7.1     2.7
   3   4   1     6.6     2.1
   4  -4  -1     2.5     1.4
   4   4  -1     3.4     3.4
   4  -4  -1     2.9     2.6
   4  -4   1     3.2     2.6
   4   4   1     3.8     3.3
   4  -5  -1     2.6     2.9
   4  -5  -1     2.6     1.8
   5   4  -1     4.7     3.6
   5   4   1     3.6     3.5
   4  -5   1     2.9     2.9
   3  -5  -1     1.4     2.5
   5   3  -1     2.2     2.6
  -3   5  -1     3.2     3.0
   5   3  -1     3.4     3.1
   3  -5  -1     2.5     1.7
   3  -5   1     2.8     2.6
   5   3   1     3.3     2.7
  -3   5   1     3.3     3.0
   3  -5   1     2.6     1.7
   5   3   1     3.7     3.1
   5   2  -1    18.9     3.8
  -2   5  -1    19.1     4.1
   2  -5  -1    16.5     2.9
   5   2  -1    18.4     3.6
   2  -5  -1    17.0     3.4
   2  -5   1    18.1     3.0
   2  -5   1    17.9     3.2
   5   2   1    19.4     3.6
   5   2   1    19.1     3.7
  -2   5   1    20.2     4.2
  -1   5  -1     4.1     3.4
   1  -5  -1     3.3     2.2
   1  -5  -1     4.6     2.4
   5   1  -1     5.0     2.7
  -1   5   1     3.9     3.3
   1  -5   1     2.9     2.0
   1  -5   1     3.6     2.3
   5   1   1     3.7     2.9
   5   1   1     5.2     2.7
   0   5  -1    27.9     5.5
   5   0  -1    26.5     4.6
   5   0  -1    32.5     4.4
   0   5   1    34.9     5.6
   5   0   1    30.5     4.3
   0  -5   1    32.4     4.1
   5   0   1    26.9     4.7
   1   5  -1     1.1     3.6
   5  -1  -1      .1     3.0
   5  -1   1     2.9     2.3
   5  -1   1     1.0     3.2
  -1  -5   1      .7     2.3
   1   5   1      .3     3.6
   5  -2  -1    18.9     3.1
   5  -2  -1    17.7     3.6
   2   5  -1    18.1     4.6
   5  -2   1    16.7     3.8
   2   5   1    17.2     5.3
   5  -2   1    18.7     3.0
   5  -3  -1     3.6     2.4
   3   5  -1     5.1     2.2
   3   5  -1     2.9     3.6
   5  -3  -1     1.6     2.7
   3   5   1     3.1     3.7
   3   5   1     5.4     2.3
   5  -3   1     2.0     2.8
   5  -3   1     5.1     1.8
   4   5  -1     7.4     2.7
  -5   4  -1     8.2     3.3
   5  -4   1     6.6     2.2
   4   5   1     8.2     2.8
  -5   4   1     7.6     3.4
   5  -5  -1     2.5     3.2
   5   5  -1     4.0     2.6
  -5   5  -1     4.5     3.4
   5  -5  -1     2.5     1.7
   5  -5   1     3.5     3.4
   5   5   1     2.1     5.0
  -5   5   1     5.0     3.6
   5   5   1     4.3     3.0
   5  -6  -1     3.0     3.6
   5  -6  -1     3.0     2.3
   6   5  -1     2.8     4.5
   6   5  -1     2.9     3.4
  -5   6  -1     4.7     4.2
  -5   6   1     4.3     4.4
   6   5   1     5.0     3.6
   5  -6   1     2.4     2.2
   5  -6   1     3.8     3.6
   6   5   1     3.8     4.4
   6   4  -1     4.8     5.6
  -4   6  -1     4.2     3.8
   4  -6  -1     2.7     2.1
   6   4  -1     2.4     4.2
   4  -6  -1      .7     3.4
  -4   6   1     4.4     4.4
   6   4   1     2.9     3.4
   4  -6   1     1.6     2.8
   6   4   1     3.1     4.0
   6   3  -1     1.3     3.3
   6   3  -1     1.7     3.1
   3  -6  -1     1.1     2.8
  -3   6  -1     2.0     3.7
   3  -6  -1     1.7     2.0
   6   3   1     2.6     3.1
  -3   6   1     2.1     3.6
   3  -6   1     2.0     2.1
   3  -6   1     2.5     2.9
   6   3   1     1.3     3.2
  -2   6  -1     8.4     4.4
   2  -6  -1     7.9     2.9
   2  -6  -1     7.0     3.1
   6   2  -1    10.1     3.8
   6   2  -1     9.9     4.3
   6   2   1     9.3     3.6
   2  -6   1     9.0     2.9
   6   2   1     9.5     3.8
   2  -6   1     8.6     3.3
  -2   6   1     9.0     4.3
  -1   6  -1    17.4     5.2
   6   1  -1    17.4     4.0
   6   1  -1    16.3     4.4
   1  -6  -1    17.5     3.5
   1  -6  -1    17.1     3.7
  -1   6   1    19.2     5.0
   1  -6   1    18.3     3.4
   6   1   1    18.8     3.8
   6   1   1    19.4     4.3
   1  -6   1    20.0     3.6
   0   6  -1    14.8     5.6
   6   0  -1    12.6     4.5
   6   0  -1    15.1     4.3
   6  -1  -1     9.8     4.1
   6  -1  -1    11.2     3.6
   1   6  -1    12.5     5.4
   1   6   1    17.9     5.2
   6  -1   1    15.4     3.5
   6  -1   1    15.5     4.2
   6  -2  -1     7.3     2.9
   2   6  -1    11.2     5.1
   6  -2  -1     8.8     3.8
   6  -2   1    11.0     4.2
   6  -2   1     9.3     2.8
   2   6   1     9.6     5.0
   6  -3  -1     2.4     2.7
   3   6  -1     2.2     5.2
   6  -3  -1     2.2     3.7
   6  -3   1     2.6     1.6
   6  -3   1     2.8     2.5
   6  -3   1     2.3     3.9
   3   6   1     3.0     4.7
   6  -4  -1     1.5     3.4
   4   6  -1     3.3     4.7
  -6   4  -1     3.5     3.2
   4   6  -1     3.6     2.6
   4   6   1     2.8     4.7
   6  -4   1     2.7     1.6
   6  -4   1     1.7     3.4
  -6   4   1     4.0     3.4
   4   6   1     4.4     4.1
   6  -5  -1     2.7     1.8
   5   6  -1     4.9     3.2
  -6   5  -1     4.5     3.8
   5   6  -1     2.7     4.9
   6  -5  -1     3.8     3.8
   6  -5   1     2.7     2.0
   5   6   1     4.3     3.3
  -6   5   1     3.5     4.0
   6  -5   1     2.4     3.8
   5   6   1     3.0     4.8
  -6   6  -1     3.0     6.5
   6  -6  -1     -.1     3.5
   6  -6  -1     1.3     2.1
   6   6  -1     1.5     3.4
   6   6  -1     2.0     4.7
   6  -6   1     2.3     3.8
   6   6   1     2.2     3.5
  -6   6   1     2.8     4.6
   6   6   1     1.6     4.7
   6  -6   1     2.3     2.2
   7   6  -1     2.1     4.2
   7   6  -1     2.7     5.0
  -6   7  -1     1.3     5.2
   6  -7  -1     1.9     2.5
   6  -7  -1     3.7     4.3
   7   6   1     3.2     4.7
  -6   7   1     3.0     5.2
   7   6   1     4.4     5.2
   6  -7   1     3.6     2.7
   6  -7   1     4.2     4.2
   5  -7  -1     1.8     2.4
   7   5  -1     2.8     4.6
  -5   7  -1     4.4     5.1
   5  -7  -1     2.9     4.0
   7   5  -1     2.5     4.2
  -5   7   1     2.4     4.6
   5  -7   1     3.0     2.7
   7   5   1     2.9     4.7
   7   5   1     2.2     4.2
   5  -7   1     1.6     3.8
  -4   7  -1     2.9     7.8
   4  -7  -1     1.3     2.5
   7   4  -1     2.8     4.0
   7   4  -1     2.8     4.4
   4  -7  -1     3.4     5.2
   7   4   1     3.6     4.2
   4  -7   1     1.6     2.6
   7   4   1      .7     4.3
   4  -7   1     2.4     3.6
  -4   7   1     1.6     4.6
   7   3  -1     1.8     4.7
   3  -7  -1      .7     3.4
   3  -7  -1     1.7     2.6
   7   3  -1     1.8     4.0
  -3   7  -1     2.9     5.6
  -3   7   1     2.0     4.6
   7   3   1     2.1     4.0
   7   3   1     1.7     4.1
   3  -7   1     1.1     2.6
   2  -7  -1     3.8     3.4
   2  -7  -1     1.7     2.6
   7   2  -1     1.7     3.8
   7   2  -1     3.3     3.7
  -2   7  -1     2.7     4.8
   7   2   1     4.3     4.3
   7   2   1     3.6     3.6
   2  -7   1     3.6     3.1
   2  -7   1     3.0     2.6
  -1   7  -1     4.9     5.2
   7   1  -1     3.8     3.5
   7   1  -1     3.5     4.0
   1  -7  -1     2.8     2.7
   7   1   1     3.2     3.3
   1  -7   1     3.2     2.9
   1  -7   1     4.2     3.2
   7   1   1     3.5     4.1
   7   0  -1     -.3     4.2
   7   0   1     4.8     4.1
   0  -7   1     2.2     3.1
   7   0   1     1.4     4.5
   0   7   1     1.5     6.0
   1   7  -1      .6     5.0
   7  -1  -1    -2.5     7.0
   7  -1  -1     1.7     3.2
   1   7   1     2.2     5.4
   7  -1   1     2.0     3.2
   7  -2  -1     4.2     3.1
   7  -2  -1     2.5     3.8
   2   7  -1     2.8     5.2
   7  -2   1     3.1     2.8
   7  -2   1     2.4     4.1
   2   7   1     2.6     5.3
   7  -3  -1     3.2     3.4
   3   7  -1     1.8     5.0
   7  -3  -1     1.7     3.5
   7  -3   1     2.7     1.9
   3   7   1     2.5     5.4
   7  -3   1     3.0     3.0
   7  -3   1     1.5     3.9
  -7   4  -1     3.0     3.8
   4   7  -1     1.2     4.7
   7  -4  -1     2.3     3.7
   4   7  -1     2.0     2.9
   4   7   1     1.8     5.1
   7  -4   1     3.3     1.9
   7  -4   1     2.6     3.7
  -7   4   1     2.3     3.9
   4   7   1     1.5     3.0
   7  -5  -1     1.1     3.8
  -7   5  -1     3.1     4.6
   5   7  -1     2.4     5.0
   5   7  -1     1.4     3.2
   5   7   1     2.0     3.6
   7  -5   1     1.6     4.1
   7  -5   1      .8     2.0
   5   7   1     1.1     5.1
  -7   5   1     3.2     5.6
   7  -6  -1     2.6     4.1
   6   7  -1     2.5     5.1
  -7   6  -1      .5     5.1
   7  -6  -1     1.2     2.2
   6   7  -1    -1.4     3.5
   6   7   1     3.5     5.7
  -7   6   1     2.9     5.1
   7  -6   1     1.8     2.4
   6   7   1      .5     4.1
   7  -6   1     3.6     4.4
  -7   7  -1     1.4     5.6
   7  -7  -1     2.5     4.6
   7   7  -1     2.7     5.9
   7   7  -1     -.6     4.6
  -7   7   1      .1     5.4
   7   7   1     3.7     5.9
   7  -7   1     2.3     4.5
   7   7   1     2.0     6.2
   8   7  -1     4.5     6.5
   7  -8  -1     5.4     5.7
  -7   8  -1     1.0     6.8
   8   7  -1      .3     5.8
   8   7   1     3.3     6.5
   7  -8   1     5.1     5.5
   8   7   1     1.2     5.6
  -7   8   1      .8     6.9
   6  -8  -1     3.6     3.4
   8   6  -1     6.9     6.2
   6  -8  -1     4.3     5.0
  -6   8  -1     2.5     6.5
   8   6  -1     3.8     8.8
   8   6   1     1.2     5.1
   6  -8   1     2.5     3.4
  -6   8   1     3.9     6.7
   8   6   1     5.4     6.1
   6  -8   1     5.1     6.7
   5  -8  -1     8.3     5.0
   5  -8  -1     5.3     3.5
  -5   8  -1     5.2     6.1
   8   5   1     7.2     5.3
   5  -8   1     5.9     3.5
  -5   8   1     7.5     6.1
   4  -8  -1     4.2     3.5
  -4   8  -1     6.7     5.9
  -4   8   1     7.9     5.9
   8   4   1     8.5     5.3
   4  -8   1     9.3     5.3
   3  -8  -1    13.4     5.2
  -3   8  -1     9.8     6.5
   3  -8  -1     8.4     4.7
   8   3  -1    13.7     5.8
   8   3   1    15.2     5.9
   3  -8   1    13.6     4.8
  -3   8   1    14.3     6.8
   8   3   1    12.6     5.5
   8   2  -1     4.1     5.2
  -2   8  -1     4.8     6.1
   8   2  -1     7.3     5.3
   2  -8  -1     6.9     4.7
  -2   8   1     6.9     6.1
   8   2   1     4.6     4.9
  -1   8  -1    15.6     7.6
   8   1  -1    17.2     6.1
   8   1  -1    18.0     6.0
   8   1   1    20.9     5.5
   8   1   1    17.7     6.1
  -1   8   1    20.5     7.4
   1  -8   1    23.6     5.4
   8   0  -1    10.6     6.0
   0   8  -1     8.2     7.2
   8   0  -1    15.1     5.9
   8  -1  -1    10.9     6.0
   8  -1  -1    10.7     5.6
   1   8  -1    10.8     7.1
   8  -1   1    13.8     6.1
   8  -1   1    11.1     5.0
   1   8   1    15.9     7.6
   8  -2  -1     3.3     4.7
   8  -2  -1     6.2     4.3
   2   8  -1     4.4     6.1
   8  -2   1     1.7     4.9
   2   8   1     4.1     6.2
   8  -3  -1    16.9     5.2
   8  -3  -1     6.8     5.5
   3   8  -1     8.6     6.4
   8  -3   1    11.9     5.5
   8  -3   1    13.9     4.6
   8  -3   1    12.3     3.2
   3   8   1     9.3     6.5
  -8   4  -1    11.3     5.4
   4   8  -1     6.8     6.0
   8  -4  -1     7.1     4.9
   4   8  -1    13.1     5.4
   4   8   1     7.1     6.2
   4   8   1    10.0     4.6
  -8   5  -1     6.6     6.8
   5   8  -1     5.3     4.4
   8  -5  -1     6.8     4.7
   5   8  -1     6.6     6.0
   5   8   1     5.9     6.3
   5   8   1     6.7     4.4
  -8   5   1     7.4     5.8
   8  -5   1     6.7     5.0
   8  -6  -1     2.7     4.6
   6   8  -1     3.5     6.1
  -8   6  -1     3.9     5.6
   6   8  -1     2.7     4.4
   6   8   1     2.7     5.1
   6   8   1     5.4     6.4
   8  -6   1     5.3     5.2
  -8   6   1     5.0     6.2
  -8   7  -1     2.7     6.7
   8  -7  -1     2.9     5.4
   7   8  -1      .6     6.2
   7   8  -1     5.8     6.7
   8  -7   1     2.4     5.3
   7   8   1     1.1     5.2
   7   8   1     5.0     6.8
  -8   7   1     3.5     6.5
   8   8  -1     9.8    10.6
   8  -8  -1     5.2     5.9
  -8   8  -1      .9     7.6
  -8   8   1     3.0     7.4
   8   8   1     5.3     7.3
   8   8   1    -1.4     6.1
   8  -8   1     3.2     5.8
   9   8  -1     8.7     8.9
   8  -9  -1     1.1     6.4
  -8   9  -1    -2.0     9.0
   8  -9   1     2.4     6.4
   9   8   1     6.3     8.7
   7  -9  -1     1.7     5.8
   9   7  -1     7.0     7.8
   9   7  -1    -4.2     6.1
   9   7   1    -4.4     5.9
   9   7   1     1.2     7.6
  -7   9   1    -3.7     7.6
   7  -9   1      .2     5.7
   9   6  -1     5.9     7.1
   9   6  -1     -.8     5.9
   6  -9  -1     2.9     5.4
  -6   9  -1    -3.3     7.1
   9   6   1    -3.2     5.6
   6  -9   1     -.4     5.2
   6  -9   1     -.1     4.1
  -6   9   1    -4.3     6.7
   9   6   1     2.9     6.9
   9   5  -1     3.5     6.5
  -5   9  -1    -1.3     6.5
   9   5  -1    -1.2     5.2
   5  -9  -1     3.0     4.9
   5  -9   1      .6     3.8
   9   5   1    -1.6     5.5
  -5   9   1      .3     6.3
   9   5   1     1.9     6.3
   5  -9   1     1.0     5.3
   4  -9  -1     2.2     4.6
   9   4  -1     -.6     5.0
  -4   9  -1    -1.5     6.2
   9   4  -1     1.5     5.6
   9   4   1      .7     5.3
  -4   9   1     1.4     6.3
   9   4   1    -1.1     5.0
   4  -9   1      .3     3.7
   4  -9   1     -.1     4.3
  -3   9  -1    -1.3     5.9
   3  -9  -1     -.2     4.3
   9   3  -1      .2     5.5
   9   3  -1      .3     4.9
  -3   9   1    -1.7     5.7
   9   3   1     -.4     4.6
   9   3   1      .6     5.0
   3  -9   1      .9     4.4
   3  -9   1     1.1     3.5
   9   2  -1     6.5     5.1
  -2   9  -1     3.1     6.3
   9   2  -1     7.6     5.6
   2  -9   1     6.3     3.8
   9   2   1     5.0     5.2
  -2   9   1     5.7     6.4
   9   2   1     9.4     5.5
   9   1  -1      .3     4.6
  -1   9  -1     1.1     6.0
   9   1  -1     -.2     4.6
   9   1   1      .7     4.8
  -1   9   1     -.4     5.8
   9   1   1      .7     4.8
   0   9  -1     5.0     6.4
   9   0  -1     7.6     5.2
   9   0  -1     6.2     5.1
   9   0   1     6.1     5.3
   9   0   1     6.3     5.7
   0   9   1     3.5     6.3
   9  -1  -1      .0     4.2
   9  -1  -1    -1.5     4.3
   1   9  -1    -1.3     5.9
   9  -1   1    -2.4     4.5
   9  -1   1    -1.0     4.1
   1   9   1    -2.6     5.5
   9  -2  -1     5.9     4.7
   2   9  -1     5.1     6.2
   9  -2  -1     5.4     4.9
   9  -2   1     5.3     4.6
   2   9   1     5.3     6.6
   9  -2   1     5.7     5.5
   9  -3  -1      .0     4.5
   9  -3  -1      .9     4.2
   3   9  -1     -.7     5.7
   3   9   1      .1     6.0
   9  -3   1     -.3     5.3
   9  -3   1     2.1     4.5
   4   9  -1     1.3     4.1
   4   9  -1     1.8     5.9
  -9   4  -1     3.8     5.8
   9  -4  -1     1.8     4.5
   4   9   1     1.6     4.6
   9  -4   1      .3     4.4
   4   9   1      .6     6.4
   5   9  -1    -1.6     4.2
   9  -5  -1     1.4     4.6
  -9   5  -1      .9     5.3
   5   9  -1     -.1     6.1
   9  -5   1     2.1     4.9
  -9   5   1      .4     6.0
   5   9   1     2.2     6.7
  -9   6  -1      .6     6.2
   6   9  -1     -.4     5.2
   9  -6  -1      .7     4.8
   6   9  -1     1.1     6.8
   6   9   1     3.3     7.0
   6   9   1    -2.0     5.1
   9  -6   1     2.2     5.4
  -9   6   1     1.6     6.3
  -9   7  -1    -3.0     7.1
   7   9  -1     2.9     7.2
   9  -7  -1     2.2     5.8
   9  -7   1     2.7     5.8
   7   9   1     3.0     7.4
  -9   7   1     -.3     6.9
   7   9   1    -2.5     5.8
   8   9  -1     6.5     8.3
  -9   8  -1    -4.1     7.9
   8   9   1     5.5     8.3
  -9   8   1     -.5     8.1
   9  -8   1     1.9     7.6
   9  -9  -1    -1.4     6.5
  -9   9   1    -6.4     9.2
   9   9   1     4.2     9.2
   9  -9   1     1.4     7.2
  10   8  -1     6.3    10.1
   8 -10  -1     2.7     7.5
  -8  10   1    -7.0     9.8
  10   8   1    10.4    13.8
   8 -10   1     1.6     7.3
  10   7  -1     6.1     9.4
   7 -10  -1      .1     6.5
   7 -10   1     1.8     6.5
  -7  10   1    -4.7     9.1
  10   7   1    -5.1     7.1
  10   7   1     5.0     9.2
  10   6  -1     2.1     8.0
   6 -10  -1      .5     5.7
  10   6  -1     1.7     6.5
  -6  10   1     -.9     8.6
   6 -10   1     1.6     4.8
  10   6   1     6.1     8.0
   6 -10   1     3.0     6.0
  10   6   1    -1.9     6.3
   5 -10  -1     2.1     5.7
  10   5  -1      .9     7.2
  -5  10  -1    -2.8     7.8
  10   5  -1      .4     6.1
   5 -10   1     1.8     5.5
   5 -10   1    -1.3     4.4
  -5  10   1     -.8     7.7
  10   5   1    -1.3     6.0
  10   5   1     2.2     7.0
  10   4  -1     1.7     5.9
  10   4  -1     2.4     6.7
   4 -10  -1      .9     5.5
  -4  10  -1    -1.2     7.2
  -4  10   1      .0     7.1
   4 -10   1     1.6     4.4
   4 -10   1     2.4     5.3
  10   4   1     1.5     5.8
  10   4   1     1.0     6.4
  -3  10  -1    -1.5     6.8
  10   3  -1      .7     5.9
  10   3  -1      .4     5.7
  10   3   1     -.9     5.3
  -3  10   1    -2.1     6.5
  10   3   1     2.6     6.0
   3 -10   1      .2     4.8
  -2  10  -1      .5     6.7
  10   2  -1     1.3     5.9
  10   2  -1      .4     5.2
  10   2   1     1.0     5.4
  -2  10   1    -2.9     6.5
  10   2   1     2.0     5.7
  10   1  -1     2.4     5.5
  -1  10  -1     -.7     6.6
  10   1  -1      .6     5.1
  -1  10   1    -1.1     6.5
  10   1   1      .6     5.1
  10   1   1     1.9     5.4
   0  10  -1     -.3     6.6
  10   0  -1     2.6     5.4
  10   0  -1     1.9     5.0
  10   0   1     4.2     5.3
   0  10   1     1.9     6.8
  10   0   1     1.6     5.2
  10  -1  -1      .9     4.9
   1  10  -1     -.8     6.7
  10  -1  -1      .5     4.6
  10  -1   1     1.7     5.2
   1  10   1     1.4     6.6
  10  -1   1      .4     4.7
   2  10  -1     -.7     6.5
  10  -2  -1     -.5     4.5
  10  -2  -1      .2     4.7
  10  -2   1     -.6     4.6
   2  10   1     -.4     6.6
  10  -2   1     1.5     4.7
  10  -3  -1     1.7     5.1
  10  -3  -1      .9     4.9
   3  10  -1     -.5     6.8
   3  10   1     1.3     6.8
  10  -3   1     1.0     5.0
  10  -3   1      .2     5.1
  10  -4  -1     2.5     5.3
   4  10  -1     1.5     6.0
 -10   4  -1      .3     6.4
   4  10  -1      .9     6.5
   4  10   1     1.3     5.3
  10  -4   1      .4     4.9
   4  10   1     -.1     7.0
  10  -5  -1      .0     5.0
 -10   5  -1      .2     6.3
   5  10  -1     2.8     7.4
  10  -5   1     1.0     5.2
 -10   5   1     -.9     6.8
   5  10   1     2.4     7.6
   5  10   1    -1.8     5.2
  10  -6  -1     1.7     5.5
 -10   6  -1    -1.0     7.2
   6  10  -1     3.0     7.6
 -10   6   1     1.3     7.2
   6  10   1      .1     7.5
  10  -6   1     4.5     6.0
   7  10  -1     3.1     9.3
 -10   7  -1    -4.7     8.0
  10  -7  -1     1.1     9.6
   7  10   1     -.2    10.6
  10  -7   1     2.3     6.5
 -10   7   1    -3.5     7.8
   8  10  -1     5.1     9.1
  10  -8  -1     2.4     6.9
  10  -8   1     2.9     6.9
 -10   8   1    -3.1     9.1
   8  10   1      .1     8.8
  11   7  -1     4.1    10.2
   7 -11  -1     5.1     7.7
  11   7   1     7.0    12.0
   7 -11   1     2.3     7.3
  11   6  -1     6.7     9.3
   6 -11  -1     3.9     8.5
  -6  11  -1    -4.0    10.1
   6 -11   1     3.3     7.0
  11   6   1     5.1     9.2
  11   6   1      .6     7.6
   5 -11  -1     3.1     6.6
  -5  11  -1    -2.6     9.6
  11   5  -1     1.7     7.2
  11   5  -1     6.8     9.1
  11   5   1     2.0     8.6
  11   5   1     -.3     7.1
   5 -11   1     3.4     6.5
  -5  11   1    -4.5     9.2
  11   4  -1     3.9     6.9
  -4  11  -1    -1.0     8.6
  11   4  -1     2.8     7.5
  -4  11   1    -3.7     8.0
  11   4   1      .4     7.5
  11   4   1     2.5     6.9
   4 -11   1     2.5     6.1
  -3  11  -1    -1.1     7.9
  11   3  -1      .8     6.1
  11   3  -1     3.6     7.1
  11   3   1    -1.3     6.6
  11   3   1     5.1     7.0
  -3  11   1    -3.6     7.8
  -2  11  -1    -2.2     7.6
  11   2  -1     1.0     6.9
  11   2  -1     1.3     6.0
  11   2   1     3.0     6.1
  -2  11   1    -3.9     7.3
  11   2   1    -2.7     6.4
  11   1  -1     5.1     6.5
  11   1  -1     1.3     5.9
  -1  11  -1     -.5     7.3
  -1  11   1     -.3     7.4
  11   1   1     -.3     8.8
  11   1   1     3.5     6.2
  11   0  -1     1.5     6.2
  11   0  -1     1.9     5.8
   0  11  -1     2.1     7.4
  11   0   1     -.9     5.9
   0  11   1     2.6     7.9
  11   0   1      .0     5.6
   1  11  -1    -2.4     7.1
  11  -1  -1      .8     5.6
  11  -1  -1     3.5     7.6
  11  -1   1     1.4     5.3
   1  11   1      .9     8.1
  11  -1   1     2.1     6.0
  11  -2  -1     4.8     6.0
  11  -2  -1     -.2     5.1
   2  11  -1     1.0     7.5
  11  -2   1    -2.3     4.9
  11  -2   1     1.1     5.6
   2  11   1    -1.7     7.6
  11  -3  -1     1.1     5.3
  11  -3  -1     -.3     6.0
   3  11  -1      .3     7.6
   3  11   1      .2     7.6
  11  -3   1     -.9     6.1
  11  -3   1     -.6     5.4
 -11   4  -1     1.7     7.5
   4  11  -1     1.4     7.4
  11  -4  -1      .6     5.8
  11  -4   1     1.7     5.8
   4  11   1     1.2     8.0
 -11   4   1     1.7     7.6
   5  11  -1      .4    10.0
 -11   5   1     -.1     8.8
  11  -5   1     4.1    10.4
   5  11   1     -.4    11.3
  11  -6  -1      .9     6.4
   6  11  -1      .9     8.5
   6  11   1      .3     8.7
 -11   6   1    -2.3     9.5
  11  -6   1     1.7     6.3
  11  -7  -1      .4     7.6
   7  11  -1     7.8    11.0
  11  -7   1     2.9     7.4
   7  11   1      .8     9.7
  12   5  -1     1.3     7.7
  -5  12  -1    -3.0    12.4
  12   5  -1     3.5    10.2
  12   5   1     5.2     9.8
  12   5   1     2.1     8.3
   5 -12   1     4.1     9.2
  12   4  -1     5.0     7.6
  -4  12  -1    -2.9     9.8
  12   4  -1     4.4     8.8
  -4  12   1     -.2    11.9
  12   4   1     1.3     7.6
  12   4   1     2.9    10.2
  12   3  -1     5.0     9.3
  -3  12  -1    -2.3     9.6
  12   3  -1     4.6     8.0
  -3  12   1     1.0     9.5
  12   3   1     1.3     7.3
  12   3   1     2.3     8.3
  12   2  -1     9.6     8.5
  12   2  -1     1.5     6.6
  -2  12  -1      .8     9.2
  12   2   1     2.6     7.6
  -2  12   1    -3.2     8.7
  12   2   1     5.6     7.3
  12   1  -1     4.6     8.1
  -1  12  -1    -2.9     8.1
  12   1  -1     1.4     6.7
  12   1   1     3.3     7.3
  -1  12   1     1.0     8.8
  12   1   1      .7     7.0
  12   0  -1     3.6     6.6
  12   0  -1     -.8     6.9
   0  12  -1    -1.4     8.2
  12   0   1     4.7     6.9
  12   0   1     2.4     7.0
   0  12   1     1.1     8.9
   1  12  -1     -.1     9.8
  12  -1  -1      .7     6.3
  12  -1  -1     3.0     6.8
  12  -1   1     1.9     6.3
   2  12  -1     2.3    10.2
  12  -2  -1     1.7     6.2
   2  12   1     -.9     9.7
  12  -2   1     1.2     6.7
  12  -3  -1     2.6     6.5
   3  12  -1     1.6     8.8
  12  -3   1     2.0     6.4
   3  12   1    -1.9     9.2
   4  12  -1     1.3     9.1
  12  -4  -1     3.0     6.8
  12  -4   1     2.2     6.7
   4  12   1    -1.4     9.0
  12  -5  -1     4.0     7.3
   5  12  -1     1.4     9.3
   5  12   1     3.7     9.8
  12  -5   1     3.9     7.0
  -1  13  -1      .6    10.2
  13   1   1     2.4     7.9
  -1  13   1    -1.6     9.8
   0  13  -1      .2     9.5
  13   0  -1     4.9     7.9
  13   0   1     -.3     7.4
   0  13   1      .0     9.9
  13  -1  -1     2.4     8.0
   1  13  -1      .3     9.6
  13  -1   1     5.3     8.0
   1  13   1     3.9    10.2
   2   1  -2     9.9     1.4
   1  -2  -2     8.8     1.6
   2   1  -2     8.7     1.9
  -1   2  -2    10.3     1.4
  -1   2  -2     9.4     1.7
   2   1  -2    10.3     1.8
  -2  -1  -2     9.5     1.9
  -1   2  -2    10.4     1.8
  -2  -1  -2    11.0     1.6
   1  -2  -2     8.1     1.5
   1  -2  -2     9.1     1.6
  -2  -1   2     9.3     1.9
   2   1   2    11.1     1.7
  -1   2   2    10.8     1.8
   2   1   2     8.4     1.9
   1  -2   2    11.1     1.5
  -1   2   2     9.6     1.3
   1  -2   2     9.5     1.5
  -1   2   2     9.3     1.7
   1  -2   2     8.1     2.1
   0  -2  -2   578.9    44.3
   0   2  -2   606.1    44.0
  -2   0  -2   583.7    44.0
   2   0  -2   605.5    44.1
  -2   0  -2   602.2    44.2
   0   2   2   596.7    44.3
   0   2   2   598.3    44.0
   0  -2   2   592.7    44.3
   0   2   2   587.7    44.1
  -2   0   2   594.5    44.1
   0  -2   2   591.3    44.0
  -2   0   2   576.8    44.2
   2  -1  -2    10.3     1.6
  -2   1  -2    10.7     1.3
   1   2  -2     9.3     1.5
  -2   1  -2     8.9     1.8
   2  -1  -2     9.1     1.8
  -1  -2  -2     9.5     1.9
   1   2  -2     8.9     2.3
  -1  -2   2     8.9     2.3
   2  -1   2    10.0     1.3
  -2   1   2     9.2     1.8
  -2   1   2    11.4     1.6
  -1  -2   2     9.7     1.6
   2  -1   2     9.7     1.9
   1   2   2    10.7     2.2
   2  -2  -2     4.3     1.1
  -2   2  -2     3.5     1.3
   2  -2  -2     4.0     2.0
   2   2  -2     4.8     1.4
   2   2  -2     3.4     2.6
  -2   2  -2     3.8     1.6
  -2   2   2     3.9     1.0
  -2  -2   2     5.4     1.8
   2  -2   2     3.3     1.3
   2  -2   2     3.6     2.6
  -2  -2   2     2.6     1.1
  -2   2   2     4.8     2.0
   2   2   2     2.8     1.5
  -2   2   2     3.2     1.7
  -2   3  -2    60.2     5.6
   2  -3  -2    52.7     5.0
   2  -3  -2    58.8     5.5
   3   2  -2    60.5     5.8
   3   2  -2    63.0     5.3
   3   2   2    59.0     5.4
  -2   3   2    69.1     5.4
   3   2   2    60.9     5.8
  -3  -2   2    59.4     5.1
  -2   3   2    59.4     5.7
   2  -3   2    60.0     5.5
   2  -3   2    60.3     5.1
   1  -3  -2   307.8    24.7
   3   1  -2   323.3    24.9
  -1   3  -2   377.3    26.0
  -3  -1  -2   333.2    25.1
  -1   3  -2   329.1    25.2
   1  -3  -2   316.8    25.0
   3   1  -2   331.4    24.7
   3   1  -2   323.1    25.2
   3   1   2   332.9    25.1
   3   1   2   329.6    25.1
  -1   3   2   329.7    25.3
   1  -3   2   329.2    24.9
  -1   3   2   323.3    24.7
   1  -3   2   331.0    24.8
  -3  -1   2   329.3    24.9
   3  -1  -2   330.2    24.8
   3  -1  -2   328.1    25.0
  -3   1  -2   325.5    24.5
   1   3  -2   324.3    24.3
   1   3  -2   333.8    25.1
  -1  -3   2   320.4    24.5
   1   3   2   330.4    25.1
   3  -1   2   309.5    24.5
   3  -1   2   323.5    24.8
   2   3  -2    56.4     4.9
   2   3  -2    58.3     5.9
   3  -2  -2    56.8     5.5
  -3   2  -2    61.8     5.3
   3  -2  -2    60.8     5.5
  -3   2  -2    59.0     5.1
   3  -2   2    59.0     5.6
   3  -2   2    57.7     4.9
  -2  -3   2    60.5     5.3
   2   3   2    61.3     6.0
  -3   3  -2    60.1     5.6
   3   3  -2    59.8     6.2
   3   3  -2    62.3     5.3
   3  -3  -2    60.8     5.8
   3  -3  -2    57.5     4.9
   3   3   2    62.2     6.2
   3  -3   2    60.1     5.1
  -3   3   2    62.3     6.0
   3   3   2    60.8     5.5
   3  -3   2    60.7     5.8
   3  -4  -2   155.2    12.9
   4   3  -2   159.6    12.5
  -3   4  -2   158.0    13.0
   4   3  -2   158.8    13.3
   3  -4  -2   151.5    12.1
   3  -4   2   153.6    12.8
   4   3   2   154.4    13.2
   4   3   2   156.8    12.7
   3  -4   2   154.9    12.2
  -3   4   2   156.3    13.1
   2  -4  -2   136.1    11.4
   4   2  -2   140.1    11.7
   2  -4  -2   130.9    10.8
   4   2  -2   140.6    11.2
  -2   4  -2   141.1    11.7
   4   2   2   138.4    11.6
   2  -4   2   141.3    11.0
   4   2   2   139.4    11.3
   2  -4   2   137.4    11.3
  -2   4   2   139.1    11.8
   1  -4  -2   219.1    17.3
   4   1  -2   217.8    17.8
   1  -4  -2   213.5    17.0
  -1   4  -2   227.1    17.7
   4   1  -2   215.3    17.5
   4   1   2   227.1    17.4
  -1   4   2   228.4    18.0
   1  -4   2   214.2    17.6
   4   1   2   221.4    17.3
   1  -4   2   226.7    17.1
   4   0  -2   640.3    48.1
   0   4  -2   638.2    48.3
   4   0  -2   639.6    47.9
   0  -4   2   635.3    47.6
   0   4   2   621.0    48.3
   0  -4   2   642.1    47.7
   4   0   2   653.8    48.1
   4   0   2   636.3    47.8
   1   4  -2   224.8    17.7
   4  -1  -2   223.4    17.2
   4  -1  -2   221.3    17.2
   1   4  -2   202.5    16.5
   4  -1   2   221.7    17.3
   1   4   2   220.1    17.6
   4  -1   2   206.6    16.8
  -1  -4   2   217.9    16.9
   4  -2  -2   136.9    11.4
   2   4  -2   135.9    12.0
   4  -2  -2   141.4    11.4
   4  -2   2   136.8    11.6
   4  -2   2   136.6    11.1
  -2  -4   2   134.9    11.2
   2   4   2   141.1    12.1
   4  -3  -2   156.5    12.7
   3   4  -2   155.9    12.1
   3   4  -2   152.4    13.2
   4  -3  -2   149.1    12.8
  -4   3  -2   154.0    12.6
   3   4   2   156.4    13.3
   4  -3   2   151.2    12.8
   4  -3   2   154.7    12.0
   3   4   2   154.5    12.4
   4  -4  -2    95.8     9.0
   4   4  -2   104.1     8.5
   4   4  -2    95.1     9.5
   4  -4  -2    99.2     7.9
  -4   4  -2   102.7     9.0
   4  -4   2    96.8     9.0
  -4   4   2    97.3     9.2
   4   4   2    97.9     9.5
   4   4   2    99.9     8.6
   4  -4   2    99.9     8.1
   5   4  -2   101.6    10.1
   5   4  -2   109.2     9.2
   4  -5  -2   103.9     9.6
  -4   5  -2   104.8     9.8
   4  -5  -2    99.7     8.5
   4  -5   2    98.6     9.5
   5   4   2   107.9     9.4
  -4   5   2   104.9    10.0
   5   4   2   102.2    10.1
   4  -5   2   107.5     8.8
   3  -5  -2    78.9     6.8
  -3   5  -2    81.0     8.0
   5   3  -2    81.3     7.4
   5   3  -2    77.6     8.0
   3  -5  -2    77.8     7.6
   5   3   2    78.9     7.5
   3  -5   2    80.6     7.0
   5   3   2    80.1     8.0
   3  -5   2    79.5     7.6
  -3   5   2    78.4     8.0
  -2   5  -2    78.5     7.9
   5   2  -2    76.4     7.3
   5   2  -2    76.8     7.6
   2  -5  -2    76.4     7.3
   2  -5  -2    74.2     6.9
   5   2   2    75.7     7.4
   2  -5   2    75.7     6.8
  -2   5   2    76.2     7.8
   5   2   2    80.8     7.4
   2  -5   2    74.3     7.0
   5   1  -2   181.9    14.7
  -1   5  -2   185.6    15.4
   5   1  -2   183.6    15.0
   1  -5  -2   178.6    14.4
   1  -5  -2   178.1    14.6
   1  -5   2   181.8    14.5
   5   1   2   177.9    14.7
   5   1   2   183.3    14.9
   1  -5   2   181.3    14.4
  -1   5   2   182.8    15.4
   5   0  -2   540.2    41.2
   5   0  -2   546.3    41.1
   0   5  -2   548.4    41.6
   0  -5   2   531.5    40.7
   5   0   2   546.8    41.2
   0   5   2   527.9    41.6
   5   0   2   541.7    40.9
   5  -1  -2   177.1    14.6
   5  -1  -2   179.8    14.7
   1   5  -2   180.9    15.4
   5  -1   2   180.6    14.9
   5  -1   2   170.6    14.3
  -1  -5   2   177.5    14.3
   1   5   2   178.1    15.3
   5  -2  -2    75.2     7.2
   5  -2  -2    75.2     7.5
   2   5  -2    75.0     8.1
   5  -2   2    75.4     6.9
   5  -2   2    75.4     7.5
   2   5   2    79.7     8.4
  -2  -5   2    75.3     7.1
   3   5  -2    76.2     8.3
   5  -3  -2    78.8     7.5
  -5   3  -2    78.5     7.5
   5  -3  -2    76.4     7.6
   3   5  -2    75.8     6.8
   5  -3   2    79.1     6.6
   5  -3   2    78.7     7.8
   3   5   2    79.2     8.5
   3   5   2    78.7     7.2
   5  -4  -2   101.5     9.6
   4   5  -2   101.4    10.3
  -5   4  -2   102.0     9.5
   4   5  -2   106.0     8.8
   5  -4   2   104.1     8.5
   4   5   2   102.2     9.1
   5  -4   2   102.8     9.6
   4   5   2   102.9    10.3
  -5   4   2   102.4     9.8
  -5   5  -2    40.6     6.1
   5  -5  -2    41.6     4.2
   5   5  -2    42.5     4.9
   5   5  -2    35.2     6.4
   5  -5  -2    41.1     5.8
   5   5   2    38.9     6.8
   5   5   2    44.0     5.3
   5  -5   2    41.9     4.4
  -5   5   2    40.2     5.8
   5  -5   2    38.3     6.2
   5  -6  -2    27.7     3.7
  -5   6  -2    27.1     5.6
   5  -6  -2    27.7     5.4
   6   5  -2    23.6     5.9
   6   5  -2    28.0     4.9
   6   5   2    26.3     4.9
   5  -6   2    27.3     4.0
   6   5   2    25.4     6.1
   5  -6   2    27.2     5.2
  -5   6   2    26.0     5.9
  -4   6  -2    33.4     5.8
   4  -6  -2    34.8     4.2
   6   4  -2    37.3     5.6
   4  -6  -2    31.4     5.2
   6   4   2    32.3     6.0
   4  -6   2    32.7     6.0
  -4   6   2    34.1     5.9
   6   4   2    34.6     5.3
   4  -6   2    35.6     4.7
   6   3  -2    20.7     4.7
   6   3  -2    20.2     4.3
  -3   6  -2    22.4     5.1
   3  -6  -2    17.3     3.4
   3  -6  -2    18.8     4.1
   6   3   2    20.4     5.3
   6   3   2    20.8     4.3
   3  -6   2    21.5     3.5
  -3   6   2    20.3     4.8
   3  -6   2    21.6     4.0
   2  -6  -2    27.3     3.9
  -2   6  -2    30.3     5.4
   2  -6  -2    27.4     4.3
   6   2  -2    29.2     4.9
   6   2  -2    28.2     4.7
   6   2   2    31.0     4.7
   2  -6   2    29.5     4.0
   6   2   2    30.2     4.8
  -2   6   2    29.8     5.3
   2  -6   2    30.7     4.3
   6   1  -2    19.9     4.0
   1  -6  -2    19.5     3.8
   6   1  -2    18.9     4.1
  -1   6  -2    23.3     5.3
   1  -6  -2    15.5     3.6
  -1   6   2    21.3     4.9
   6   1   2    21.0     3.9
   1  -6   2    20.9     3.7
   6   1   2    22.1     4.4
   1  -6   2    20.5     3.4
   6   0  -2   132.5    11.8
   0   6  -2   124.2    12.5
   6   0  -2   130.8    11.9
   6   0   2   140.0    12.0
   0   6   2   128.9    12.5
   6   0   2   135.3    11.5
   0  -6   2   136.7    11.3
   1   6  -2    12.9     5.4
   6  -1  -2    13.8     4.2
   6  -1  -2    16.5     3.8
  -1  -6   2    18.5     3.7
   6  -1   2    17.9     3.4
   1   6   2    20.3     5.4
   6  -2  -2    26.9     4.7
   2   6  -2    28.3     5.9
   6  -2  -2    28.9     4.4
   6  -2   2    29.2     4.0
   6  -2   2    30.3     5.2
   2   6   2    31.1     6.0
   6  -3  -2    19.0     4.9
   6  -3  -2    21.0     3.9
   3   6  -2    21.2     3.2
   3   6  -2    18.4     6.7
   6  -3   2    21.4     3.0
   3   6   2    21.0     5.9
   6  -3   2    19.6     5.9
   6  -3   2    20.1     3.6
  -6   4  -2    34.2     5.4
   4   6  -2    34.1     4.2
   4   6  -2    33.3     6.6
   6  -4  -2    34.6     5.6
   6  -4   2    35.6     3.9
   4   6   2    33.8     5.7
  -6   4   2    32.7     5.4
   6  -4   2    32.9     5.4
   4   6   2    32.2     6.7
  -6   5  -2    26.5     5.2
   6  -5  -2    27.5     3.3
   6  -5  -2    25.6     5.1
   5   6  -2    25.6     4.4
   5   6  -2    25.6     6.5
   5   6   2    28.0     6.5
  -6   5   2    26.0     5.6
   6  -5   2    26.1     5.3
   6  -5   2    27.0     3.8
   5   6   2    27.7     4.6
   6  -6  -2    10.4     4.6
   6   6  -2    10.6     5.5
   6  -6  -2     9.5     2.8
   6   6  -2     8.9     4.1
  -6   6  -2    10.4     5.4
   6  -6   2    11.7     4.8
   6  -6   2     9.5     3.2
   6   6   2    12.8     6.0
   6   6   2    11.1     4.4
  -6   6   2    11.2     5.5
   7   6  -2    10.1     5.9
   7   6  -2     9.5     4.8
   6  -7  -2     8.6     4.8
  -6   7  -2     7.4     5.7
   6  -7  -2     8.3     2.8
   6  -7   2     8.3     3.2
   6  -7   2     9.2     4.9
  -6   7   2     7.6     5.3
   7   6   2    10.0     5.8
   7   5  -2    25.3     6.3
   5  -7  -2    24.8     4.0
   5  -7  -2    23.2     5.4
  -5   7  -2    22.3     6.2
   7   5  -2    23.2     5.3
   7   5   2    24.3     5.6
   7   5   2    25.3     6.4
   5  -7   2    24.4     5.4
  -5   7   2    25.4     6.1
   5  -7   2    24.7     4.4
   4  -7  -2    18.6     4.9
   7   4  -2    19.9     5.7
   7   4  -2    19.7     5.0
   4  -7  -2    20.2     4.0
  -4   7  -2    19.0     7.5
   4  -7   2    19.7     4.1
   4  -7   2    21.3     5.1
   7   4   2    19.3     5.4
  -4   7   2    20.6     5.9
   7   4   2    21.4     5.8
  -3   7  -2    42.5     7.3
   3  -7  -2    41.5     5.2
   3  -7  -2    40.8     5.9
   7   3  -2    41.9     6.1
   7   3  -2    40.3     8.7
  -3   7   2    41.5     7.0
   3  -7   2    41.1     5.2
   7   3   2    41.8     6.4
   3  -7   2    41.7     5.9
   7   3   2    42.1     6.4
   2  -7  -2    25.9     4.7
   7   2  -2    28.1     5.4
   2  -7  -2    26.5     4.4
  -2   7  -2    27.6     6.6
   7   2  -2    26.3     5.3
   2  -7   2    25.0     4.5
  -2   7   2    27.5     6.1
   2  -7   2    27.6     4.4
   7   2   2    23.8     4.9
   7   2   2    27.5     5.5
   7   1  -2    54.5     6.9
   7   1  -2    55.9     7.0
  -1   7  -2    55.0     8.2
   1  -7   2    54.4     6.2
   7   1   2    53.1     7.1
  -1   7   2    50.3     9.4
   7   1   2    53.6     6.5
   1  -7   2    55.1     6.1
   7   0  -2   122.3    11.6
   7   0  -2   121.9    11.6
   0   7   2   121.7    12.6
   0  -7   2   126.8    11.1
   7   0   2   124.5    11.8
   7   0   2   123.7    11.3
   7  -1  -2    46.6     7.7
   7  -1  -2    46.3     6.3
   1   7  -2    50.3     8.1
   7  -1   2    46.4     5.9
   1   7   2    50.2     8.2
  -1  -7   2    53.1     6.3
   7  -1   2    52.4     7.7
   7  -2  -2    24.9     4.6
   2   7  -2    24.7     6.7
   7  -2  -2    24.5     5.3
   2   7   2    23.4     6.8
   7  -2   2    21.8     5.3
   7  -2   2    23.5     4.0
   7  -3  -2    42.0     5.9
   3   7  -2    42.0     7.8
   7  -3  -2    38.6     6.0
   7  -3   2    37.6     6.1
   7  -3   2    39.4     4.4
   7  -3   2    43.1     5.6
   3   7   2    39.6     7.8
   4   7  -2    16.1     6.4
  -7   4  -2    19.2     4.8
   4   7  -2    17.4     3.7
   7  -4  -2    17.9     4.9
   4   7   2    19.1     7.0
  -7   4   2    19.6     5.3
   7  -4   2    18.0     3.2
   4   7   2    19.1     4.2
   7  -4   2    18.4     5.1
  -7   5  -2    21.3     5.5
   7  -5  -2    20.0     5.5
   5   7  -2    21.6     6.5
   5   7  -2    19.9     4.4
   7  -5   2    21.7     5.3
   7  -5   2    22.7     3.6
   5   7   2    22.1     4.7
   5   7   2    22.3     7.0
  -7   5   2    21.0     6.4
   6   7  -2     6.8     4.0
   6   7  -2     6.6     5.5
   7  -6  -2     6.8     4.6
   7  -6   2     6.8     2.8
   6   7   2    11.1     6.4
   7  -6   2     8.8     4.9
   6   7   2     8.1     4.8
  -7   6   2     6.5     5.4
   7   7  -2    13.0     6.8
   7  -7  -2    12.4     5.9
  -7   7  -2    11.3     6.7
   7   7  -2    11.2     5.3
   7  -7   2    11.8     4.0
  -7   7   2    11.8     6.8
   7  -7   2    13.4     5.6
   7   7   2    10.3     5.3
   7   7   2    14.9     6.8
   7  -8  -2     9.6     6.3
   8   7  -2    11.1     7.2
   8   7  -2     5.0     7.3
  -7   8  -2     5.7     7.4
  -7   8   2     4.3     6.7
   7  -8   2     7.5     5.8
   7  -8   2     7.1     4.5
   8   7   2     9.7     6.9
   8   7   2     5.6     5.6
   6  -8  -2    10.1     5.6
   8   6  -2    12.9     7.0
  -6   8  -2     7.4     7.1
   8   6  -2    11.0     7.1
   6  -8   2    12.1     4.6
   8   6   2    16.7     6.9
   6  -8   2    12.1     5.7
   8   6   2    10.3     5.8
  -6   8   2     9.4     6.5
   8   5  -2    25.9     6.4
   5  -8  -2    26.5     4.8
  -5   8  -2    23.9     7.4
   5  -8  -2    29.3     6.1
   8   5  -2    30.9     7.1
   5  -8   2    32.3     6.1
   8   5   2    24.9     6.3
   5  -8   2    29.9     5.3
   8   5   2    30.1     6.8
  -5   8   2    25.1     7.3
   8   4  -2    34.7     8.5
  -4   8  -2    30.1     7.5
   8   4  -2    33.9     7.0
   4  -8  -2    29.9     5.3
   4  -8  -2    31.5     6.1
   8   4   2    36.1     6.9
   8   4   2    31.0     6.5
  -4   8   2    29.0     7.5
   4  -8   2    33.2     6.2
  -3   8  -2    45.9     8.6
   8   3  -2    50.9     7.8
   8   3  -2    46.0     8.2
   3  -8  -2    49.4     7.0
  -3   8   2    45.3     8.2
   8   3   2    52.0     7.6
   3  -8   2    51.1     6.8
   3  -8   2    50.0     6.3
   8   3   2    47.6     7.5
   2  -8  -2    42.4     6.8
   8   2  -2    47.6     7.6
  -2   8  -2    42.6     8.5
   2  -8   2    49.5     6.2
   8   2   2    48.7     7.2
   8   2   2    49.3     7.2
  -2   8   2    46.8     8.3
   8   1  -2    89.5    10.1
  -1   8  -2    89.1    11.5
   8   1  -2    89.9    11.5
  -1   8   2    94.5    11.4
   8   1   2    91.2     9.7
   1  -8   2   100.1     9.4
   8   1   2    95.2    10.2
   8   0  -2    77.0     9.5
   0   8  -2    70.7    10.8
   8   0  -2    74.3     9.4
   8   0   2    80.8     9.5
   0  -8   2    87.5     8.7
   0   8   2    78.7    10.5
   8   0   2    78.6     8.9
   8  -1  -2    79.1     9.6
   1   8  -2    69.6    10.6
   8  -1  -2    74.7     9.3
   1   8   2    86.7    10.8
   8  -1   2    78.6     8.6
   8  -1   2    91.8     9.8
   2   8  -2    40.5     8.4
   8  -2  -2    41.0     6.9
   8  -2  -2    38.5     6.5
   8  -2   2    40.4     6.9
   2   8   2    39.1     8.4
   8  -2   2    39.7     5.9
   3   8  -2    48.3     9.0
   8  -3  -2    48.9     7.2
   8  -3  -2    43.4     7.1
   8  -3   2    51.4     6.6
   3   8   2    46.8     8.9
   8  -3   2    49.5     5.3
   8  -3   2    44.4     7.1
   8  -4  -2    30.1     6.2
   4   8  -2    27.8     4.9
   4   8  -2    27.9     7.4
  -8   4  -2    29.7     6.2
   4   8   2    30.0     8.1
   8  -4   2    26.9     6.2
   8  -4   2    31.2     4.6
   4   8   2    30.5     5.5
   5   8  -2    27.5     7.5
   8  -5  -2    25.4     6.2
   5   8  -2    22.6     4.9
  -8   5  -2    24.5     6.9
   8  -5   2    25.8     6.3
   5   8   2    29.7     7.9
  -8   5   2    27.8     6.8
   5   8   2    25.9     5.6
   8  -5   2    23.8     4.0
   6   8  -2    10.6     6.9
   6   8  -2    10.7     4.7
  -8   6  -2    10.9     6.5
   8  -6  -2    13.1     5.6
   6   8   2    11.6     8.5
   8  -6   2    10.4     5.7
   6   8   2    12.5     7.3
  -8   6   2     9.2     6.6
  -8   7  -2     5.6     6.6
   7   8  -2     6.3     5.4
   8  -7  -2     7.2     5.8
   7   8  -2     9.9     7.2
  -8   7   2     6.9     6.8
   7   8   2     6.9     8.1
   7   8   2     5.0     5.3
   8  -7   2    10.3     5.9
   8  -8  -2     8.3     6.5
   8   8  -2     9.9     8.0
  -8   8  -2     3.0     8.0
   8   8   2    10.4     8.1
   8  -8   2    10.1     6.5
   8   8   2     5.7     6.4
  -8   8   2     5.4     7.8
   9   8  -2     7.6     9.0
  -8   9  -2    -5.8     8.9
   8  -9  -2     3.7     6.9
   9   8   2    -2.7     7.4
  -8   9   2     -.6     8.8
   9   8   2     4.8     9.1
   8  -9   2     1.0     6.4
   9   7  -2     5.8     7.8
   7  -9  -2     -.6     5.6
   9   7  -2    -4.5     6.2
  -7   9  -2    -1.7     9.3
   9   7   2     5.3     7.9
   7  -9   2     4.1     6.3
   9   7   2    -1.7     6.4
  -7   9   2      .9     8.0
   9   6  -2      .8     5.9
   6  -9  -2     3.0     5.5
   9   6  -2     3.4     7.1
  -6   9   2    -2.0     6.8
   9   6   2     2.0     5.9
   6  -9   2     2.1     5.5
   6  -9   2     2.5     4.1
   9   6   2     6.7     7.2
   9   5  -2     5.7     6.5
   5  -9  -2     3.7     4.9
  -5   9  -2     1.5     7.2
   9   5  -2     5.2     5.7
   9   5   2     4.3     6.7
  -5   9   2     1.3     6.3
   9   5   2     3.1     5.8
   5  -9   2     2.9     3.9
   5  -9   2     4.8     4.9
  -4   9  -2     4.1     6.8
   4  -9  -2     4.5     4.8
   9   4  -2     6.8     6.1
   9   4  -2     4.6     5.3
   9   4   2     3.3     5.5
  -4   9   2     5.2     6.4
   9   4   2     6.0     5.7
   4  -9   2     5.3     5.0
   4  -9   2     4.6     4.0
   9   3  -2     8.0     6.4
   9   3  -2     6.9     5.3
  -3   9  -2     4.2     6.5
   3  -9  -2     8.6     5.1
   9   3   2     7.4     5.5
   9   3   2    11.0     5.9
   3  -9   2     7.8     4.8
  -3   9   2     3.6     6.3
   3  -9   2     6.8     4.0
  -2   9  -2     2.9     6.2
   9   2  -2     3.2     4.9
   9   2  -2     1.2     4.9
  -2   9   2     1.9     6.0
   2  -9   2     4.9     4.4
   9   2   2     4.6     5.0
   9   2   2     5.5     5.1
   2  -9   2     1.7     3.7
  -1   9  -2     7.5     6.6
   9   1  -2    11.2     5.6
   9   1  -2    11.8     5.6
   9   1   2     9.0     5.5
  -1   9   2     9.4     6.8
   1  -9   2     8.1     4.1
   0   9  -2    14.3     7.1
   9   0  -2    16.0     5.6
   9   0  -2    16.4     5.9
   0   9   2    13.4     7.2
   9   0   2    13.1     5.3
   9   0   2    14.2     6.0
   1   9  -2    10.6     7.0
   9  -1  -2     7.3     5.0
   9  -1  -2     8.9     5.3
   9  -1   2     7.2     4.6
   9  -1   2     7.3     5.5
   1   9   2     5.5     6.7
   9  -2  -2     2.3     4.5
   2   9  -2     2.5     6.1
   9  -2  -2     4.2     4.6
   9  -2   2     1.0     4.8
   2   9   2      .5     6.1
   9  -2   2     2.1     3.9
   9  -3  -2     7.4     5.0
   9  -3  -2     8.9     5.4
   3   9  -2     5.6     6.5
   9  -3   2     6.9     3.2
   9  -3   2     5.9     5.1
   3   9   2     5.1     6.6
   9  -3   2     9.0     5.1
   4   9  -2     5.9     4.1
   4   9  -2     5.6     6.3
   9  -4  -2     6.7     5.7
   9  -4  -2     5.2     5.0
   4   9   2     3.7     6.9
   9  -4   2     4.8     5.1
   5   9  -2     2.7     4.3
   9  -5  -2     3.8     5.2
   5   9  -2     4.7     6.3
  -9   5  -2     -.6     5.8
  -9   5   2     3.9     6.1
   5   9   2     3.4     7.0
   9  -5   2     2.7     5.0
   5   9   2     3.4     5.0
   6   9  -2     4.8     7.1
  -9   6  -2      .6     6.4
   9  -6  -2     2.4     4.9
   6   9   2     1.0     6.9
  -9   6   2      .9     6.3
   6   9   2      .6     5.1
   9  -6   2     6.1     5.5
   9  -7  -2     3.0     5.7
  -9   7  -2    -2.8     7.0
   7   9  -2     3.7     7.2
   7   9   2     5.1     8.0
   9  -7   2     2.9     5.8
   7   9   2    -2.1     5.5
  -9   7   2     3.3    10.5
   8   9  -2     4.0     8.4
  -9   8  -2    -4.9     8.6
  -9   8   2    -2.0     8.0
   8   9   2     7.0     8.5
   9  -8   2     4.3     7.9
   9  -9  -2     2.5     7.1
   9   9  -2     5.8     9.5
   9  -9   2      .7     7.2
   9   9   2     5.2     9.4
  -9   9   2    -6.0     9.3
   8 -10  -2     2.3     7.1
  10   8  -2     5.5    10.2
   8 -10   2     2.3     7.4
  10   8   2     7.9    11.3
  -8  10   2    -4.8    10.4
  10   7  -2     3.9     8.9
   7 -10  -2     1.1     6.8
  10   7   2    -3.4     6.8
   7 -10   2     1.5     6.2
  -7  10   2    -4.7     9.2
  10   7   2     7.5     8.9
  10   6  -2     3.2     6.6
  10   6  -2     4.6     8.0
   6 -10  -2     2.6     5.9
  -6  10   2    -4.4     8.2
  10   6   2     3.1     7.8
   6 -10   2      .9     4.9
   6 -10   2      .7     6.2
  10   6   2     -.5     6.7
  -5  10  -2    -2.5     8.2
  10   5  -2     2.4     6.1
  10   5  -2     5.0     7.3
   5 -10  -2     3.2     6.0
  10   5   2     2.9     6.6
   5 -10   2     3.4     5.9
  10   5   2     1.2     6.2
  -5  10   2     -.6     7.2
   5 -10   2     3.0     4.7
  10   4  -2     3.8     6.9
  -4  10  -2     -.3     7.5
  10   4  -2     1.8     5.8
   4 -10  -2     -.4     5.3
  10   4   2     2.3     6.7
   4 -10   2      .2     4.4
   4 -10   2     2.3     5.4
  -4  10   2    -1.9     7.0
  10   4   2     1.7     5.8
  -3  10  -2     -.8     7.0
  10   3  -2     -.2     5.4
  10   3  -2     3.4     6.2
   3 -10   2     2.0     4.3
  10   3   2     2.7     5.6
  -3  10   2     1.1     6.9
   3 -10   2     2.5     5.1
  10   3   2     6.4     6.0
  10   2  -2     1.6     5.3
  10   2  -2     4.1     5.9
  -2  10  -2      .0     6.6
  10   2   2     3.5     5.5
   2 -10   2     1.3     4.2
  -2  10   2      .7     6.7
  10   2   2     4.4     5.9
  10   1  -2     3.4     5.5
  10   1  -2     3.2     5.3
  -1  10  -2     2.6     6.8
  10   1   2     3.1     5.4
  10   1   2     4.2     5.5
  -1  10   2     2.8     6.9
  10   0  -2     2.6     5.1
   0  10  -2      .6     6.3
  10   0  -2     3.4     5.6
  10   0   2     2.4     5.1
  10   0   2     4.6     5.3
   0  10   2     3.2     6.8
   1  10  -2      .1     6.7
  10  -1  -2     1.9     4.9
  10  -1  -2     3.9     5.3
  10  -1   2     1.5     5.2
  10  -1   2     3.5     4.6
   1  10   2     2.8     7.1
  10  -2  -2     2.8     5.1
   2  10  -2     2.8     6.8
  10  -2  -2     1.6     4.9
  10  -2   2     1.9     4.6
   2  10   2     1.9     7.0
  10  -2   2     2.4     4.9
  10  -3  -2     6.1     5.1
   3  10  -2     2.7     7.0
  10  -3  -2     3.3     5.3
   3  10   2     1.7     7.1
  10  -3   2     2.7     5.7
  10  -3   2     2.0     5.3
   4  10  -2      .6     6.5
 -10   4  -2     2.2     6.1
  10  -4  -2     2.0     6.1
   4  10  -2      .6     7.1
  10  -4  -2     1.6     5.1
   4  10   2      .9     5.1
   4  10   2     3.6     7.7
  10  -4   2     1.5     5.2
   5  10  -2     1.4     6.8
  10  -5  -2     2.9     5.6
 -10   5  -2     1.7     6.8
  10  -5   2     2.6     5.7
 -10   5   2     3.3     7.2
   5  10   2      .0     5.4
   5  10   2     5.1     8.0
 -10   6  -2    -2.2     7.1
  10  -6  -2      .1     5.2
   6  10  -2     2.1     7.4
  10  -6   2     1.6     5.7
 -10   6   2     -.9     7.2
   6  10   2     4.2     8.2
  10  -7  -2     2.0     6.4
   7  10  -2     2.8     8.3
 -10   7   2      .6     8.1
  10  -7   2     2.3     6.5
   8  10  -2     2.6     8.7
  10  -8  -2     1.9     7.2
  10  -8   2      .4     7.1
   8  10   2     5.6     9.6
 -10   8   2    -6.0     9.6
   7 -11  -2     -.7     7.0
   7 -11   2     2.7     7.4
  11   6  -2     1.9     9.1
  -6  11  -2    -2.5    10.2
  11   6   2     1.0     7.7
   6 -11   2     2.3     6.9
  11   6   2     3.8     9.4
  -6  11   2    -3.5    10.3
  -5  11  -2    -1.5     9.1
   5 -11  -2     3.8     6.6
  11   5  -2     7.6     9.0
  11   5  -2     3.3     7.1
   5 -11   2      .9     6.4
  11   5   2     1.5     7.4
  -5  11   2    -1.7     9.4
  11   5   2     6.4     8.9
  -4  11  -2    -1.4     8.5
  11   4  -2     3.1     6.7
  11   4  -2     5.1     7.8
   4 -11   2     5.4     6.2
  -4  11   2     -.9     8.2
  11   4   2     5.2     7.7
  11   4   2     2.4     6.9
  -3  11  -2     -.3     8.1
  11   3  -2     7.5     7.7
  11   3  -2     5.8     6.6
  -3  11   2     -.6     7.9
  11   3   2     4.4     7.2
  11   3   2     3.6     6.4
  11   2  -2     3.7     6.8
  11   2  -2     4.0     6.1
  -2  11  -2     1.6     7.7
  11   2   2     3.5     6.7
  -2  11   2     -.4     7.7
  11   2   2     4.2     6.7
  11   1  -2     4.4     6.6
  11   1  -2     3.3     6.6
  -1  11  -2     2.2     7.7
  11   1   2     3.7     6.1
  11   1   2     2.6     6.1
  -1  11   2     2.0     7.8
  11   0  -2     7.2     6.1
  11   0  -2     7.2     6.5
   0  11  -2     3.6     7.9
  11   0   2     6.9     6.1
   0  11   2     4.8     8.0
  11   0   2     6.2     6.2
   1  11  -2     3.0     7.5
  11  -1  -2     4.8     5.6
  11  -1  -2     3.3     6.1
   1  11   2      .2     7.6
  11  -1   2     -.2     5.0
  11  -1   2     3.8     6.1
   2  11  -2     2.0     7.6
  11  -2  -2     3.3     5.3
  11  -2  -2     3.1     6.0
   2  11   2    -1.3     7.4
  11  -2   2      .4     5.2
  11  -2   2     2.5     5.6
   3  11  -2     1.1     7.4
  11  -3  -2     1.9     6.4
  11  -3  -2     1.9     5.4
  11  -3   2     2.3     5.6
   3  11   2     2.3     8.0
   4  11  -2     3.6     8.0
  11  -4  -2     4.2     6.0
   4  11   2     2.8     8.4
  11  -4   2     3.0     5.9
   4  11   2     4.4     7.2
   5  11  -2     4.3     8.6
   5  11   2     -.5     9.7
 -11   5   2    -1.1     8.0
  11  -5   2     1.3     7.0
  11  -6  -2     2.2     6.5
   6  11  -2     2.5     8.5
   6  11   2     2.7     9.6
 -11   6   2      .7     8.6
  11  -6   2     1.6     6.6
  11  -7  -2      .8     7.4
  11  -7   2     1.2     7.3
  -5  12  -2    -3.7    10.9
  12   5  -2     4.9    11.9
  12   5   2     1.7     8.4
  12   5   2     7.0    10.0
   5 -12   2     5.3     8.4
  -5  12   2    -2.5    10.5
  12   4  -2     5.2     7.7
  12   4  -2     4.9     9.4
  -4  12  -2    -2.2     9.8
  12   4   2     3.3     8.8
  12   4   2     2.1     7.4
  12   3  -2     4.8     9.7
  12   3  -2     5.8     7.5
  -3  12  -2     1.2     9.8
  12   3   2     2.2     7.3
  12   3   2     7.7     8.3
  -3  12   2    -2.5     9.4
  12   2  -2     3.4     8.3
  -2  12  -2    -1.1     8.9
  12   2  -2     5.9     7.0
  -2  12   2    -1.6     8.7
  12   2   2     5.1     7.1
  12   2   2     7.9     7.8
  12   1  -2     4.5     7.9
  12   1  -2     6.9     6.9
  -1  12  -2     1.9     8.8
  -1  12   2    -1.7     8.3
  12   1   2     6.2     9.1
  12   1   2     5.8     7.1
   0  12  -2     2.9     8.7
  12   0  -2     4.6     7.5
  12   0  -2     4.0     6.8
  12   0   2     5.8     7.2
   0  12   2     2.7     8.9
   1  12  -2      .4     9.1
  12  -1  -2     5.4     7.3
  12  -1  -2     4.5     6.5
  12  -1   2     5.4     6.7
  12  -2  -2     5.8     8.7
   2  12  -2     3.8    10.0
  12  -2  -2     4.4     6.4
   2  12   2     1.6     9.1
  12  -2   2     3.7     7.7
   3  12  -2     3.9     8.9
  12  -3  -2     3.8     6.6
  12  -3   2     3.5     6.6
   3  12   2     3.2     9.6
  12  -4  -2     2.6     6.5
   4  12  -2     3.0     9.1
 -12   4   2     4.9    11.4
  12  -4   2     5.4     7.0
   4  12   2     3.1     9.5
  12  -5  -2     4.5     7.1
   5  12  -2     5.3     9.4
  12  -5   2     2.7     7.4
   5  12   2     3.3    10.2
  13   1   2     3.5     7.9
   0  13  -2     1.4     9.8
  13   0  -2     3.6     8.6
  13   0  -2     4.5     7.7
  13   0   2     6.9     7.6
   0  13   2     2.5    10.0
  13  -1  -2     6.0     7.6
  13  -1   2     5.0     7.7
   0   1  -3    75.0     5.9
   1   0  -3    77.4     6.0
   0   1  -3    80.3     6.1
   0   1  -3    77.1     6.2
   1   0  -3    76.0     5.9
   0  -1  -3    76.7     6.2
  -1   0   3    80.3     6.2
  -1   0   3    78.6     6.0
   0  -1   3    82.0     6.2
   1   1  -3      .3      .9
  -1   1  -3      .3      .8
  -1  -1  -3     1.0      .9
   1  -1  -3      .7      .7
   1  -1  -3      .3      .7
   1   1  -3      .6      .6
  -1   1  -3      .9      .6
   1  -1   3      .6      .8
   1  -1   3      .6      .5
   1   1   3      .8     1.0
  -1   1   3      .7      .7
  -1  -1   3      .5     1.0
  -1   1   3      .8      .7
  -1  -1   3      .3      .6
   1   1   3      .9      .7
   1  -2  -3   156.4    12.3
  -2  -1  -3   161.2    12.3
  -1   2  -3   161.1    12.2
  -1   2  -3   156.3    12.3
   2   1  -3   153.0    12.0
   2   1  -3   155.8    12.5
  -1   2  -3   161.9    12.1
  -2  -1  -3   171.0    12.4
   1  -2   3   157.0    12.1
   1  -2   3   157.0    12.2
   1  -2   3   158.3    12.2
  -1   2   3   158.4    11.9
  -2  -1   3   154.3    12.0
  -1   2   3   157.1    12.5
   2   1   3   156.2    12.3
   2   1   3   157.8    12.3
  -2  -1   3   148.6    12.4
  -2  -1   3   162.4    12.1
   2   0  -3    42.4     3.4
  -2   0  -3    42.8     3.9
   0  -2  -3    41.7     3.9
   2   0  -3    42.9     3.8
  -2   0  -3    42.5     3.6
   2   0  -3    41.2     3.9
   0   2  -3    42.6     3.5
   0   2  -3    41.8     3.7
   0   2  -3    43.4     4.1
  -2   0   3    41.4     3.9
   0   2   3    40.0     3.7
  -2   0   3    41.6     3.7
   0  -2   3    43.7     3.7
   2   0   3    41.7     3.5
   0  -2   3    41.5     3.9
   0  -2   3    41.4     3.5
   2   0   3    43.3     3.9
  -1  -2  -3   152.4    12.4
  -2   1  -3   162.5    11.9
   1   2  -3   155.1    12.2
  -2   1  -3   151.0    12.5
   1   2  -3   152.7    12.5
   2  -1  -3   158.8    12.3
   2  -1  -3   157.5    12.3
  -2   1   3   160.7    12.3
  -1  -2   3   160.5    12.6
  -1  -2   3   158.9    12.1
  -2   1   3   160.2    12.3
   1   2   3   161.0    12.6
   2  -1   3   155.3    12.3
   2  -1   3   156.7    11.9
   2   2  -3     3.0     1.4
   2  -2  -3     2.9     1.7
  -2   2  -3     3.5     1.4
   2   2  -3     2.1     2.2
  -2  -2   3     2.8     1.3
   2  -2   3     3.0     1.8
   2   2   3     3.3     2.2
  -2   2   3     2.2      .9
   2   2   3     2.5     1.4
   2  -2   3     2.8     1.1
   2  -3  -3     5.1     2.0
   3   2  -3     8.3     2.0
   3   2  -3     6.4     2.5
   2  -3  -3     5.6     1.4
  -2   3  -3     6.7     2.1
   3   2   3     6.9     1.9
   2  -3   3     5.4     2.0
  -3  -2   3     6.8     1.6
   3   2   3     7.3     2.5
  -2   3   3     7.1     2.3
   2  -3   3     6.4     1.6
   1  -3  -3   132.0    10.7
  -1   3  -3   136.6    10.6
   3   1  -3   134.5    10.9
  -3  -1  -3   138.4    10.7
   3   1  -3   130.9    10.3
  -1   3  -3   128.7    10.8
   3   1  -3   135.6    10.6
   3   1   3   133.1    10.6
   3   1   3   141.4    10.8
  -3  -1   3   128.7    10.5
  -1   3   3   124.5    10.3
   1  -3   3   137.5    10.5
   1  -3   3   134.5    10.5
  -1   3   3   130.1    11.1
   3   0  -3   402.7    31.3
   0   3  -3   428.4    31.1
  -3   0  -3   413.4    31.2
   0   3  -3   413.1    31.7
   3   0  -3   380.9    31.5
   3   0  -3   431.1    30.9
   0  -3   3   434.5    31.3
   0  -3   3   412.9    31.1
   3   0   3   398.8    31.2
   0   3   3   428.3    31.7
   3   0   3   438.0    31.6
   3  -1  -3   134.1    10.9
   3  -1  -3   135.3    10.8
  -3   1  -3   131.4    10.4
   1   3  -3   131.3    10.3
   1   3  -3   135.4    11.3
   1   3   3   132.4    11.2
   3  -1   3   138.0    11.0
   3  -1   3   136.1    10.5
  -1  -3   3   136.0    10.6
   2   3  -3     8.2     2.9
   3  -2  -3     7.0     2.0
  -3   2  -3     7.0     1.5
   2   3  -3     5.6     1.3
   3  -2  -3     4.8     2.0
  -3   2  -3     5.8     1.7
   3  -2   3     5.7     2.4
  -2  -3   3     6.7     2.0
   2   3   3     7.1     2.8
  -3   3  -3     1.4     1.7
   3   3  -3      .9     2.3
   3  -3  -3      .4     1.8
   3  -3  -3      .8      .8
   3   3  -3     1.6     1.3
   3  -3   3      .6     1.9
   3   3   3     1.9     1.6
  -3   3   3     2.6     2.1
   3  -3   3     1.2     1.1
   3   3   3     1.3     2.5
   4   3  -3     7.2     2.5
  -3   4  -3     7.8     2.8
   4   3  -3     7.1     3.4
   4   3   3     5.0     3.1
   3  -4   3     7.8     2.2
   4   3   3     9.1     2.8
  -3   4   3     9.7     3.1
   4   2  -3    55.2     5.8
  -2   4  -3    56.3     5.7
   2  -4  -3    50.9     5.4
   4   2  -3    52.9     5.2
   2  -4  -3    47.0     4.8
   2  -4   3    53.7     5.3
   4   2   3    56.5     5.6
  -2   4   3    57.0     5.8
   4   2   3    57.0     5.4
   2  -4   3    55.2     5.0
   4   1  -3     8.5     2.6
  -1   4  -3     9.7     3.3
   4   1  -3    11.1     2.7
   1  -4  -3     9.9     2.5
   1  -4   3    12.2     2.4
  -1   4   3    12.8     3.1
   1  -4   3    10.3     2.3
   4   1   3    10.4     2.5
   4   1   3    12.2     2.9
   0   4  -3   186.7    14.7
   4   0  -3   192.4    15.1
  -4   0  -3   182.8    14.9
   0   4  -3   188.2    15.4
   4   0  -3   189.4    14.9
   0  -4   3   191.8    15.2
   4   0   3   182.3    14.6
   4   0   3   191.9    15.1
   0  -4   3   173.1    14.5
   0   4   3   194.4    15.5
   1   4  -3     9.3     3.6
   4  -1  -3     9.2     2.8
  -1  -4   3     8.9     2.4
   4  -1   3     9.4     2.0
   4  -1   3     7.8     3.2
   1   4   3     8.2     3.8
   4  -2  -3    56.1     5.4
   4  -2  -3    53.5     5.4
   2   4  -3    55.4     6.2
   4  -2   3    53.1     4.8
   4  -2   3    49.2     5.7
   2   4   3    52.3     6.1
  -2  -4   3    46.6     5.2
   3   4  -3     8.1     2.0
   4  -3  -3     9.0     2.6
  -4   3  -3     9.1     2.5
   3   4  -3     7.5     3.7
   3   4   3     9.0     2.4
   4  -3   3     8.1     2.0
   4   4   3     3.8     3.4
   4  -4   3     4.1     2.8
  -4   5  -3     9.3     3.8
   5   4  -3     9.2     3.2
   4  -5  -3     5.5     3.3
   5   4  -3     5.3     3.8
   5   4   3     6.5     4.0
   4  -5   3     5.6     3.3
   5   4   3     9.1     3.3
   4  -5   3     9.2     2.8
  -4   5   3    10.5     3.7
   5   3  -3     1.7     2.5
  -3   5  -3     2.3     3.1
   3  -5  -3      .3     1.6
   5   3  -3     2.0     3.0
   3  -5  -3     1.6     2.6
   3  -5   3     1.8     1.8
   5   3   3     2.8     2.6
  -3   5   3     3.1     2.9
   5   3   3     2.3     2.9
   3  -5   3     1.9     2.5
   5   2  -3    10.2     3.1
   2  -5  -3     7.5     2.5
  -2   5  -3    11.5     3.8
   2  -5  -3     9.5     3.2
   5   2  -3    10.3     3.4
   2  -5   3    10.1     2.8
   2  -5   3    12.2     2.7
  -2   5   3     9.7     3.5
   5   2   3    11.4     3.2
   5   2   3    11.4     3.2
  -1   5  -3     6.7     3.9
   5   1  -3     6.1     3.1
   1  -5  -3     6.4     2.9
   5   1  -3     9.7     3.2
   1  -5   3     9.5     2.7
   5   1   3     9.9     2.8
   5   1   3     9.0     3.4
   1  -5   3     9.2     2.5
  -1   5   3    10.8     3.8
   0   5  -3    47.1     6.7
   5   0  -3    54.0     5.8
   5   0  -3    46.0     5.8
   0  -5   3    51.3     5.1
   0   5   3    54.7     6.6
   5   0   3    52.8     5.3
   5   0   3    52.8     6.0
   0  -5   3    57.3     5.3
   5  -1  -3     6.2     3.4
   1   5  -3     5.8     3.9
   5  -1  -3     8.7     3.0
  -1  -5   3     6.8     2.5
   5  -1   3     6.6     2.3
   5  -1   3     5.2     3.4
   1   5   3     5.5     4.0
   2   5  -3    10.8     4.3
   5  -2  -3     9.7     3.3
   5  -2  -3    11.8     2.9
   5  -2   3     9.6     3.6
   2   5   3     9.5     4.3
   5  -2   3    10.9     2.4
  -2  -5   3    10.5     3.0
   5  -3  -3     5.8     2.8
   3   5  -3     4.3     1.9
  -5   3  -3     4.9     2.5
   3   5   3     5.9     2.5
   5  -3   3     2.2     3.0
   3   5   3     3.1     3.7
   5  -3   3     5.5     2.0
  -5   4  -3    10.2     3.4
   5  -4  -3     8.4     3.9
   4   5  -3     9.8     4.7
   4   5  -3    10.9     2.8
  -5   4   3    10.5     3.8
   4   5   3     6.8     4.4
   5  -4   3    12.0     2.6
   4   5   3    11.5     3.0
   5   5  -3     3.1     2.7
   5  -5  -3     2.5     1.6
   5  -5  -3     1.6     3.2
  -5   5  -3     3.7     3.5
   5   5  -3     1.9     4.2
   5  -5   3     2.8     1.9
   5   5   3     4.4     3.4
   5   5   3     2.5     4.5
   5  -5   3     1.5     3.8
  -5   5   3     3.9     3.7
   5  -6  -3     1.1     3.4
   6   5  -3     4.3     3.5
   5  -6  -3     1.4     2.0
   6   5  -3     1.3     4.3
  -5   6  -3     3.2     4.0
   5  -6   3     3.1     3.7
   5  -6   3     1.9     2.2
   6   5   3     1.4     3.2
   6   5   3     2.4     4.4
  -4   6  -3     6.4     4.4
   4  -6  -3     8.6     3.9
   6   4  -3     7.7     3.7
   4  -6  -3     6.9     2.4
   6   4  -3     7.8     4.7
   6   4   3     9.8     4.0
   4  -6   3     8.9     4.1
   6   4   3     8.5     4.5
  -4   6   3     9.3     4.5
   4  -6   3     8.0     3.1
   3  -6  -3     5.2     2.4
  -3   6  -3     7.4     4.3
   6   3  -3     6.1     3.9
   6   3  -3     6.4     3.5
   3  -6  -3     5.7     3.4
   6   3   3     6.8     3.6
   3  -6   3     5.9     2.4
   3  -6   3     7.0     3.3
  -3   6   3     6.6     4.0
   6   3   3     7.1     3.8
  -2   6  -3      .3     3.6
   6   2  -3     1.5     3.0
   6   2  -3      .2     3.0
   2  -6  -3     -.2     2.5
   6   2   3     2.7     3.2
  -2   6   3     1.6     3.4
   2  -6   3     1.7     2.1
   6   2   3     1.2     3.0
   2  -6   3     1.2     2.3
  -1   6  -3     6.8     4.5
   6   1  -3     7.2     3.4
   6   1  -3     6.3     3.5
  -1   6   3     8.7     4.3
   1  -6   3     6.4     2.6
   6   1   3     6.6     3.1
   6   1   3     7.0     3.7
   1  -6   3     7.2     2.8
   6   0  -3    19.1     4.1
   0   6  -3    11.3     5.3
   6   0   3    15.5     4.3
   0   6   3    17.7     5.3
   0  -6   3    19.3     3.7
   6   0   3    16.2     3.5
   6  -1  -3     8.2     3.4
   1   6  -3     4.8     4.4
   6  -1  -3     3.7     3.5
   1   6   3     6.3     4.5
   6  -1   3     7.5     3.9
   6  -1   3     6.2     2.7
  -1  -6   3     6.4     2.8
   6  -2  -3     1.6     2.4
   6  -2  -3      .5     2.9
   2   6  -3     1.3     4.0
  -2  -6   3      .5     2.3
   6  -2   3     -.5     3.2
   6  -2   3     1.4     2.1
   2   6   3     1.2     4.1
   3   6  -3     6.6     2.3
   6  -3  -3     6.5     3.2
   6  -3  -3     5.4     4.1
   3   6   3     6.5     5.1
   6  -3   3     7.2     2.3
  -6   4  -3     8.3     3.9
   4   6  -3     7.3     4.8
   4   6  -3     8.8     2.9
   6  -4  -3     8.0     3.9
   4   6   3     7.5     3.1
   6  -4   3     6.6     3.9
  -6   4   3     8.5     4.2
   6  -4   3     8.8     2.6
   4   6   3     7.8     5.5
  -6   5  -3     2.3     3.5
   6  -5  -3     1.9     3.3
   5   6  -3     2.4     2.7
   5   6  -3     1.1     4.4
   5   6   3     1.9     4.9
  -6   5   3     3.9     4.3
   5   6   3     2.6     3.4
   6  -5   3     1.3     2.0
   6  -5   3     1.5     3.7
   6  -6  -3      .6     3.8
   6   6  -3      .3     4.5
   6  -6  -3      .0     1.9
   6   6  -3     -.8     3.3
  -6   6  -3      .7     4.2
   6  -6   3     1.4     2.3
  -6   6   3     2.0     4.4
   6  -6   3      .9     3.8
   6   6   3     2.0     4.9
   6   6   3      .9     3.8
   6  -7  -3     2.8     4.0
   7   6  -3     3.0     5.3
   7   6  -3     1.3     4.3
  -6   7  -3      .9     5.2
   6  -7   3     1.5     2.7
   7   6   3      .4     4.3
   7   6   3     1.9     4.8
   6  -7   3     2.8     4.4
  -6   7   3     1.7     4.7
   7   5  -3     2.6     4.1
   7   5  -3     3.6     4.7
   5  -7  -3     1.5     2.4
   5  -7  -3     2.3     3.9
   5  -7   3     3.6     4.1
  -5   7   3     3.3     4.7
   7   5   3     4.1     4.7
   5  -7   3     2.1     2.7
   7   4  -3     1.6     3.8
   7   4  -3     4.3     4.6
   4  -7  -3     3.8     4.0
  -4   7  -3     3.0     5.3
   4  -7  -3     3.5     2.6
   4  -7   3     3.8     3.8
  -4   7   3     4.9     4.7
   7   4   3     3.0     4.2
   7   4   3     3.4     4.6
   4  -7   3     2.4     2.6
   3  -7  -3     2.3     3.6
   7   3  -3     3.2     4.2
   7   3  -3     1.7     3.8
  -3   7  -3     2.6     5.0
   3  -7   3     2.4     2.7
   7   3   3     3.2     4.2
   3  -7   3     2.8     3.5
   7   3   3     2.4     4.0
  -3   7   3     4.5     4.7
   7   2  -3     3.2     4.0
   2  -7  -3     1.7     3.6
  -2   7  -3     3.0     5.2
   7   2  -3      .4     3.7
   2  -7   3     3.2     3.1
   7   2   3     2.1     4.1
   7   2   3     3.6     3.5
  -2   7   3     3.4     4.5
   2  -7   3     2.3     2.8
   7   1  -3      .8     3.8
   7   1  -3     2.5     3.6
  -1   7  -3     1.8     5.2
   7   1   3     4.2     3.3
   1  -7   3     3.9     3.1
  -1   7   3     4.9     5.0
   1  -7   3     2.7     2.8
   7   1   3     2.2     4.2
   7   0  -3    16.5     4.7
   0   7  -3    16.6    10.8
   7   0  -3    10.7     4.9
   7   0   3    14.2     6.3
   0   7   3    16.3     6.3
   7   0   3    15.9     4.2
   0  -7   3    18.6     5.2
   7  -1  -3     1.3     3.4
   1   7  -3      .9     5.1
   7  -1  -3      .6     3.9
   7  -1   3      .7     2.9
   7  -1   3     -.7     4.3
  -1  -7   3     2.1     2.9
   1   7   3     2.5     5.4
   2   7  -3     2.7     5.1
   7  -2  -3     4.7     3.3
   7  -2  -3     2.1     4.2
   7  -2   3     -.6     4.2
   2   7   3      .9     5.0
   7  -2   3     3.2     2.7
   3   7  -3     2.5     4.9
   7  -3  -3     2.8     3.8
   7  -3  -3     3.9     3.4
   3   7   3     2.9     5.4
   7  -3   3     3.4     2.0
   7  -3   3      .3     4.0
   7  -3   3     6.3     3.3
   4   7  -3     2.4     2.7
   7  -4  -3     4.7     4.1
   7  -4  -3     2.2     3.9
  -7   4  -3     4.6     3.7
   4   7  -3     2.0     5.4
   7  -4   3     1.6     4.4
   7  -4   3     3.1     2.1
   4   7   3     4.9     3.5
   4   7   3     2.9     5.4
   5   7  -3     2.1     5.0
   5   7  -3      .8     3.1
   7  -5  -3     2.2     3.8
  -7   5  -3     2.7     4.2
   5   7   3     3.8     5.5
  -7   5   3     2.1     4.5
   5   7   3     2.4     3.6
   7  -5   3     1.6     4.1
   7  -5   3     1.2     2.2
   7  -6  -3      .1     4.1
   6   7  -3      .8     5.1
   6   7  -3    -1.1     3.5
  -7   6  -3     1.1     5.3
   7  -6   3     2.3     4.1
   7  -6   3      .4     2.5
   6   7   3     2.2     5.3
  -7   6   3     -.6     4.8
   6   7   3      .1     4.8
   7   7  -3     2.1     5.6
  -7   7  -3      .0     5.4
   7  -7  -3     1.9     4.6
   7   7  -3     -.7     4.4
   7  -7   3     3.0     4.8
   7  -7   3     3.5     3.1
   7   7   3     3.6     5.8
   7   7   3      .9     4.5
  -7   7   3      .2     5.5
   7  -8  -3     1.6     5.4
   8   7  -3     -.3     5.8
  -7   8  -3    -2.1     6.9
   8   7  -3     1.7     6.5
  -7   8   3     1.7     6.4
   7  -8   3     1.5     3.9
   8   7   3      .2     5.4
   8   7   3     5.3     6.7
   7  -8   3     4.0     6.0
  -6   8  -3      .0     6.4
   8   6  -3     1.6     5.6
   6  -8  -3     2.1     4.9
   8   6  -3      .9     5.2
   8   6   3     1.9     5.6
  -6   8   3     -.2     5.7
   6  -8   3     2.1     4.3
   8   6   3     1.4     5.0
   6  -8   3     2.5     4.7
   8   5  -3     2.6     4.9
   5  -8  -3     4.1     4.8
   8   5  -3     4.0     5.6
  -5   8  -3     3.2     6.0
   5  -8   3     6.1     4.6
  -5   8   3     4.2     5.6
   8   5   3     6.5     6.0
   8   5   3     2.5     4.8
   4  -8  -3    12.3     5.3
   8   4  -3    14.5     6.1
   8   4  -3    10.7     5.5
  -4   8  -3     8.8     6.7
   8   4   3    16.0     6.4
   4  -8   3    15.8     5.2
  -4   8   3    12.4     6.3
   8   4   3    13.3     5.5
   4  -8   3    13.5     4.8
  -3   8  -3     6.6     6.2
   3  -8  -3     8.5     4.7
   8   3  -3     7.4     5.3
   8   3  -3     8.2     5.2
  -3   8   3    11.8     6.2
   3  -8   3     7.6     3.7
   8   3   3    12.6     5.4
   8   3   3     8.6     5.2
  -2   8  -3     8.2     6.5
   8   2  -3    10.4     5.4
   8   2  -3     6.6     6.0
   2  -8   3    11.8     4.6
   2  -8   3    13.4     4.5
   8   2   3    14.8     5.3
   8   2   3    11.3     5.4
  -2   8   3    10.3     6.0
   8   1   3    12.9     5.7
  -1   8   3    10.0     6.3
   8   1   3    14.2     4.9
   1  -8   3    18.0     4.7
   8   0  -3     8.4     5.6
   0   8  -3     4.5     6.7
   8   0   3    10.1     5.8
   0   8   3    14.8     7.2
   8   0   3    14.6     4.7
   1   8  -3     1.6     6.4
   8  -1  -3     4.6     5.0
   1   8   3     7.6     6.6
   8  -1   3     4.1     5.2
   8  -1   3     8.3     4.2
   8  -2  -3    10.3     4.9
   8  -2  -3     7.9     4.7
   2   8  -3     7.5     6.2
   8  -2   3     5.7     5.2
   8  -2   3     9.4     3.9
   2   8   3     7.1     6.4
   8  -3  -3     6.5     4.7
   3   8  -3     8.9     6.4
   8  -3   3     5.2     4.9
   3   8   3     5.8     6.3
   4   8  -3     8.4     5.9
   8  -4  -3    12.7     5.3
   4   8  -3    10.6     3.8
  -8   4  -3    13.2     5.2
   8  -4  -3    14.1     5.5
   4   8   3     9.2     6.6
   4   8   3    14.9     4.9
   8  -4   3    11.5     3.4
   8  -4   3    12.1     5.5
  -8   5  -3     6.1     5.3
   5   8  -3     2.5     3.6
   5   8  -3     3.3     5.7
   8  -5  -3     2.6     4.4
  -8   5   3     6.0     5.7
   5   8   3     5.0     6.0
   8  -5   3     3.0     2.5
   8  -5   3     4.3     4.6
   6   8  -3     -.5     4.0
  -8   6  -3     2.5     5.9
   6   8  -3     1.2     5.7
   8  -6  -3     2.2     4.6
   6   8   3     1.0     4.7
  -8   6   3     5.9     6.1
   8  -6   3     3.0     5.0
   6   8   3     3.3     6.2
  -8   7  -3     2.6     6.3
   7   8  -3     4.4     6.8
   8  -7  -3     2.0     5.3
   7   8   3      .7     4.9
  -8   7   3     3.6     6.5
   7   8   3     5.2     7.0
   8  -7   3     3.2     5.3
   8   8  -3     3.3     7.0
   8  -8  -3     2.1     5.6
  -8   8  -3      .3     7.9
   8   8   3     4.5     7.5
   8   8   3    -2.7     5.9
  -8   8   3      .8     7.3
   8  -8   3     3.5     6.1
  -8   9  -3    -3.7     8.9
   8  -9  -3     2.5     9.6
   9   8  -3     4.2     8.3
   9   8   3     3.8     8.1
   8  -9   3     1.6     6.5
  -8   9   3    -2.7     8.3
   9   7  -3     1.0     7.8
   7  -9  -3      .4     5.9
  -7   9   3      .7     7.4
   9   7   3    -3.7     6.1
   9   7   3     6.0     7.4
   7  -9   3     4.7     6.0
   9   6  -3      .5     6.7
   6  -9  -3     1.7     5.4
  -6   9  -3    -5.2     8.0
   9   6  -3     1.2     5.7
   9   6   3     4.2     6.7
   9   6   3      .4     6.0
   6  -9   3     1.6     4.2
   6  -9   3     1.6     5.2
  -6   9   3     -.2     6.9
   9   5  -3      .2     5.3
  -5   9  -3    -2.2     6.9
   5  -9  -3     1.9     5.0
   9   5  -3     3.5     8.3
   5  -9   3     1.5     5.0
   9   5   3     -.8     5.6
   9   5   3     4.5     6.3
  -5   9   3      .9     6.4
   5  -9   3     -.3     3.7
   9   4  -3     1.6     5.5
   4  -9  -3      .7     4.7
   9   4  -3     1.0     4.9
  -4   9  -3     -.5     6.7
   9   4   3     1.3     5.1
   9   4   3     2.5     5.5
  -4   9   3     2.1     6.1
   4  -9   3     -.3     3.7
   4  -9   3     1.5     4.4
   9   3  -3     5.1     5.5
   3  -9  -3     1.8     4.6
   9   3  -3     3.2     4.9
  -3   9  -3     2.7     6.4
  -3   9   3     4.1     6.0
   3  -9   3     4.7     4.6
   3  -9   3     4.0     3.8
   9   3   3     1.0     4.8
   9   3   3     4.8     5.7
   9   2  -3    -1.1     4.7
   9   2  -3      .2     5.0
  -2   9  -3      .5     6.2
   9   2   3      .9     4.7
   2  -9   3     2.3     3.5
   9   2   3     2.4     4.8
   2  -9   3      .8     4.0
  -2   9   3      .7     5.7
   9   1  -3     5.4     4.9
  -1   9  -3     3.3     6.2
   9   1  -3     4.0     5.2
   9   1   3     4.0     5.0
   9   1   3     5.1     5.2
  -1   9   3     4.2     6.2
   1  -9   3     4.4     3.8
   0   9  -3     7.8     6.8
   9   0  -3    10.4     5.5
   9   0  -3     8.1     5.2
   0  -9   3     8.8     4.3
   9   0   3    10.1     5.0
   0   9   3     6.3     6.5
   9   0   3    10.4     5.9
   1   9  -3     1.1     6.1
   9  -1  -3     2.9     4.6
   9  -1  -3     5.0     4.9
   9  -1   3     2.6     3.9
   1   9   3     3.3     6.2
   9  -1   3     3.0     5.1
   9  -2  -3     1.0     4.3
   9  -2  -3     2.2     4.3
   2   9  -3     1.0     5.9
   2   9   3     -.5     6.1
   9  -2   3    -2.4     4.4
   9  -2   3     1.4     3.7
   9  -3  -3     3.4     4.9
   9  -3  -3     3.7     4.6
   3   9  -3     4.2     5.9
   3   9   3     2.7     6.5
   9  -3   3     5.0     2.8
   9  -3   3     -.3     4.4
   9  -3   3     5.5     4.3
   9  -4  -3     6.0     5.4
   4   9  -3     1.4     3.9
   9  -4  -3     2.3     4.6
   4   9  -3     1.4     5.9
  -9   4  -3      .8     5.5
   4   9   3     2.0     4.6
   4   9   3     2.8     6.9
   9  -4   3     2.3     4.6
  -9   5  -3    -2.2     5.6
   9  -5  -3     4.2     5.0
   5   9  -3     3.0     6.3
   9  -5   3     2.3     5.0
   5   9   3     2.1     6.7
  -9   5   3     -.7     6.1
   5   9   3     1.6     4.8
   6   9  -3     1.0     7.0
   9  -6  -3      .6     4.8
  -9   6  -3      .9     6.3
   6   9   3    -1.2     5.2
   9  -6   3     -.3     5.3
  -9   6   3      .6     6.7
   6   9   3     1.6     6.8
   9  -7  -3     3.9     6.3
   7   9  -3     2.2     7.3
  -9   7  -3    -2.1     6.8
   9  -7   3     1.4     5.6
   7   9   3     4.3     7.8
   7   9   3    -2.5     5.4
  -9   7   3    -1.1     6.9
   8   9  -3     1.6     9.1
  -9   8  -3    -2.3     8.3
  -9   8   3    -3.3     8.0
   8   9   3     2.0     8.3
   9  -8   3     4.4     9.6
   9   9  -3     6.3     9.6
   9  -9  -3     1.0     6.9
  -9   9   3    -1.5     9.2
   9   9   3     3.5     9.5
   9  -9   3     3.3     7.5
   8 -10  -3     2.7     7.3
  10   8  -3     3.4    10.1
  10   8   3    10.3    12.5
   8 -10   3     4.2     7.5
  -8  10   3    -3.3    10.5
   7 -10  -3     2.0     7.6
  10   7  -3     4.5     9.1
   7 -10   3    -2.2     6.5
  10   7   3    -2.1     7.4
  10   7   3     7.8     9.3
  10   6  -3      .2     6.4
  -6  10  -3    -3.0     9.0
   6 -10  -3     1.0     5.9
  10   6  -3     2.6     7.9
   6 -10   3    -1.3     4.6
  10   6   3     6.2     8.1
   6 -10   3      .6     6.0
  10   6   3    -2.3     6.4
  -6  10   3    -4.4     7.6
  10   5  -3     1.6     7.9
  -5  10  -3    -2.3     7.7
  10   5  -3      .9     5.8
   5 -10  -3      .7     5.6
   5 -10   3     1.3     5.6
  10   5   3    -1.8     6.0
  -5  10   3    -2.9     7.4
  10   5   3     5.9     7.1
   5 -10   3     -.3     4.5
  10   4  -3      .8     5.7
  -4  10  -3    -1.3     7.6
   4 -10  -3     -.4     5.3
  10   4  -3     3.7     6.7
  10   4   3     2.9     6.5
   4 -10   3    -1.6     4.3
   4 -10   3      .4     5.0
  10   4   3      .4     5.9
  -4  10   3    -1.6     7.1
  -3  10  -3    -3.0     6.9
  10   3  -3     3.2     6.6
  10   3  -3      .9     5.3
  10   3   3      .6     5.8
   3 -10   3     -.2     4.8
  10   3   3     -.6     5.6
  -3  10   3     -.1     6.6
   3 -10   3      .2     4.3
  -2  10  -3    -1.9     6.5
  10   2  -3     2.1     5.5
  10   2  -3      .2     5.6
  10   2   3     -.9     5.3
  -2  10   3    -1.0    10.0
  10   2   3      .5     5.3
   2 -10   3      .9     4.1
  10   1  -3     -.2     4.8
  -1  10  -3    -1.3     6.4
  10   1  -3     -.4     5.4
   1 -10   3      .4     4.2
  10   1   3     -.2     5.4
  10   1   3     1.7     4.8
  -1  10   3    -2.7     6.3
  10   0  -3      .5     4.6
   0  10  -3     1.8     6.7
  10   0  -3      .4     5.3
  10   0   3     -.4     5.0
   0  10   3    -2.7     6.5
  10   0   3     1.8     4.9
  10  -1  -3      .9     5.0
   1  10  -3    -1.9     6.4
  10  -1  -3     -.4     4.7
  10  -1   3    -1.2     4.3
   1  10   3    -1.3     6.4
  10  -1   3     -.7     4.7
   2  10  -3      .5     6.6
  10  -2  -3      .9     5.1
  10  -2  -3     1.9     4.6
  10  -2   3     1.0     5.1
  10  -2   3     1.3     5.6
   2  10   3    -1.6     6.6
  10  -3  -3     -.2     4.7
  10  -3  -3     1.7     5.4
   3  10  -3      .9     6.2
  10  -3   3     -.7     4.8
  10  -3   3    -1.4     4.9
   3  10   3     -.2     6.8
 -10   4  -3      .3     6.4
  10  -4  -3      .7     6.0
   4  10  -3     4.0     7.0
  10  -4  -3     -.1     4.9
   4  10   3      .6     5.1
   4  10   3     2.2     7.7
  10  -4   3      .8     5.0
   5  10  -3      .9     7.0
 -10   5  -3    -1.8     6.5
  10  -5  -3     3.4     5.4
  10  -5   3     -.6     5.3
 -10   5   3      .3     6.8
   5  10   3     1.9     7.7
   5  10   3      .6     5.3
  10  -6  -3    -1.1     5.4
   6  10  -3     1.5     7.5
  10  -6   3     1.7     6.0
   6  10   3    -2.8     5.8
 -10   6   3    -3.2     7.6
   6  10   3      .1     8.0
  10  -7  -3     3.6     6.8
   7  10  -3     4.0     8.7
  10  -7   3      .9     6.2
 -10   7   3    -2.5     8.1
  10  -8  -3     2.4     7.3
   8  10  -3     3.8     9.1
  10  -8   3     3.7     7.4
   8  10   3     6.4     9.6
 -10   8   3    -4.1     9.4
   7 -11  -3     2.2     7.4
   7 -11   3      .4     7.4
  11   6  -3     2.8     9.4
  -6  11  -3    -5.6    10.2
  11   6   3     1.5     8.2
  11   6   3     8.1     9.3
   6 -11   3     5.1     7.0
  -6  11   3    -5.9     9.5
  11   5  -3     1.7     8.5
  -5  11  -3    -2.3     9.5
   5 -11  -3     -.2     6.8
  11   5  -3     2.2     6.8
   5 -11   3     1.2     5.5
   5 -11   3     1.3     6.4
  11   5   3      .2     7.0
  -5  11   3    -1.2     9.2
  11   5   3     1.3     8.3
  11   4  -3     2.7     7.6
  -4  11  -3    -1.3     8.4
  11   4  -3      .8     6.4
  11   4   3     1.5     6.8
  -4  11   3    -4.7     8.4
  11   4   3     1.3     7.8
   4 -11   3      .8     5.1
   4 -11   3     1.4     6.0
  11   3  -3     4.7     6.5
  -3  11  -3    -3.4     8.0
  11   3  -3     3.0     7.7
  -3  11   3    -4.2     7.3
  11   3   3     2.1     6.4
  11   3   3     1.0     6.5
  -2  11  -3    -1.3     7.7
  11   2  -3     2.2     6.0
  11   2  -3      .6     7.2
  11   2   3     1.8     6.5
  -2  11   3    -1.9     7.4
  11   2   3      .4     6.0
  11   1  -3     3.0     6.0
  11   1  -3     1.5     6.2
  -1  11  -3      .7     7.6
  11   1   3    -1.2     5.7
  -1  11   3     -.4     7.3
  11   1   3     -.3     5.9
  11   0  -3     4.2     6.6
   0  11  -3     -.1     7.6
  11   0  -3     1.3     5.7
   0  11   3      .9     7.5
  11   0   3     2.1     5.9
  11   0   3     1.7     5.4
  11  -1  -3     -.4     5.9
  11  -1  -3     -.8     5.3
   1  11  -3     -.1     7.3
  11  -1   3     -.4     5.6
   1  11   3     -.4     7.5
  11  -1   3      .1     5.1
  11  -2  -3      .6     5.3
  11  -2  -3     1.6     5.9
   2  11  -3     1.2     7.6
   2  11   3    -1.3     7.6
  11  -2   3     1.9     5.6
  11  -2   3      .4     5.5
  11  -3  -3     1.4     5.4
   3  11  -3     2.1     7.4
  11  -3  -3      .6     6.4
   3  11   3     -.2     7.8
  11  -3   3     -.5     5.6
   4  11  -3     3.7     7.7
  11  -4  -3     2.2     7.1
  11  -4  -3      .6     5.5
  11  -4   3      .4     5.7
   4  11   3     2.7     8.8
   4  11   3     3.0     6.4
   5  11  -3     1.4     8.3
 -11   5   3      .0     8.0
   5  11   3     2.7    10.1
  11  -5   3     2.8     7.2
   6  11  -3     3.3     8.9
  11  -6  -3     2.5     6.3
   6  11   3     -.4     9.4
  11  -6   3     2.0     6.4
 -11   6   3    -3.8     8.5
  11  -7  -3     1.5     7.4
  11  -7   3     4.1     7.5
  -5  12  -3    -3.1    10.6
  12   5   3     -.5     7.6
  -5  12   3    -4.8    10.8
  12   5   3     3.7     9.6
   5 -12   3      .4     7.6
  -4  12  -3    -1.6    10.3
  12   4  -3     8.4     8.0
  12   4  -3     8.8    13.3
  12   4   3     4.8     8.8
  12   4   3     4.9     8.3
  12   3  -3     4.5     9.8
  12   3  -3     5.2     7.5
  -3  12  -3    -1.9     9.5
  12   3   3     4.9     8.1
  12   3   3     1.5     7.4
  -3  12   3    -2.6    11.8
  -2  12  -3    -2.3    10.0
  12   2  -3     5.0     8.4
  12   2  -3     1.8     7.0
  -2  12   3    -2.5     8.8
  12   2   3      .1     7.1
  -1  12  -3      .0     8.9
  12   1  -3     4.9     8.5
  12   1  -3     3.8     7.1
  12   1   3     1.8     6.7
  -1  12   3     1.0     9.0
  12   0  -3     -.5     6.4
  12   0  -3     2.5     7.5
   0  12  -3      .0     8.7
  12   0   3     1.2     6.6
   0  12   3      .4    10.8
   1  12  -3     1.3     9.6
  12  -1  -3     1.9     7.1
  12  -1  -3     2.0     7.0
  12  -1   3      .1     6.7
   2  12  -3     -.3     8.8
  12  -2  -3     1.3     7.0
  12  -2  -3     1.9     6.3
   2  12   3     1.3     9.1
   3  12  -3     1.6     8.1
  12  -3  -3     1.6     6.8
  12  -3  -3     1.4     9.8
  12  -3   3     2.4     6.4
   3  12   3     1.1     9.5
   4  12  -3      .9     9.8
  12  -4  -3     5.1     6.7
  12  -4   3     1.3     6.8
   4  12   3     1.1     9.6
   5  12  -3     2.2     8.7
  12  -5  -3     3.8     7.0
  12  -5   3      .7     7.4
   5  12   3     1.9    10.5
  13   1   3     2.5     7.6
  13   0  -3     2.8     8.8
   0  13  -3     1.1     9.9
  13   0  -3     2.9     7.5
   0  13   3      .0     9.9
  13   0   3     4.2     8.9
  13  -1  -3     3.7     7.6
  13  -1   3     2.6     7.4
   0   1  -4   646.3    47.0
  -1   0   4   624.1    47.2
  -1   2  -4   423.4    31.8
   2   1  -4   385.8    31.7
  -2  -1  -4   460.0    31.9
   1  -2  -4   416.9    31.9
   2   1  -4   425.5    31.7
  -1   2  -4   439.6    31.9
  -1   2  -4   433.2    31.8
  -2  -1   4   437.1    31.6
  -1   2   4   432.9    31.6
   1  -2   4   433.6    31.8
   1  -2   4   418.0    31.8
  -2  -1   4   408.7    32.1
  -1   2   4   425.5    32.1
   2   1   4   421.3    31.9
   2   1   4   429.3    31.9
  -2  -1   4   411.4    31.7
   1  -2   4   412.1    31.7
  -1   2   4   434.0    32.1
   0   2  -4   190.3    14.3
   0  -2  -4   177.8    14.7
   0   2  -4   189.8    14.4
   0   2  -4   186.6    14.7
  -2   0  -4   192.4    14.6
   2   0  -4   185.8    14.5
  -2   0  -4   195.7    14.3
   2   0  -4   189.6    14.7
   2   0  -4   188.5    14.1
   0  -2   4   193.3    14.5
   0  -2   4   184.2    14.2
  -2   0   4   183.2    14.6
   2   0   4   185.5    14.2
   2   0   4   197.7    14.6
   0  -2   4   189.6    14.6
  -2   0   4   174.8    14.1
   0   2   4   185.7    14.7
  -2   0   4   199.4    14.5
   1   2  -4   415.4    31.8
   1   2  -4   433.1    32.2
   2  -1  -4   430.2    31.9
   2  -1  -4   430.9    32.1
  -2   1   4   433.4    32.0
   1   2   4   425.5    32.1
  -1  -2   4   406.8    31.8
   2   2  -4     3.0     1.1
  -2   2  -4     2.8     1.4
   2   2  -4     2.7     2.0
   2  -2  -4     2.8     1.6
   2  -2  -4     4.1     1.9
   2   2   4     4.7     2.2
   2  -2   4     2.2     1.1
   2  -2   4     2.7     1.3
  -2  -2   4     2.5      .8
   2  -2   4     4.7     2.0
   2   2   4     3.6     1.5
  -2  -2   4     2.8     1.3
   3   2  -4   111.2     8.8
   3   2  -4   110.9     9.5
   2  -3  -4   109.0     9.2
  -2   3  -4   113.8     9.1
   2  -3   4   103.2     8.8
   3   2   4   110.1     9.3
   2  -3   4   111.5     9.1
  -3  -2   4   111.7     8.9
  -2   3   4   109.8     9.5
   3   2   4   108.3     9.1
   2  -3   4   116.2    10.0
   1  -3  -4   115.7     9.4
   3   1  -4   114.7     9.1
  -1   3  -4   116.6     9.5
   3   1  -4   117.2     9.6
  -3  -1  -4   120.7     9.4
  -1   3  -4   112.4     9.2
   3   1  -4   112.0     8.9
   3   1   4   113.3     9.3
   1  -3   4   118.0     9.2
  -1   3   4   108.8     9.0
   1  -3   4   111.5     9.1
   3   1   4   122.5     9.5
  -1   3   4   116.0    10.3
  -3  -1   4   112.6     9.1
   0   3  -4   815.3    57.0
   0   3  -4   759.3    57.5
  -3   0  -4   796.5    57.1
   3   0  -4   751.7    56.8
   3   0  -4   774.7    57.2
   3   0  -4   757.6    57.5
   0  -3   4   724.5    56.9
   3   0   4   795.6    57.4
   0  -3   4   752.5    57.1
   0   3   4   764.1    57.6
  -3   1  -4   113.1     9.0
   1   3  -4   108.8    10.4
   3  -1  -4   120.5     9.5
   1   3  -4   111.4     8.7
   3  -1  -4   116.0     9.4
  -1  -3   4   118.0     9.2
   3  -1   4   116.9     9.5
   1   3   4   117.5     9.8
   3  -1   4   107.8     9.1
   3  -2  -4   107.4     9.1
  -3   2  -4   106.1     8.7
  -3   2  -4   110.1     8.6
   2   3  -4   108.5     9.5
   3  -2  -4   110.7     9.2
  -2  -3   4   106.0     8.8
   3  -2   4   110.7     9.2
   2   3   4   112.2     9.5
   3   3  -4   142.4    12.2
  -3   3  -4   147.3    11.6
   3  -3  -4   142.0    11.8
   3  -3  -4   137.0    10.9
   3   3  -4   140.6    11.2
   3  -3   4   145.7    11.9
  -3   3   4   156.8    11.2
   3  -3   4   139.2    11.3
  -3  -3   4   141.6    11.5
   3   3   4   142.4    11.6
   3   3   4   143.6    12.1
  -3   3   4   146.4    12.2
   4   3  -4   243.3    17.8
   4   3  -4   233.8    18.8
   3  -4  -4   227.7    18.4
   3  -4  -4   221.0    17.5
  -3   4  -4   237.2    18.3
   3  -4   4   225.2    17.8
   4   3   4   231.7    18.6
   3  -4   4   226.5    18.2
  -3   4   4   230.9    18.7
   4   3   4   226.5    18.4
   2  -4  -4   160.5    13.3
  -2   4  -4   170.2    13.5
   4   2  -4   165.0    13.0
   4   2  -4   160.1    13.6
   2  -4   4   163.8    12.9
   4   2   4   162.5    13.2
   4   2   4   162.4    13.3
  -2   4   4   166.1    13.7
   2  -4   4   163.7    13.1
   4   1  -4   421.5    32.2
   1  -4  -4   427.0    32.0
  -1   4  -4   420.6    32.2
   4   1  -4   413.7    31.7
   1  -4   4   422.2    31.7
   4   1   4   411.7    31.7
   4   1   4   424.8    32.0
  -1   4   4   424.4    32.4
   1  -4   4   412.1    31.6
   0   4  -4   514.0    38.6
   4   0  -4   507.6    38.3
   4   0  -4   521.3    39.3
   4   0  -4   522.7    39.0
   0   4  -4   529.3    39.5
   0   4   4   519.5    39.5
   4   0   4   512.5    38.8
   0  -4   4   485.8    38.6
   0  -4   4   525.9    38.8
   4   0   4   532.8    39.2
   1   4  -4   422.0    32.1
   4  -1  -4   418.7    31.6
   4  -1  -4   425.0    31.8
   1   4  -4   394.0    31.0
   4  -1   4   419.5    31.8
   1   4   4   416.4    32.2
   4  -1   4   412.4    31.2
  -1  -4   4   416.4    31.4
   2   4  -4   162.8    13.6
   4  -2  -4   164.7    13.2
   4  -2  -4   157.9    13.1
  -2  -4   4   159.3    12.9
   4  -2   4   159.1    13.3
   4  -2   4   160.8    12.6
   2   4   4   159.9    13.7
   3   4  -4   231.2    17.5
  -4   3  -4   229.8    17.9
   3   4  -4   223.3    18.7
   4  -3  -4   222.9    18.2
   4  -3  -4   232.7    18.4
   4  -3   4   234.4    17.6
   4  -3   4   228.4    18.4
   3   4   4   228.6    18.8
  -3  -4   4   230.7    18.1
   3   4   4   229.8    18.0
   4  -4  -4   237.1    18.6
   4   4  -4   245.1    20.2
   4  -4  -4   247.7    19.8
  -4   4  -4   249.6    19.6
   4   4  -4   255.4    19.0
  -4   4   4   246.3    20.1
   4   4   4   243.3    20.1
   4  -4   4   247.5    19.7
   4  -4   4   249.5    19.0
   4   4   4   248.2    19.5
   4  -5  -4    74.1     6.4
   4  -5  -4    72.2     7.7
   5   4  -4    71.6     8.3
  -4   5  -4    76.1     8.2
   5   4  -4    76.7     7.1
   4  -5   4    75.5     7.6
   4  -5   4    76.5     6.8
  -4   5   4    75.5     8.2
   5   4   4    73.0     7.4
   5   4   4    72.0     8.2
  -3   5  -4    76.2     7.6
   5   3  -4    76.3     6.9
   3  -5  -4    73.1     7.4
   5   3  -4    71.2     7.7
   5   3   4    73.4     7.5
   3  -5   4    74.4     6.7
   3  -5   4    74.8     7.1
   5   3   4    73.6     7.2
  -3   5   4    71.1     7.7
  -2   5  -4    38.0     5.3
   2  -5  -4    36.4     4.6
   5   2  -4    36.3     4.9
   5   2  -4    35.3     4.4
   2  -5   4    35.9     4.3
   5   2   4    37.9     4.8
   5   2   4    36.3     4.6
   2  -5   4    36.1     4.1
  -2   5   4    36.1     5.1
  -1   5  -4   193.8    16.1
   1  -5  -4   188.3    15.6
   5   1  -4   192.5    15.9
   5   1  -4   196.6    15.5
  -1   5   4   198.2    16.4
   5   1   4   195.1    15.8
   1  -5   4   192.6    15.2
   1  -5   4   187.8    15.2
   5   1   4   191.1    15.4
   5   0  -4   164.3    13.3
   5   0  -4   168.8    14.0
   5   0  -4   172.1    14.3
   0   5  -4   171.1    14.7
   0   5   4   174.9    14.7
   0  -5   4   176.7    13.7
   5   0   4   169.7    13.7
   5   0   4   175.9    14.3
   0  -5   4   165.3    13.4
   5  -1  -4   187.8    15.6
   5  -1  -4   195.3    15.5
   1   5  -4   188.5    16.1
  -1  -5   4   190.0    15.2
   5  -1   4   184.3    15.0
   1   5   4   189.3    16.2
   5  -1   4   195.3    15.8
   5  -2  -4    36.3     4.5
   5  -2  -4    34.8     4.5
   2   5  -4    35.6     5.6
   5  -2   4    34.9     4.9
   2   5   4    38.4     5.7
   5  -2   4    35.0     3.8
  -2  -5   4    35.3     4.4
   3   5  -4    72.9     8.2
   3   5  -4    72.6     6.4
   5  -3  -4    78.0     7.5
   5  -3  -4    74.5     7.4
  -5   3  -4    74.0     7.2
   5  -3   4    73.8     7.7
   3   5   4    76.6     8.4
   5  -3   4    74.1     6.6
   4   5  -4    76.8     6.7
   4   5  -4    71.8     8.5
   5  -4  -4    74.6     7.8
  -5   4  -4    75.0     7.4
   5  -4   4    73.0     7.9
   4   5   4    74.4     7.2
   5  -4   4    76.0     6.7
   4   5   4    75.5     8.7
  -5   4   4    72.7     8.0
   5   5  -4    44.4     6.9
   5   5  -4    47.5     5.3
  -5   5  -4    47.0     6.1
   5  -5  -4    46.1     6.1
   5  -5   4    45.9     4.9
   5   5   4    47.0     5.7
   5   5   4    47.8     7.3
   5  -5   4    41.6     6.7
  -5   5   4    45.4     6.5
   5  -6  -4    12.9     4.6
   6   5  -4    14.8     4.3
  -5   6  -4    15.2     5.0
   6   5  -4    13.6     5.5
   6   5   4    14.4     4.2
   6   5   4    14.4     5.7
   5  -6   4    15.3     3.5
  -5   6   4    15.9     4.9
   5  -6   4    16.4     4.7
   4  -6  -4    35.3     5.6
  -4   6  -4    38.2     6.1
   6   4  -4    33.8     6.2
   6   4  -4    39.0     5.2
   4  -6   4    36.5     4.6
   6   4   4    39.7     5.4
   6   4   4    35.5     6.0
   4  -6   4    35.2     5.5
  -4   6   4    36.4     6.2
   3  -6  -4    27.6     4.6
  -3   6  -4    33.5     5.6
   6   3  -4    29.6     5.5
   6   3  -4    30.2     4.7
   3  -6   4    28.8     4.5
   6   3   4    30.7     5.0
   6   3   4    29.6     5.1
   3  -6   4    29.3     4.1
  -3   6   4    30.6     5.5
   6   2  -4    11.6     3.6
   6   2  -4    11.3     3.7
  -2   6  -4    12.4     4.6
   2  -6  -4    11.6     3.4
   6   2   4    12.0     3.5
   6   2   4    13.4     3.9
   2  -6   4    11.0     3.1
   2  -6   4    11.5     3.1
  -2   6   4    12.1     4.3
   6   1  -4    57.0     6.2
  -1   6  -4    55.5     7.1
   6   1  -4    53.0     6.4
   1  -6   4    57.4     5.8
   6   1   4    55.6     6.4
  -1   6   4    51.9     6.9
   6   1   4    56.2     5.9
   1  -6   4    51.2     5.5
   6   0  -4    90.3     9.0
   0   6  -4    93.2     9.9
   6   0  -4    91.5     8.8
   0  -6   4    94.9     8.4
   0   6   4    90.0     9.7
   6   0   4    94.0     9.1
   6   0   4    97.0     8.5
   6  -1  -4    49.8     6.1
   1   6  -4    50.9     7.2
   6  -1  -4    51.4     6.1
   6  -1   4    51.0     5.4
  -1  -6   4    53.5     5.7
   6  -1   4    55.2     6.5
   1   6   4    54.2     7.2
   6  -2  -4    12.1     3.7
   2   6  -4    10.7     4.9
   6  -2  -4    11.8     3.3
  -2  -6   4    11.5     3.5
   6  -2   4    11.4     2.7
   2   6   4    10.8     5.1
   6  -2   4    10.5     4.1
   6  -3  -4    30.8     4.8
  -6   3  -4    30.1     4.4
   6  -3  -4    29.4     5.8
   3   6  -4    30.2     3.7
   3   6   4    31.3     6.7
   6  -3   4    31.5     3.7
  -6   4  -4    39.0     5.2
   4   6  -4    39.0     4.4
   4   6  -4    37.2     6.6
   6  -4  -4    34.9     5.6
   6  -4   4    39.6     4.3
   4   6   4    37.4     5.0
   4   6   4    37.8     7.2
   6  -4   4    35.3     5.8
  -6   4   4    35.7     5.9
   6  -5  -4    12.3     4.2
   5   6  -4    13.9     3.5
  -6   5  -4    15.0     4.4
   5   6  -4    12.9     5.4
   6  -5   4    13.9     3.2
   5   6   4    14.0     4.1
   6  -5   4    15.2     4.8
   5   6   4    13.2     6.0
  -6   5   4    13.2     6.1
  -6   6  -4    12.4     5.3
   6   6  -4     9.4     4.1
   6  -6  -4    10.2     4.5
   6   6  -4    10.1     5.6
  -6   6   4    11.8     5.6
   6   6   4    12.5     4.8
   6  -6   4    11.1     3.5
   6  -6   4    10.3     4.7
   6   6   4    11.6     5.9
   7   6  -4    11.5     4.7
   6  -7  -4    10.8     5.1
   7   6  -4    11.9     6.1
  -6   7  -4    13.3     7.1
   7   6   4    13.4     5.3
   7   6   4    12.6     6.2
   6  -7   4    12.4     5.2
  -6   7   4    11.5     5.9
   6  -7   4    11.5     3.9
   7   5  -4    18.8     6.0
  -5   7  -4    16.2     6.5
   7   5  -4    16.5     4.8
   5  -7  -4    18.5     5.3
   5  -7   4    17.6     5.2
  -5   7   4    17.9     5.7
   7   5   4    17.7     5.3
   7   5   4    16.2     6.2
   5  -7   4    18.3     4.2
  -4   7  -4    38.1     7.4
   4  -7  -4    40.7     6.2
   7   4  -4    39.3     7.5
   7   4  -4    40.3     5.8
   4  -7   4    41.3     5.3
   4  -7   4    43.0     6.2
  -4   7   4    37.8     6.8
   7   4   4    36.8     6.8
   7   3  -4    26.0     5.2
   3  -7  -4    25.7     5.2
   7   3  -4    27.5     5.9
  -3   7  -4    27.9     6.5
  -3   7   4    29.1     6.2
   7   3   4    26.2     5.4
   7   3   4    25.0     5.5
   3  -7   4    25.0     4.4
   3  -7   4    28.9     5.0
   2  -7  -4    54.5     7.7
  -2   7  -4    61.2     8.5
   7   2  -4    59.2     7.0
   7   2  -4    59.9     7.6
   7   2   4    61.8     7.1
  -2   7   4    59.5     8.1
   2  -7   4    59.0     6.6
   7   2   4    60.5     7.5
   2  -7   4    62.3     6.6
   7   1  -4    55.4     6.9
   7   1  -4    56.7     7.2
  -1   7  -4    54.3     8.3
  -1   7   4    57.0     8.0
   7   1   4    57.0     7.4
   1  -7   4    58.1     6.4
   1  -7   4    56.5     6.2
   7   0  -4    73.9     8.4
   7   0  -4    71.5     8.1
   0   7  -4    70.1    10.9
   7   0   4    78.5     7.7
   0   7   4    75.9     9.5
   1   7  -4    53.4     8.3
   7  -1  -4    52.8     6.9
   7  -1  -4    45.5     6.6
   1   7   4    55.3     8.2
   7  -1   4    49.7     5.9
   7  -1   4    57.0     7.4
  -1  -7   4    57.3     6.5
   7  -2  -4    60.4     7.2
   2   7  -4    59.5     8.6
   7  -2  -4    58.4     7.0
   7  -2   4    56.0     6.2
   2   7   4    59.8     8.8
  -2  -7   4    59.4     6.9
   7  -2   4    58.2     7.7
   3   7  -4    26.0     6.6
   7  -3  -4    28.3     5.1
   3   7  -4    25.4     3.8
   7  -3  -4    25.7     5.3
   3   7   4    26.3     7.1
   7  -3   4    25.1     5.8
   7  -3   4    28.1     4.4
   4   7  -4    39.6     4.7
   4   7  -4    36.3     7.4
   7  -4  -4    38.3     6.1
  -7   4  -4    38.6     6.0
   7  -4  -4    40.7     7.7
   4   7   4    34.0     7.8
   4   7   4    36.4     5.5
   7  -4   4    37.8     6.3
   7  -4   4    39.9     4.6
  -7   5  -4    14.5     5.0
   5   7  -4    14.0     6.2
   7  -5  -4    15.8     4.9
   5   7  -4    15.8     4.1
  -7   5   4    18.3     5.6
   7  -5   4    15.9     5.1
   7  -5   4    18.9     3.6
   5   7   4    16.1     4.7
   5   7   4    16.9     6.8
   7  -6  -4     9.5     5.1
   6   7  -4    11.1     6.0
  -7   6  -4    10.8     6.0
   6   7  -4    11.0     4.3
   7  -6   4    13.3     5.4
  -7   6   4    11.3     5.9
   6   7   4    13.4     5.2
   7  -6   4    10.7     3.7
   6   7   4    13.3     6.5
  -7   7  -4     6.3     6.4
   7  -7  -4     6.6     5.4
   7   7  -4     4.6     4.8
   7   7  -4     7.6     6.4
  -7   7   4     7.6     6.1
   7  -7   4     5.7     3.3
   7  -7   4     7.7     5.3
   7   7   4     3.1     4.8
   7   7   4     8.7     6.3
   8   7  -4     6.9     5.7
   8   7  -4     8.6     7.1
   7  -8  -4     6.6     5.7
  -7   8   4     8.0     7.2
   7  -8   4     9.6     5.9
   8   7   4     6.5     6.0
  -6   8  -4     5.2     7.2
   8   6  -4     6.1     7.1
   8   6  -4     4.4     5.2
   6  -8  -4     5.8     5.3
   6  -8   4     8.7     4.4
   6  -8   4     7.5     5.3
   8   6   4     5.9     5.4
   8   6   4    11.2     6.5
  -6   8   4     8.6     6.4
   8   5  -4    13.9     6.4
  -5   8  -4    13.7     7.1
   8   5  -4    11.0     5.2
   5  -8  -4    11.6     5.5
  -5   8   4    14.5     6.3
   8   5   4    12.4     5.6
   8   5   4    17.9     6.4
   5  -8   4    16.4     5.3
   5  -8   4    12.1     4.5
   8   4  -4    29.4     6.9
  -4   8  -4    24.8     7.4
   8   4  -4    27.5     6.0
   4  -8  -4    26.0     6.1
   8   4   4    30.8     6.5
   4  -8   4    29.3     5.6
   4  -8   4    30.8     7.2
   8   4   4    26.3     6.1
  -4   8   4    27.2     7.0
   8   3  -4    28.2     6.2
   3  -8  -4    30.3     6.0
  -3   8  -4    30.8     7.6
   8   3  -4    31.1     6.6
   3  -8   4    33.1     5.4
   8   3   4    31.2     7.7
  -3   8   4    29.9     7.1
   8   3   4    32.2     6.5
   3  -8   4    33.7     5.9
   8   2  -4    24.3     6.0
   8   2  -4    25.9     6.1
  -2   8  -4    23.9     7.6
   8   2   4    28.9     6.1
   2  -8   4    29.2     5.2
  -2   8   4    26.4     6.8
   2  -8   4    28.6     5.3
   8   2   4    29.2     5.7
   8   1  -4    42.2     7.2
   8   1  -4    34.2     7.5
  -1   8  -4    39.0     8.3
   8   1   4    44.1     6.2
   8   1   4    45.6     7.1
   1  -8   4    45.8     5.9
  -1   8   4    44.0     8.1
   8   0  -4    51.5     7.9
   0   8  -4    51.3     9.6
   8   0   4    65.4     8.4
   0  -8   4    70.3     7.4
   0   8   4    63.4     9.2
   8   0   4    64.2     7.4
   8  -1  -4    33.4     6.6
   8  -1   4    38.3     7.0
   1   8   4    40.9     8.2
  -1  -8   4    43.7     6.1
   8  -1   4    42.4     7.3
   8  -2  -4    21.4     5.6
   2   8  -4    20.4     7.2
   2   8   4    24.9     7.6
   8  -2   4    25.7     4.7
   8  -2   4    24.7     6.2
   8  -3  -4    27.5     5.9
   3   8  -4    30.1     7.4
   8  -3  -4    30.8     6.0
   8  -3   4    29.5     6.6
   8  -3   4    32.4     5.2
   3   8   4    27.9     8.0
  -8   4  -4    25.6     5.7
   4   8  -4    24.7     7.0
   8  -4  -4    26.1     5.7
   4   8  -4    25.1     4.4
   8  -4   4    27.8     4.2
   8  -4   4    24.9     6.1
   4   8   4    25.6     7.9
   4   8   4    29.1     7.4
   5   8  -4    13.7     4.1
   5   8  -4    13.0     6.7
   8  -5  -4    11.4     5.3
  -8   5  -4    11.9     5.4
   5   8   4    12.5     6.9
  -8   5   4    14.3     6.2
   5   8   4    13.0     5.0
   8  -5   4    13.7     3.7
   8  -5   4    13.2     5.5
   8  -6  -4     7.6     5.4
   6   8  -4     5.9     6.3
  -8   6  -4     5.9     7.0
   6   8   4     6.2     4.9
   8  -6   4     8.7     5.6
  -8   6   4     8.0     6.3
   6   8   4     8.1     7.1
   8  -7  -4     5.8     5.6
  -8   7  -4     4.2     6.8
   7   8  -4     7.4     6.6
   8  -7   4     8.3     6.7
  -8   7   4     7.7     6.8
   7   8   4     5.6     5.3
   7   8   4    10.3     7.7
  -8   8  -4    -1.3     8.0
   8   8  -4     5.8     7.4
   8  -8  -4     2.8     6.0
   8  -8   4     5.1     6.1
   8   8   4     1.5     6.0
  -8   8   4     1.5     7.2
   8   8   4     4.6     7.3
   9   8  -4     3.0     8.4
   8  -9   4     1.8     6.5
   9   8   4    -2.9     6.6
  -8   9   4    -4.1     8.0
   9   8   4     8.1     8.5
   7  -9  -4     3.6     6.1
  -7   9  -4    -3.1     7.9
   9   7  -4     3.9     7.8
   7  -9   4     1.8     5.2
   9   7   4    -1.3     6.3
   9   7   4    10.0     8.0
  -7   9   4    -1.8     7.2
   7  -9   4     5.7     6.1
   9   6  -4     2.8     5.9
   9   6  -4     4.2     7.1
  -6   9  -4    -3.1     7.6
   6  -9  -4     1.8     5.3
  -6   9   4     -.7     6.8
   9   6   4     6.0     7.4
   6  -9   4     3.0     4.2
   6  -9   4     2.6     5.4
   9   6   4      .1     6.0
   9   5  -4     8.6     6.9
  -5   9  -4     1.6     7.6
   9   5  -4     9.1     6.0
   5  -9  -4     8.3     5.7
   9   5   4     6.4     6.0
   9   5   4    13.4     7.0
   5  -9   4     6.6     4.2
   5  -9   4    12.3     5.8
  -5   9   4     5.7     6.5
   9   4  -4     9.5     5.6
  -4   9  -4     4.4     7.0
   9   4  -4     8.3     6.3
   4  -9  -4     7.1     5.3
   9   4   4     9.0     6.2
   9   4   4     7.7     5.7
   4  -9   4    10.1     5.5
  -4   9   4     7.0     6.4
   4  -9   4     9.1     4.3
  -3   9  -4     5.1     6.6
   9   3  -4    11.4     6.1
   9   3  -4     9.4     5.6
   3  -9  -4    12.4     5.4
   3  -9   4    11.6     4.2
   9   3   4    11.6     5.9
  -3   9   4     7.9     6.4
   3  -9   4    11.8     5.1
   9   3   4     9.8     5.7
   9   2  -4    12.4     5.6
   9   2  -4    11.8     6.0
  -2   9  -4    11.6     7.0
   2  -9   4    14.7     5.0
   9   2   4    15.4     5.6
   2  -9   4    12.8     4.8
  -2   9   4    12.7     7.0
   9   2   4    14.2     6.0
   9   1  -4    16.0     6.2
   9   1  -4    16.2     5.4
  -1   9  -4    14.1     7.3
   1  -9   4    17.6     5.1
   9   1   4    16.3     5.6
  -1   9   4    13.5     7.0
   9   1   4    16.9     6.0
   9   0  -4    14.4     6.1
   0   9  -4    14.4     7.4
   9   0  -4    13.5     5.9
   0   9   4    12.8     7.2
   9   0   4    15.6     4.8
   9   0   4    16.5     6.1
   0  -9   4    16.5     5.3
   1   9  -4    14.6     7.2
   9  -1  -4    14.3     5.6
   9  -1  -4    15.4     5.6
   9  -1   4    13.0     5.9
   9  -1   4    12.6     4.7
  -1  -9   4    15.7     5.1
   1   9   4    15.5     7.5
   9  -2  -4    11.1     5.3
   2   9  -4    13.3     7.1
   9  -2  -4    11.0     5.0
   2   9   4    10.8     7.2
   9  -2   4    10.2     5.6
   9  -2   4    11.8     4.3
   3   9  -4     8.7     6.4
   9  -3  -4     9.5     5.2
   9  -3  -4    11.5     5.4
   3   9   4     5.6     6.7
   9  -3   4    11.3     4.6
   9  -3   4    11.3     3.7
   9  -3   4     8.7     5.7
   9  -4  -4     6.6     4.8
   9  -4  -4    11.3     6.2
   4   9  -4     5.8     6.3
   4   9  -4     6.9     4.2
  -9   4  -4     8.2     5.7
   4   9   4     8.0     7.3
   4   9   4     9.4     5.1
   9  -4   4     5.3     5.1
   9  -5  -4     6.1     4.9
   5   9  -4     8.0     6.8
  -9   5   4     8.2     6.8
   9  -5   4     9.6     5.8
   5   9   4     9.3    10.4
   5   9   4     7.8     5.3
  -9   6  -4     2.6     6.5
   9  -6  -4     1.8     5.3
   6   9  -4     4.9     6.9
   9  -6   4     4.3     5.9
   6   9   4     3.6     7.6
  -9   6   4     3.2     7.0
   6   9   4     1.1     5.1
   7   9  -4     5.1     7.4
   9  -7  -4     3.9     5.9
  -9   7  -4     -.1     7.3
   7   9   4    -1.7     5.6
   7   9   4     2.6     7.9
   9  -7   4     4.5     6.2
   9  -8  -4     3.6     8.5
   8   9  -4     6.6    12.2
  -9   8   4     -.5     8.5
   9  -8   4     2.7     7.9
   8   9   4     6.0     8.3
   8   9   4    -2.0     6.6
   9  -9  -4     6.4     7.6
   9   9  -4    10.7    10.0
  -9   9   4    -3.0     9.1
   9   9   4     4.7     9.5
   9  -9   4     2.6     7.0
  -8  10  -4    -9.1    12.8
  10   8  -4     4.3    10.3
   8 -10  -4     2.5     7.1
   8 -10   4      .3     7.2
  -8  10   4    -6.4    10.0
  10   7  -4     2.8     8.5
  10   7   4     8.9     9.4
  10   7   4    -1.2     7.3
   7 -10   4     1.1     6.5
  -7  10   4    -4.7    12.2
   6 -10  -4     2.0     6.2
  10   6  -4     4.8     8.0
  -6  10  -4    -3.4     8.7
   6 -10   4     2.7     5.8
  10   6   4    -2.8     6.9
   6 -10   4     2.3     4.9
  10   6   4     7.6     8.4
  -6  10   4    -4.5     7.8
  10   5  -4     2.8     7.6
   5 -10  -4     2.5     5.8
  10   5  -4     3.3     5.9
  -5  10  -4    -4.2     7.6
   5 -10   4     1.8     5.4
  10   5   4    -1.9     6.4
   5 -10   4     1.2     4.6
  10   5   4     6.1     7.2
  -5  10   4     -.7     7.3
   4 -10  -4     5.0     6.0
  10   4  -4     3.0     5.8
  -4  10  -4     1.5     7.9
  10   4  -4     7.5     7.3
  10   4   4     2.8     6.0
   4 -10   4     1.6     5.3
  -4  10   4      .6     6.8
   4 -10   4     4.2     6.2
  10   4   4     6.4     6.8
  10   3  -4     2.8     6.5
  -3  10  -4      .9     7.3
  10   3  -4     1.4     5.5
   3 -10   4     3.4     5.1
  -3  10   4     2.2     6.8
  10   3   4     5.1     6.3
  10   3   4     1.1     5.6
   3 -10   4     2.7     4.5
  10   2  -4     2.0     5.9
  -2  10  -4    -2.2     6.6
  10   2  -4     1.1     5.2
  -2  10   4      .5     6.6
  10   2   4     1.9     5.3
   2 -10   4    -1.2     4.0
  10   2   4      .5     5.1
  10   1  -4     3.4     5.2
  10   1  -4     3.0     5.6
  -1  10  -4     1.9     6.9
  -1  10   4     1.7     6.8
   1 -10   4     3.8     4.3
  10   1   4     3.0     5.5
  10   1   4     4.3     5.3
  10   0  -4     5.2     5.2
   0  10  -4      .3     6.7
  10   0  -4     5.5     6.1
  10   0   4     6.1     5.5
   0  10   4     1.6     6.7
  10   0   4     4.1     5.6
   1  10  -4     2.6     6.8
  10  -1  -4     2.6     5.4
  10  -1  -4     1.5     4.8
  10  -1   4     1.8     5.2
  10  -1   4     2.7     5.1
   1  10   4     1.5     6.6
  10  -2  -4      .9     4.6
   2  10  -4     1.6     6.8
  10  -2  -4      .6     5.2
   2  10   4     1.8     6.8
  10  -2   4      .4     4.5
  10  -2   4     -.1     5.0
  10  -3  -4     4.2     5.1
  10  -3  -4     4.4     5.7
   3  10  -4     1.0     6.3
   3  10   4      .8     7.3
  10  -3   4     3.5     6.1
  10  -3   4     1.0     5.1
  10  -4  -4     4.1     6.5
  10  -4  -4     2.4     5.0
   4  10  -4     2.0     6.7
 -10   4  -4     1.8     6.5
   4  10   4     4.3     5.3
  10  -4   4     3.6     5.6
   4  10   4     3.6     8.0
  10  -5  -4     -.2     4.8
 -10   5  -4     2.1     7.2
   5  10  -4      .9     6.8
  10  -5   4     1.5     5.7
 -10   5   4     1.6     7.1
   5  10   4     3.8     7.9
   5  10   4     1.5     5.6
   6  10  -4     2.0     7.4
  10  -6  -4     1.9     6.3
   6  10   4     2.3     8.5
 -10   6   4      .0     7.7
  10  -6   4     1.0     6.1
   6  10   4    -1.5     5.9
   7  10  -4     3.4     8.5
  10  -7  -4     1.7     6.8
  10  -7   4     1.3     6.4
 -10   7   4    -1.8     8.2
   8  10  -4     4.1     9.1
  10  -8  -4     4.4     7.7
 -10   8   4    -3.7     9.5
   8  10   4     6.3     9.8
  10  -8   4     2.1     6.9
   7 -11   4     6.1     7.8
  11   6  -4     4.0    10.4
   6 -11  -4     2.1     9.6
  -6  11  -4    -6.4    10.1
  -6  11   4    -1.9     9.3
   6 -11   4     3.2     6.7
  11   6   4    -2.9     7.4
  11   6   4     9.1     9.2
  11   5  -4     1.6     6.7
   5 -11  -4     4.7     7.2
  11   5  -4     4.2     8.6
  -5  11  -4     -.7     9.3
   5 -11   4     3.4     5.8
  11   5   4      .8     7.5
  11   5   4     7.9     8.7
   5 -11   4     3.8     6.3
  11   4  -4     4.9     6.5
  11   4  -4     4.5     8.3
  -4  11  -4    -1.0     8.7
   4 -11   4     -.7     5.2
  11   4   4     3.9     8.7
   4 -11   4     3.3     6.2
  -4  11   4    -1.2     8.3
  11   4   4     2.9     6.8
  -3  11  -4    -1.5     8.2
  11   3  -4     7.1     7.7
  11   3  -4     5.4     6.2
  11   3   4     4.0     6.7
   3 -11   4     2.0     5.3
  -3  11   4      .5     8.0
  11   3   4     1.9     6.7
  11   2  -4     5.5     6.1
  11   2  -4     4.5     7.5
  -2  11  -4     3.3     7.8
  -2  11   4    -1.2     7.6
   2 -11   4     3.1     5.5
  11   2   4     5.6     6.4
  11   2   4     1.9     6.3
  11   1  -4     6.2     6.1
  -1  11  -4     4.2     8.0
  11   1  -4     3.4     7.0
  11   1   4     7.2     6.1
  11   1   4     6.0     6.5
  -1  11   4     2.9     7.8
  11   0  -4     6.5     6.6
   0  11  -4     2.7     7.6
  11   0  -4     4.7     5.8
  11   0   4     2.8     5.4
   0  11   4      .9     7.6
  11   0   4     5.0     6.1
   1  11  -4     1.2     7.3
  11  -1  -4     4.7     6.3
  11  -1  -4     5.4     5.6
  11  -1   4     1.9     4.9
  11  -1   4     4.4     6.2
   1  11   4     3.6    11.2
  11  -2  -4     3.2     5.5
  11  -2  -4     4.6     6.2
   2  11  -4     4.2     7.5
   2  11   4     1.8     8.1
  11  -2   4     4.5     6.2
  11  -2   4     3.4     6.4
  11  -3  -4     3.2     6.6
   3  11  -4     3.7     7.2
  11  -3  -4     3.5     5.6
  11  -3   4      .5     5.9
   3  11   4      .2     8.3
  11  -4  -4     1.9     5.6
  11  -4  -4     5.2     7.5
   4  11  -4     3.1     7.4
   4  11   4     3.4     6.4
   4  11   4     2.3     9.2
  11  -4   4     1.5     5.8
   5  11  -4     1.6     8.0
  11  -5   4     2.5     6.5
 -11   5   4     2.8     8.5
   5  11   4     4.2    11.2
  11  -6  -4     3.2     7.5
   6  11  -4     2.2     8.7
  11  -6   4     3.8     7.0
   6  11   4     2.7     9.7
 -11   6   4    -2.1     9.2
  11  -7  -4     5.1     8.1
  11  -7   4      .5     7.2
  12   5   4     4.1     8.7
   5 -12   4     3.3     7.5
  -4  12  -4     2.5    10.8
  12   4  -4     3.8     7.5
  12   4  -4     6.6    10.3
  12   4   4     5.1     8.5
  12   4   4     5.4     9.0
  -4  12   4    -2.7    10.1
  12   3  -4     5.8     9.4
  -3  12  -4     4.2    10.2
  12   3  -4     5.6     7.4
  12   3   4     3.5     8.1
  12   2  -4     5.3     8.8
  -2  12  -4     4.0     9.6
  12   2  -4     3.0     7.1
  -2  12   4      .8    11.4
  12   2   4     5.9     7.5
  12   1  -4     6.2     7.4
  -1  12  -4     4.6     9.2
  12   1  -4     7.4     8.7
  -1  12   4     4.9    10.4
  12   1   4     5.2     7.8
  12   0  -4     5.9     6.8
  12   0  -4    10.2     8.3
   0  12  -4     3.2     9.0
  12   0   4     5.6     7.2
  12  -1  -4     5.3     6.6
   1  12  -4     5.9     9.6
  12  -1  -4     5.1     7.7
  12  -1   4     3.6     7.0
  12  -2  -4     9.6     7.9
   2  12  -4     4.3     9.5
  12  -2  -4     1.1     6.2
   2  12   4    -1.1     9.2
  12  -3  -4     5.4     8.2
  12  -3  -4     2.0     7.3
   3  12  -4     2.2     8.3
   3  12   4     2.7     9.9
  12  -3   4     3.2     6.6
   4  12  -4     5.5     8.9
  12  -4  -4     2.2     6.7
   4  12   4     3.9    10.0
  12  -4   4     1.7     6.8
  12  -5  -4     2.2     6.8
  12  -5   4     2.5     7.3
  13   1  -4     4.4     8.9
  13   0  -4     2.0     8.8
  13   0   4     3.4     7.8
  13  -1  -4     2.0     7.6
   0   0  -5     5.3      .9
   0   0   5     4.3      .9
   0   1  -5    16.9     1.7
  -1   0  -5    16.9     1.7
   0   1  -5    14.1     1.7
   1   0  -5    15.4     1.6
   0   1  -5    17.0     1.5
   0   1   5    15.9     1.7
   1   0   5    16.5     1.8
   0  -1   5    16.4     1.7
  -1   0   5    17.6     1.5
   0  -1   5    16.9     1.5
   0   1   5    16.1     1.8
  -1   0   5    16.8     1.6
  -1   0   5    16.7     1.8
   0  -1   5    15.4     1.8
  -1  -1  -5      .3      .8
  -1   1  -5      .3      .8
   1   1  -5     -.2      .9
   1  -1  -5      .7      .9
   1  -1  -5      .2      .8
   1   1  -5     -.1      .6
  -1  -1   5      .2      .9
   1   1   5     -.3      .9
  -1   1   5     -.1      .8
   1  -1   5      .2      .9
  -1  -1   5      .1      .6
  -1   1   5      .5      .8
   2   1  -5     3.8     1.3
  -1   2  -5     4.7     1.6
   2   1  -5     4.5     1.3
   1  -2  -5     4.9     1.6
   2   1  -5     4.8     1.9
  -1   2  -5     5.6     1.3
  -1   2  -5     4.9     1.9
  -2  -1   5     4.7     1.3
   1  -2   5     5.3     1.5
  -1   2   5     5.7     1.8
   1  -2   5     4.3     1.6
   2   1   5     6.7     1.7
   2   1   5     5.5     1.8
  -2  -1   5     4.5     1.3
   0   2  -5   727.4    54.3
   0  -2  -5   701.9    54.5
  -2   0  -5   754.7    54.5
  -2   0   5   681.3    54.6
   0   2   5   721.5    54.6
  -2   0   5   803.7    54.3
   1   2  -5     4.2     2.3
  -1  -2  -5     4.4     1.7
   2  -1  -5     3.7     1.7
  -1  -2   5     4.7     2.5
  -1  -2   5     5.2     1.6
  -2   1   5     4.2     1.6
   2   2  -5     2.5     1.9
   2  -2  -5     3.4     1.7
   2  -2  -5     2.3     1.6
  -2   2  -5     2.7     1.3
   2  -2   5     2.7     1.1
   2   2   5     3.3     1.6
  -2  -2   5     2.3     1.3
   2  -2   5     2.3     1.8
   2   2   5     3.4     1.9
   2  -2   5     2.1     1.1
   2  -3  -5    13.0     2.4
  -2   3  -5    14.0     2.6
   3   2  -5    13.5     2.6
   3   2  -5    13.3     2.7
  -3  -2   5    12.4     2.2
   2  -3   5    14.6     2.1
  -3  -2   5    14.1     1.8
   3   2   5    13.8     2.8
  -2   3   5    13.6     2.7
   3   2   5    14.5     2.4
   2  -3   5    13.2     2.4
   3   1  -5    13.8     2.2
   3   1  -5    11.4     1.8
   1  -3  -5    14.9     2.5
  -1   3  -5    12.5     2.2
   3   1  -5    15.5     2.6
  -1   3  -5    14.0     2.8
  -3  -1  -5    15.0     2.4
  -1   3   5    14.2     1.9
  -3  -1   5    13.2     1.9
  -1   3   5    15.4     2.6
   1  -3   5    15.4     2.2
   1  -3   5    14.8     2.2
   3   1   5    14.2     2.3
   3   1   5    17.0     2.6
  -3  -1   5    13.4     2.1
   3   0  -5   637.7    46.3
  -3   0  -5   650.9    46.5
   3   0  -5   629.0    47.1
   3   0  -5   618.3    46.7
   0   3  -5   659.8    46.5
   0   3  -5   612.3    47.0
   0  -3   5   629.3    46.9
   3   0   5   621.9    46.9
   0   3   5   615.3    47.2
   0  -3   5   588.8    46.4
   3  -1  -5    13.6     2.5
   3  -1  -5    16.1     2.6
   1   3  -5    13.6     3.0
   3  -1   5    15.0     1.7
   1   3   5    13.9     2.8
  -1  -3   5    14.9     2.4
   3  -1   5    16.1     2.8
  -3   2  -5    14.2     1.7
   3  -2  -5    12.4     2.6
   3  -2  -5    13.7     2.5
  -3   2  -5    13.1     1.9
   2   3  -5    12.0     2.9
   2   3   5    13.2     3.1
  -2  -3   5    12.1     2.3
   3  -2   5    13.6     2.7
   3   3  -5     4.2     1.7
   3  -3  -5     2.1     2.1
  -3   3  -5     4.3     2.2
   3   3  -5     2.0     2.5
   3   3   5     1.8     2.7
   3  -3   5     6.2     1.8
   3  -4  -5    20.8     3.7
   4   3  -5    20.4     3.1
  -3   4  -5    23.3     3.9
   4   3  -5    22.4     4.4
   3  -4   5    21.3     3.7
   4   3   5    25.4     3.7
  -3   4   5    25.1     4.2
   3  -4   5    24.1     3.1
   4   3   5    23.7     4.2
  -2   4  -5     9.4     3.1
   4   2  -5    12.5     3.3
   2  -4  -5     9.6     2.7
   4   2   5    11.6     3.0
   2  -4   5    11.6     2.7
   2  -4   5    13.9     2.5
   4   2   5    13.6     2.9
  -2   4   5    14.9     3.3
   4   1  -5    64.1     6.1
   4   1  -5    67.8     6.7
  -1   4  -5    63.5     6.8
   1  -4  -5    65.1     6.4
   4   1   5    69.2     6.5
   1  -4   5    73.5     6.1
   1  -4   5    70.2     6.0
   4   1   5    63.0     6.1
  -1   4   5    69.1     6.8
   4   0  -5   140.1    11.5
   4   0  -5   137.5    10.8
   4   0  -5   145.6    11.9
   0   4  -5   143.5    12.1
   0   4  -5   138.7    11.1
   4   0   5   142.8    11.8
   0  -4   5   138.4    11.1
   0   4   5   144.6    12.2
   4   0   5   136.3    11.2
   0  -4   5   147.3    11.4
  -4   1  -5    58.2     5.6
   1   4  -5    69.8     6.8
   4  -1  -5    70.6     6.4
   1   4  -5    53.5     5.3
   4  -1  -5    69.5     6.1
   1   4   5    63.2     6.9
   4  -1   5    61.7     5.5
   4  -1   5    61.3     6.5
  -1  -4   5    66.4     5.9
   2   4  -5    11.8     3.7
   4  -2  -5    12.4     2.8
   2   4  -5     9.2     1.6
   3   4  -5    23.4     2.8
   3   4  -5    23.8     4.6
   4  -3  -5    23.7     3.9
  -4   3  -5    23.0     3.3
   4  -3  -5    24.8     3.8
   3   4   5    25.8     3.5
   3   4   5    19.5     4.8
   4  -3   5    24.6     3.1
  -4   5  -5     9.8     4.0
   4  -5  -5     9.9     3.7
   5   4  -5    12.2     3.3
   5   4  -5     9.5     4.5
  -4   5   5    11.0     4.1
   5   4   5     9.5     4.5
   4  -5   5    10.9     2.9
   4  -5   5     8.9     3.6
   5   4   5    12.1     3.5
  -3   5  -5     9.7     3.9
   5   3  -5     8.5     3.7
   3  -5  -5     9.5     3.2
   5   3  -5     8.9     3.1
   5   3   5    11.8     3.2
   3  -5   5     9.0     2.8
   5   3   5     9.6     3.8
  -3   5   5    11.5     3.8
   3  -5   5     9.6     3.2
   5   2  -5     4.8     2.6
   2  -5  -5     4.3     2.6
  -2   5  -5     5.2     3.4
   5   2  -5     4.0     2.9
   5   2   5     4.4     2.8
   2  -5   5     4.3     2.3
   5   2   5     5.5     2.8
  -2   5   5     4.8     3.1
   2  -5   5     3.5     1.9
  -1   5  -5     5.1     3.8
   5   1  -5     6.6     3.1
   5   1   5     6.9     2.6
   5   1   5     8.1     3.4
   1  -5   5     5.6     2.2
   1  -5   5     5.9     2.3
  -1   5   5     6.8     3.4
   0   5  -5     6.3     3.9
   5   0  -5     5.7     3.1
   5   0  -5     6.0     3.0
   0  -5   5     7.2     2.1
   5   0   5     7.7     2.2
   0   5   5     8.5     3.7
   5   0   5     7.9     3.5
   0  -5   5     9.0     2.7
   1   5  -5     5.5     4.1
   5  -1  -5     6.9     2.8
   5  -1  -5     5.1     2.9
   1   5   5     5.8     3.8
  -1  -5   5     5.2     2.3
   5  -1   5     5.7     1.9
   5  -1   5     5.9     3.4
   2   5  -5     4.3     3.6
   5  -2  -5     3.2     2.6
   5  -2  -5     5.4     2.7
   5  -2   5     4.3     1.9
  -2  -5   5     3.4     2.2
   2   5   5     3.8     3.7
   5  -2   5     3.8     3.1
   5  -3  -5    13.3     3.4
   3   5  -5     9.9     4.2
  -5   3  -5    12.0     2.8
   5  -3  -5    10.1     3.5
   3   5  -5    11.3     2.1
  -3  -5   5    10.3     3.3
   5  -3   5    12.5     2.5
   3   5   5    11.2     4.7
   5  -3   5    11.3     4.0
  -5   4  -5    13.5     3.4
   4   5  -5     8.1     4.4
   4   5  -5    11.1     2.6
   5  -4  -5    11.0     4.0
   5  -4   5     9.2     3.9
   4   5   5    11.2     5.1
  -5   4   5    14.3     4.2
   4   5   5    13.7     3.4
   5  -4   5    13.1     2.8
   5  -5  -5     2.0     3.3
   5   5  -5     2.3     2.7
   5   5  -5      .8     3.9
  -5   5  -5     3.7     4.4
   5   5   5     1.8     4.5
   5  -5   5     2.3     3.8
   5  -5   5     1.2     2.0
   5   5   5     2.4     3.0
  -5   5   5     1.9     3.6
   5  -6  -5     1.3     3.5
  -5   6  -5     1.8     4.2
   6   5  -5      .2     4.1
   6   5  -5     1.4     3.1
   6   5   5     2.6     3.6
   5  -6   5     1.3     2.3
   6   5   5     1.3     4.6
  -5   6   5     2.3     3.9
   5  -6   5     1.1     3.5
   4  -6  -5     3.2     3.4
   6   4  -5     2.0     3.2
  -4   6  -5     5.5     4.4
   6   4  -5     2.5     4.0
   6   4   5     5.0     3.5
   4  -6   5     3.7     2.4
   6   4   5     2.7     3.9
   4  -6   5     3.8     3.7
   6   3  -5     2.7     3.1
   3  -6  -5     1.6     3.1
  -3   6  -5     3.1     4.7
   6   3  -5     2.1     3.6
  -3   6   5     2.2     3.6
   6   3   5     3.2     3.5
   3  -6   5     2.4     2.8
   3  -6   5     1.1     2.1
   6   3   5     1.4     3.4
   6   2  -5     7.5     3.7
   6   2  -5     7.3     3.5
  -2   6  -5     7.1     4.4
   2  -6  -5     6.7     3.4
   2  -6   5     5.8     2.4
  -2   6   5     8.6     4.1
   6   2   5     7.7     3.8
   6   2   5     7.5     3.4
   2  -6   5     6.9     3.2
   6   1  -5     4.0     3.3
  -1   6  -5     2.5     4.1
   6   1  -5     3.4     3.1
   1  -6   5     3.8     2.3
  -1   6   5     5.5     3.9
   1  -6   5     3.6     2.4
   6   1   5     4.4     2.6
   6   1   5     4.6     3.5
   0   6  -5    18.9     5.4
   6   0  -5    20.6     4.1
   6   0  -5    16.0     4.1
   6   0   5    20.2     3.4
   0  -6   5    21.3     3.8
   0   6   5    18.4     4.9
   6   0   5    19.3     4.6
   6  -1  -5     2.7     3.1
   1   6  -5     3.8     4.2
   6  -1  -5     5.1     3.1
   6  -1   5     3.6     2.3
  -1  -6   5     3.8     2.4
   6  -1   5     3.8     3.5
   1   6   5     3.7     4.3
   6  -2  -5     4.7     3.3
   6  -2  -5     6.5     3.0
   2   6  -5     8.3     4.8
   6  -2   5     5.6     2.4
   6  -2   5     6.3     4.2
   2   6   5     6.1     4.8
  -2  -6   5     4.6     2.7
   3   6  -5     2.6     1.9
   6  -3  -5     3.1     2.9
  -6   3  -5     2.3     2.5
   3   6  -5     2.7     4.9
   6  -3   5     2.5     1.8
   3   6   5     2.2     5.0
   4   6  -5     3.8     2.4
   6  -4  -5     4.9     3.5
   4   6  -5     3.2     4.4
  -6   4  -5     5.3     3.4
   6  -4  -5     2.4     3.5
   6  -4   5     2.1     3.7
   6  -4   5     3.2     2.0
   4   6   5     2.7     5.0
   4   6   5     3.7     3.1
   5   6  -5     -.1     4.1
   6  -5  -5     1.1     3.5
  -6   5  -5     2.2     3.7
   5   6  -5     1.2     2.7
   6  -5   5      .8     3.7
  -6   5   5      .8     4.1
   6  -5   5      .9     2.1
   5   6   5     2.3     3.3
   5   6   5     1.2     4.8
   6   6  -5     3.2     4.7
  -6   6  -5      .1     4.2
   6   6  -5      .3     3.4
   6  -6  -5      .5     3.7
   6   6   5     -.4     4.8
  -6   6   5      .8     4.3
   6  -6   5      .6     2.4
   6  -6   5      .0     3.8
  -6   7  -5      .2    10.6
   6  -7  -5     1.0     4.1
   7   6  -5      .1     3.7
   7   6  -5     1.5     4.8
   6  -7   5     1.9     4.1
   7   6   5     1.1     4.2
  -6   7   5      .6     4.7
   6  -7   5     1.4     2.9
   7   6   5     2.1     5.1
  -5   7  -5     2.3     5.5
   7   5  -5     3.1     4.9
   7   5  -5     2.2     3.7
   5  -7  -5     2.0     3.9
   5  -7   5     2.7     2.8
   7   5   5      .8     4.6
  -5   7   5     1.1     4.4
   7   5   5     3.2     4.1
   5  -7   5     2.4     4.0
   7   4  -5    11.5     5.7
   4  -7  -5     6.0     4.0
   7   4  -5     6.8     4.1
  -4   7  -5     7.6     5.6
   4  -7   5     9.4     3.8
   7   4   5     9.3     9.1
  -4   7   5     6.2     4.7
   4  -7   5     7.5     4.1
   7   4   5     7.8     4.6
   7   3  -5     3.7     4.4
   7   3  -5     2.8     3.8
   3  -7  -5     4.4     3.8
  -3   7  -5     2.5     5.5
   7   3   5     2.6     3.8
   3  -7   5     3.8     2.9
   3  -7   5     5.6     3.7
  -3   7   5     5.0     4.6
   7   2  -5     -.4     3.7
  -2   7  -5      .5     5.1
  -2   7   5     4.1     4.6
   2  -7   5     3.5     3.1
   2  -7   5     3.0     2.8
   7   2   5     3.6     3.4
  -1   7  -5      .8     5.2
   7   1  -5     2.4     3.9
   7   1  -5      .0     3.8
   7   1   5     3.1     3.0
   1  -7   5     3.3     3.2
  -1   7   5     3.7     4.4
   0   7  -5     -.2     5.8
   7   0  -5     1.3     3.6
   0  -7   5     1.4     3.4
   7   0   5     1.4     4.8
   0   7   5     2.9     4.9
   7   0   5     2.0     3.0
   7  -1  -5     3.3     3.6
   7  -1  -5     1.6     3.7
   1   7  -5     3.9     6.8
   7  -1   5     2.1     4.2
   1   7   5     3.4     5.3
  -1  -7   5     2.3     2.9
   7  -1   5     2.5     2.6
   7  -2  -5     3.9     3.3
   7  -2  -5     3.0     3.7
   2   7  -5     3.4     5.3
   7  -2   5      .5     4.2
  -2  -7   5     1.9     2.9
   7  -2   5     3.3     2.5
   2   7   5     2.4     5.2
   3   7  -5     5.4     2.5
   7  -3  -5     5.7     3.9
   7  -3  -5     3.4     3.9
   3   7  -5     2.8     4.9
   3   7   5     3.1     5.6
   7  -3   5     2.5     4.4
   7  -4  -5     6.8     4.2
   4   7  -5     5.8     5.2
  -7   4  -5     7.7     4.0
   4   7  -5     8.0     3.1
   7  -4  -5     8.9     4.7
   4   7   5     6.9     5.9
   4   7   5     9.8     4.4
   7  -4   5     4.8     4.5
   7  -4   5     9.7     3.2
   7  -5  -5     1.7     3.8
   5   7  -5     1.1     2.9
  -7   5  -5     2.4     4.2
   5   7  -5      .6     4.7
   7  -5   5     2.4     2.4
  -7   5   5     2.6     4.5
   5   7   5     2.8     4.6
   5   7   5     1.7     5.5
   7  -5   5     1.9     4.1
   7  -6  -5      .7     4.3
  -7   6  -5     1.1     4.7
   6   7  -5    -1.3     3.4
   6   7  -5     1.6     5.0
  -7   6   5     1.8     5.0
   7  -6   5     1.9     4.4
   7  -6   5     1.0     3.5
   6   7   5     2.7     5.6
   6   7   5      .7     4.2
   7   7  -5     -.9     4.7
   7  -7  -5     2.8     4.8
   7   7  -5     3.2     5.9
  -7   7  -5    -3.8     5.9
   7   7   5      .0     4.4
   7  -7   5     1.1     4.8
   7   7   5     5.1     5.9
   7  -7   5      .2     3.1
  -7   7   5     -.4     5.3
   8   7  -5     3.1     6.5
   7  -8  -5     1.0     5.2
  -7   8  -5    -2.7     6.9
   7  -8   5     4.6     5.5
   7  -8   5     -.3     3.7
   8   7   5     4.2     6.3
  -7   8   5     1.0     6.4
   8   7   5     -.4     5.4
   8   6  -5     1.1     4.6
  -6   8  -5    -2.6     6.5
   8   6  -5     1.1     6.0
   6  -8  -5     1.0     4.9
  -6   8   5      .7     5.6
   8   6   5     5.3     5.9
   6  -8   5     4.3     4.9
   8   6   5      .6     4.8
   6  -8   5      .8     3.5
   8   5  -5     2.3     5.5
   8   5  -5     4.5     4.5
   5  -8  -5     1.3     4.4
  -5   8  -5      .2     6.0
   8   5   5     5.7     5.6
  -5   8   5     3.2     5.4
   8   5   5     3.5     4.8
   5  -8   5     1.9     3.3
   5  -8   5     4.0     4.4
   4  -8  -5     5.9     4.6
   8   4  -5     6.1     5.2
   8   4  -5     4.3     4.6
  -4   8  -5     3.1     6.1
   4  -8   5    10.6     4.9
   4  -8   5     6.0     3.6
  -4   8   5     5.5     5.3
   8   4   5     5.4     4.8
  -3   8  -5     1.9     6.0
   8   3  -5     5.7     5.1
   3  -8  -5     4.4     4.5
   8   3  -5     4.8     4.7
   3  -8   5     4.4     3.4
   8   3   5     6.3     4.8
   3  -8   5     7.2     4.4
  -3   8   5     4.9     5.3
   8   2  -5     8.6     5.2
   8   2  -5    11.5     5.5
  -2   8  -5     8.7     6.5
   8   2   5    12.1     4.7
   2  -8   5    13.4     4.3
   8   2   5    11.6     5.4
   2  -8   5    13.0     4.5
  -2   8   5    11.7     6.1
   8   1  -5     6.5     5.0
  -1   8  -5     2.0     6.0
   8   1   5     9.4     4.1
  -1   8   5     6.0     5.5
   8   1   5     6.4     5.1
   1  -8   5     6.2     3.5
   8   0  -5     1.5     4.7
   8   0   5     2.5     4.7
   0  -8   5     3.3     3.3
   8   0   5     2.9     3.7
   0   8   5     3.6     5.6
   8  -1  -5     6.8     4.8
   8  -1  -5     4.0     4.5
   1   8  -5     5.0     6.1
   1   8   5     5.4     5.9
  -1  -8   5     5.9     3.8
   8  -1   5     5.4     3.5
   8  -1   5     5.0     5.2
   8  -2  -5    10.5     4.9
   8  -2  -5     8.8     4.7
   2   8  -5    10.4     6.5
   8  -2   5    11.0     3.6
   2   8   5    10.9     6.7
  -2  -8   5     8.9     3.9
   8  -2   5    10.2     5.3
   8  -3  -5     4.2     4.2
   3   8  -5     3.9     5.4
   8  -3  -5     7.6     4.7
   3   8   5     3.8     6.3
   8  -3   5     1.4     4.7
   4   8  -5     5.1     5.3
   4   8  -5     5.0     3.2
  -8   4  -5     7.3     4.5
   8  -4  -5     5.3     4.5
   4   8   5     7.5     4.6
   8  -4   5     4.8     4.7
   4   8   5     6.2     6.4
   8  -4   5     4.0     2.7
   5   8  -5     1.1     3.4
  -8   5  -5     2.8     4.8
   8  -5  -5      .9     4.1
   5   8  -5     4.1     5.4
   8  -5   5     2.9     2.7
  -8   5   5     4.8     5.4
   5   8   5     3.4     6.3
   8  -5   5     3.9     4.8
   5   8   5     2.5     4.4
   8  -6  -5     3.0     4.8
  -8   6  -5     -.7     6.1
   6   8  -5     2.0     5.7
   8  -6   5     3.8     5.3
   6   8   5      .9     4.8
  -8   6   5     4.9     8.3
   6   8   5     5.2     6.9
   8  -6   5      .8     2.9
   8  -7  -5     4.9     5.5
   7   8  -5      .6     6.1
  -8   7  -5    -4.0     6.3
   7   8   5     3.9     7.2
   7   8   5     -.9     5.3
  -8   7   5    -1.5     6.0
   8  -7   5     2.8     5.5
   8  -8  -5      .9     5.7
   8   8  -5     5.7     7.4
  -8   8  -5    -3.7     8.0
   8   8   5     2.3     7.3
   8  -8   5     4.0     6.1
   8   8   5      .2     6.1
  -8   8   5     -.4     7.3
   9   8  -5     4.9     9.2
   9   8   5     6.5     8.4
  -8   9   5      .5     8.3
   8  -9   5     3.2     6.7
   7  -9  -5     -.3     5.7
   9   7  -5     1.0     7.6
   9   7   5     6.7     7.7
   7  -9   5     3.4     5.9
  -7   9   5    -5.0     9.3
   9   7   5    -2.3     6.2
   7  -9   5      .4     4.6
   9   6  -5     1.4     5.8
   9   6  -5     1.0     6.8
   6  -9  -5     2.0     5.4
   6  -9   5     2.9     5.4
  -6   9   5      .3     6.4
   6  -9   5     2.4     4.2
   9   6   5     5.4     7.1
   9   6   5     -.8     5.9
   9   5  -5     2.2     5.5
   9   5  -5     1.3     7.1
   5  -9  -5     2.0     5.2
  -5   9  -5    -2.3     7.1
   9   5   5     6.1     6.8
   5  -9   5     2.4     5.1
   9   5   5     3.3     5.9
  -5   9   5     3.0     6.3
   5  -9   5     2.5     3.9
  -4   9  -5     -.2     6.6
   9   4  -5     2.6     5.7
   4  -9  -5      .6     4.9
   9   4  -5     3.1     5.1
   4  -9   5     2.3     3.6
   9   4   5     1.9     5.4
   4  -9   5     4.5     4.7
   9   4   5     3.5     5.6
  -4   9   5     2.6     6.2
   9   3  -5     3.2     5.6
   9   3  -5     1.4     4.8
  -3   9  -5     -.6     6.2
   9   3   5     3.7     5.2
   3  -9   5     2.3     3.7
   9   3   5      .4     4.9
  -3   9   5      .3     5.7
   3  -9   5     3.6     4.2
  -2   9  -5     2.3     6.4
   9   2  -5     1.3     4.6
   9   2  -5     2.5     8.1
   2  -9   5     5.7     4.5
   9   2   5     2.6     5.0
  -2   9   5     2.5     5.9
   2  -9   5     4.1     3.8
  -1   9  -5     3.2     6.4
   9   1  -5     2.3     4.6
   9   1  -5     3.4     5.2
   9   1   5     1.0     5.0
  -1   9   5     2.3     6.1
   9   1   5     3.4     4.6
   1  -9   5     2.7     3.7
   0   9  -5     3.0     6.4
   9   0  -5     3.3     4.7
   9   0  -5     5.5     5.5
   0   9   5     3.5     6.3
   9   0   5     3.8     5.3
   0  -9   5     6.6     4.1
   9   0   5     6.4     4.5
   9  -1  -5     2.9     4.6
   9  -1  -5     3.0     4.7
   1   9  -5     1.4     6.1
   9  -1   5     1.4     5.2
   9  -1   5     2.2     3.8
   1   9   5     1.4     6.2
  -1  -9   5     1.4     3.6
   9  -2  -5     4.6     4.6
   2   9  -5     4.3     6.3
   9  -2  -5     4.8     4.9
   9  -2   5     2.4     3.7
   9  -2   5     2.4     5.3
   2   9   5      .9     6.3
   3   9  -5     2.0     5.5
   9  -3  -5     4.6     4.9
   9  -3  -5     3.0     4.4
   3   9   5    -1.4     6.3
   9  -3   5     3.7     4.0
   9  -3   5      .1     4.9
  -9   4  -5     3.9     5.2
   9  -4  -5     4.5     5.7
   4   9  -5     3.0     6.0
   9  -4  -5     3.8     4.7
   4   9   5     3.1     7.0
   4   9   5     4.7     4.7
   9  -4   5     -.9     4.7
  -9   5  -5     3.6     5.8
   9  -5  -5     1.4     4.7
   5   9  -5     2.0     6.0
   5   9   5     3.3     5.0
  -9   5   5     2.6     6.1
   5   9   5     3.3     7.1
   9  -5   5     1.4     5.2
  -9   6  -5    -2.4     6.4
   6   9  -5     2.8     6.3
   9  -6  -5     1.1     5.3
   9  -6   5     2.0     5.6
  -9   6   5     2.2     6.7
   6   9   5     4.1     7.5
   6   9   5     2.3     5.3
  -9   7  -5    -3.1     7.5
   9  -7  -5     2.9     5.8
   7   9  -5     2.6     7.1
   7   9   5      .4     5.9
   9  -7   5     2.1     6.2
   7   9   5     6.5     8.3
  -9   7   5     3.6     7.4
   9  -8  -5     2.9     7.6
   9  -8   5     3.6    10.3
   8   9   5     2.7     8.2
   8   9   5    -3.1     6.3
  -9   8   5    -1.0     8.0
   9   9  -5     4.2     9.5
   9  -9  -5     1.5     6.5
   9   9   5     9.0    11.2
   9  -9   5     5.0     7.4
  -9   9   5    -1.5     9.3
  10   8  -5    10.3    10.1
   8 -10  -5     3.0     6.9
  -8  10   5    -3.8    10.2
   8 -10   5    -1.1     7.3
  10   8   5    -3.1     8.0
  10   7  -5      .5     8.9
  -7  10  -5    -5.4     9.6
  10   7   5     5.2     9.0
  -7  10   5    -5.4     8.6
   7 -10   5     1.1     6.4
  10   7   5    -4.2     7.0
   6 -10  -5     1.9     6.3
  10   6  -5      .4     7.6
  -6  10  -5    -5.5     8.7
  10   6   5     6.3     8.4
  10   6   5    -3.8     6.5
   6 -10   5      .4     4.7
   6 -10   5      .0     5.9
  10   5  -5     1.8     7.4
  10   5  -5     2.3     5.9
   5 -10  -5      .8     5.9
  -5  10  -5    -2.4     7.9
  10   5   5     -.7     6.5
   5 -10   5      .4     4.6
  10   5   5     2.1     6.8
  -5  10   5      .4     7.0
   5 -10   5     1.9     5.8
  10   4  -5     3.1     6.9
  -4  10  -5    -2.2     7.7
  10   4  -5     2.8     5.6
   4 -10   5    -1.8     4.1
  10   4   5     1.1     6.1
   4 -10   5     1.1     5.0
  -4  10   5      .6     6.9
  10   4   5     6.0     6.5
  10   3  -5     2.0     6.5
  10   3  -5     2.7     5.3
  -3  10  -5    -2.8     7.3
  10   3   5      .4     5.7
  10   3   5     3.2     5.9
   3 -10   5     -.6     4.1
   3 -10   5     1.0     4.6
  -3  10   5    -1.0     6.5
  -2  10  -5    -2.4     6.7
  10   2  -5    -1.3     5.7
  10   2  -5      .4     4.9
  10   2   5     1.7     5.5
   2 -10   5      .7     4.2
  10   2   5      .7     5.4
  -2  10   5    -1.1     6.4
  10   1  -5     1.5     4.8
  10   1  -5     1.8     5.9
  -1  10  -5      .1     6.6
   1 -10   5     1.3     4.3
  10   1   5     1.8     5.0
  -1  10   5     -.5     6.6
  10   1   5     1.3     5.1
   0  10  -5     2.2     6.8
  10   0  -5     2.1     5.6
  10   0  -5     1.2     4.9
  10   0   5     3.0     5.8
   0  10   5      .9     6.7
   0 -10   5      .9     4.3
  10   0   5     3.3     5.5
  10  -1  -5     3.0     5.6
   1  10  -5      .6     6.5
  10  -1  -5     -.9     4.6
  10  -1   5      .6     4.1
  10  -1   5      .7     5.1
   1  10   5     1.6     6.6
  10  -2  -5     2.3     4.9
   2  10  -5      .0     6.4
  10  -2  -5     1.4     5.1
   2  10   5      .2     6.7
  10  -2   5      .4     5.3
  10  -3  -5     2.2     4.9
   3  10  -5      .1     6.2
  10  -3  -5     2.2     5.5
   3  10   5    -1.8     7.0
  10  -3   5      .3     5.1
 -10   4  -5     1.6     8.2
   4  10  -5     2.3     6.6
  10  -4  -5     1.2     6.3
  10  -4  -5     2.8     5.3
  10  -4   5     1.1     5.3
   4  10   5     2.3     5.3
   4  10   5      .9     7.8
   5  10  -5     -.6     6.6
  10  -5  -5     -.3     5.0
 -10   5   5     -.7     6.6
   5  10   5     -.8     7.7
  10  -5   5     1.5     5.8
   5  10   5    -1.0     5.3
  10  -6  -5     1.6     6.2
   6  10  -5     3.5     7.6
   6  10   5    -2.8     5.8
 -10   6   5     -.3     7.4
  10  -6   5      .1     6.2
   6  10   5     2.8     8.5
  10  -7  -5     2.4     6.9
   7  10  -5     2.2     8.3
  10  -7   5     4.4     7.0
 -10   7   5     -.4     8.3
   8  10  -5     2.8     8.9
  10  -8  -5     2.8     7.6
 -10   8   5    -1.4     9.2
   8  10   5     4.8     9.8
  10  -8   5     1.5     7.1
  -6  11  -5    -5.1     9.9
   6 -11  -5     2.7     7.8
   6 -11   5     3.1     6.7
  11   6   5      .1     8.0
  11   6   5     6.3     8.7
   6 -11   5     -.3     7.0
  -6  11   5    -4.5     9.3
  11   5  -5     4.3     8.9
  -5  11  -5    -3.1     9.3
   5 -11   5     -.6     5.7
  11   5   5     5.6     8.3
  -5  11   5    -5.7     8.7
   5 -11   5     2.4     6.4
  11   5   5     -.2     7.2
  11   4  -5     1.7     6.1
  -4  11  -5    -3.3     8.8
  11   4  -5    -2.9     7.7
  11   4   5     -.7     6.6
   4 -11   5      .0     5.9
  -4  11   5     -.3     8.3
   4 -11   5     2.3     5.4
  11   4   5     3.7     7.0
  11   3  -5      .5     7.5
  11   3  -5      .8     8.6
  -3  11  -5    -1.4     8.3
  -3  11   5    -4.4     7.4
  11   3   5     -.1     6.5
  11   3   5      .9     6.5
   3 -11   5      .8     5.2
  -2  11  -5    -2.0     8.0
  11   2  -5     3.2     5.7
  11   2  -5     2.3     7.3
   2 -11   5     1.8     4.9
  -2  11   5     2.3     7.8
  11   2   5     1.4     6.3
  11   2   5    -1.5     6.0
  -1  11  -5      .4     7.7
  11   1  -5     2.4     6.0
  11   1  -5     2.6     7.0
   1 -11   5     3.9     5.1
  11   1   5      .6     5.6
  11   1   5     2.3     6.2
  -1  11   5    -2.0     7.3
  11   0  -5     2.5     5.6
  11   0  -5     -.3     6.6
   0  11  -5     2.1     7.8
   0  11   5    -2.5     7.4
  11   0   5     2.7     6.0
  11   0   5     2.4     4.9
   1  11  -5      .7     7.6
  11  -1  -5      .8     5.1
  11  -1  -5     2.0     6.0
  11  -1   5     -.1     4.9
  11  -1   5    -1.3     5.3
   1  11   5      .1     7.8
  11  -2  -5     2.0     5.5
  11  -2  -5     2.1     6.4
   2  11  -5     1.6     7.1
   2  11   5     2.8     8.3
  11  -2   5     -.2     6.0
  11  -3  -5     2.0     6.5
   3  11  -5     1.0     7.4
  11  -3  -5     3.4     5.7
   3  11   5    -1.9     8.3
  11  -3   5     1.1     5.8
   4  11  -5     3.4     7.3
  11  -4  -5     1.1     7.7
  11  -4  -5     2.5     5.8
   4  11   5    -2.3     8.5
   4  11   5     2.4     6.2
  11  -4   5     -.2     5.8
   5  11  -5     4.6     8.2
  11  -5  -5     1.8    10.0
 -11   5   5     1.8     8.6
   5  11   5     1.8    10.5
   5  11   5      .9     6.7
  11  -5   5      .8     6.5
  11  -6  -5     2.0     7.3
   6  11  -5     5.8     9.3
 -11   6   5     -.3     9.1
   6  11   5     1.7     9.5
  11  -6   5      .5     6.8
   5 -12   5     4.5     7.5
  12   4  -5     3.4     7.2
  12   4  -5     6.1    10.3
  -4  12  -5    -2.4    10.0
  12   4   5    -3.7     7.8
  12   4   5     3.9     8.4
  -4  12   5    -3.6    10.9
  12   3  -5     2.8     6.8
  -3  12  -5     2.2    10.2
  12   3  -5     3.7     9.7
  -3  12   5    -2.8    10.4
  12   3   5     2.5     7.6
  12   2  -5     2.1     7.0
  -2  12  -5    -2.6     9.2
  12   2  -5     8.6     9.2
  12   2   5     1.2     7.3
  -1  12  -5    -1.6     8.5
  12   1  -5     3.0     6.6
  12   1  -5     2.8     8.5
  12   1   5     4.4     7.3
   0  12  -5     -.8     8.7
  12   0  -5     5.4     8.0
  12   0  -5     3.9     6.5
  12   0   5     4.0     6.9
   1  12  -5     3.3     9.5
  12  -1  -5     4.9     6.8
  12  -1  -5     2.0     7.5
  12  -1   5      .8     6.5
   1  12   5    -1.1     9.1
  12  -2  -5     2.1     8.0
   2  12  -5     -.2     9.0
  12  -2  -5     2.4     6.5
  12  -2   5     -.6     7.8
   2  12   5      .8     9.3
  12  -3  -5     3.0     7.3
   3  12  -5     2.2     8.7
  12  -3  -5     3.8     8.5
   3  12   5     -.3     9.8
  12  -3   5     1.8     6.7
  12  -4  -5     1.3     6.2
   4  12  -5     3.9     8.5
  12  -4  -5     1.7     9.2
  12  -4   5     1.4     6.6
   4  12   5     1.3    10.2
  12  -5  -5     1.2     6.6
  12  -5   5     2.5     7.0
  13   0  -5     1.9     8.8
   0   1  -6   445.3    33.8
  -1   0  -6   459.0    34.1
   1   0  -6   471.9    34.2
   0  -1   6   474.9    34.1
   0   1   6   432.2    34.1
   0  -1   6   436.0    34.0
   0   1   6   467.1    34.1
  -1   0   6   450.2    33.9
  -1   0   6   477.1    34.0
  -1   0   6   465.7    34.2
   1   0   6   447.6    34.1
  -1  -1  -6   615.8    45.0
  -1   1  -6   640.2    45.1
   1  -1  -6   602.0    45.1
   1   1  -6   618.9    44.9
   1  -1  -6   595.1    45.2
  -1   1   6   599.5    45.1
  -1  -1   6   596.4    45.2
  -1  -1   6   585.0    44.9
   1  -1   6   595.5    45.0
   1   1   6   614.1    45.1
  -1   2  -6   537.9    39.4
   2   1  -6   515.6    39.1
   2   1  -6   514.7    39.7
  -1   2  -6   541.0    39.4
  -2  -1  -6   546.2    39.4
   1  -2  -6   530.8    39.5
   2   1  -6   537.6    39.2
  -2  -1   6   518.8    39.2
  -2  -1   6   526.1    39.1
   1  -2   6   521.7    39.3
   1  -2   6   530.7    39.3
   2   1   6   521.6    39.5
  -1   2   6   529.2    39.8
   1  -2   6   508.9    39.3
   2   1   6   531.7    39.4
   2   0  -6   427.2    32.9
   2   0  -6   414.1    32.6
   2   0  -6   444.1    32.3
   0   2  -6   438.6    32.8
   0  -2  -6   430.7    33.2
   0   2  -6   443.2    32.4
  -2   0   6   453.0    32.6
  -2   0   6   445.6    32.3
   0  -2   6   418.3    32.3
   0  -2   6   454.0    32.8
   0  -2   6   426.6    32.6
   2  -1  -6   523.9    38.9
   2  -1  -6   534.6    39.2
  -1  -2  -6   502.5    39.1
   1   2  -6   523.2    39.2
  -1  -2   6   513.7    38.8
   1   2   6   503.8    39.1
   2  -1   6   543.5    39.3
   2  -2  -6   123.8    10.0
   2  -2  -6   124.1    10.1
   2   2   6   118.4     9.9
   2   2   6   128.8    10.1
   2  -2   6   123.9     9.9
   2  -2   6   118.4     9.7
   2  -2   6   121.5     9.5
  -2  -2   6   121.9     9.7
   3   2  -6    52.0     4.6
   3   2  -6    52.8     5.5
   2  -3  -6    54.6     5.3
  -2   3  -6    56.0     5.1
   3   2   6    55.8     5.3
   3   2   6    54.3     5.2
   2  -3   6    54.3     5.1
   2  -3   6    53.9     4.9
  -3  -2   6    54.2     4.6
  -3  -2   6    53.6     4.9
  -2   3   6    56.8     5.6
  -1   3  -6   237.8    17.8
   3   1  -6   227.5    18.0
  -1   3  -6   216.1    17.6
   3   1  -6   239.8    17.4
   1  -3  -6   227.0    17.8
  -3  -1  -6   235.1    17.5
   3   1  -6   224.6    17.3
   3   1   6   220.8    17.5
   1  -3   6   224.9    17.9
  -1   3   6   229.6    18.1
   1  -3   6   235.3    17.5
  -3  -1   6   221.9    17.3
   1  -3   6   227.3    17.5
   3   1   6   230.9    17.8
  -3  -1   6   226.2    17.3
   0   3  -6   109.1     8.5
   3   0  -6   109.0     8.3
   3   0  -6   113.6     9.3
   0   3  -6   104.9     9.2
  -3   0  -6   114.8     8.6
   3   0  -6   105.9     8.8
  -3   0   6    96.6     8.5
   0  -3   6   113.3     8.9
   3   0   6   110.1     8.5
   0   3   6   110.3     9.4
   3   0   6   116.6     9.2
   0  -3   6   109.3     8.5
   3  -1  -6   225.2    17.8
   1   3  -6   232.2    18.2
   3  -1  -6   232.2    18.1
  -1  -3   6   229.5    17.7
   3  -1   6   234.1    18.0
   1   3   6   228.0    18.2
   3  -2  -6    52.1     5.2
  -3   2  -6    55.1     4.5
  -3   2  -6    55.3     4.6
   2   3  -6    54.2     5.6
   3  -2  -6    54.8     5.3
  -2  -3   6    52.1     5.0
   3  -2   6    55.2     5.4
   2   3   6    53.8     5.6
   3   3  -6   348.0    26.5
   3  -3  -6   347.4    27.4
  -3   3  -6   363.9    26.9
   3   3  -6   351.4    27.6
   3  -3  -6   344.4    27.3
   3   3   6   348.6    27.2
   3   3   6   359.2    27.5
  -3  -3   6   361.0    27.0
   3  -3   6   353.8    26.8
   3  -3   6   357.2    27.3
  -3   3   6   366.9    27.8
   3  -4  -6   298.9    23.3
  -3   4  -6   306.5    23.1
   4   3  -6   290.1    23.6
   4   3  -6   285.4    22.5
   4   3   6   293.7    23.3
  -3   4   6   298.4    23.7
   4   3   6   293.8    23.1
   3  -4   6   302.8    22.7
   3  -4   6   303.7    23.1
  -4  -3   6   291.0    22.5
   4   2  -6   364.0    28.0
  -2   4  -6   359.5    27.7
   2  -4  -6   348.9    27.6
   4   2  -6   357.0    27.2
   4   2   6   366.4    27.6
  -2   4   6   352.8    28.0
   4   2   6   360.0    27.6
   2  -4   6   360.5    27.2
   2  -4   6   358.9    27.4
  -1   4  -6   743.3    54.7
   4   1  -6   734.5    54.9
   4   1  -6   745.7    54.2
   4   1   6   734.8    54.6
   1  -4   6   715.1    54.2
  -1   4   6   719.1    55.0
   1  -4   6   704.0    54.1
   4   1   6   716.7    54.2
   4   0  -6   642.4    47.6
   4   0  -6   642.0    48.2
  -4   0  -6   677.6    48.6
   4   0  -6   654.5    48.7
   0   4  -6   643.3    48.6
   0   4  -6   660.0    47.8
   4   0   6   626.8    47.8
   4   0   6   632.0    48.5
   0  -4   6   643.4    48.1
   0   4   6   647.3    48.8
   0  -4   6   603.0    47.8
  -4   1  -6   660.4    53.1
   4  -1  -6   721.2    53.8
   1   4  -6   729.9    53.1
   1   4  -6   724.3    54.2
   4  -1  -6   731.3    54.1
  -1  -4   6   727.2    53.6
   4  -1   6   737.9    54.0
   1   4   6   711.7    54.2
   4  -1   6   707.9    53.2
  -4   2  -6   341.7    26.8
   4  -2  -6   363.0    27.6
  -4   2  -6   353.1    26.7
   2   4  -6   353.4    27.8
   4  -2  -6   358.8    27.4
   4  -2   6   357.6    27.5
   2   4   6   359.5    27.9
  -2  -4   6   355.2    27.1
  -4   3  -6   298.0    22.9
   4  -3  -6   290.5    23.4
   4  -3  -6   304.3    23.7
   3   4  -6   289.6    23.8
   3   4   6   301.6    23.3
   4  -3   6   304.0    23.6
   3   4   6   304.5    24.0
  -3  -4   6   299.3    23.1
   4  -3   6   301.2    22.9
   4   4  -6   273.2    21.3
  -4   4  -6   293.2    22.1
   4   4  -6   266.0    22.5
   4  -4  -6   274.7    22.1
   4   4   6   282.8    22.0
   4  -4   6   282.7    21.5
   4  -4   6   278.5    22.1
  -4   4   6   275.9    22.6
   4   4   6   278.7    22.5
   5   4  -6   108.2     9.1
   5   4  -6   100.9    10.4
  -4   5  -6   112.3    10.0
   4  -5  -6   100.5     9.9
   4  -5   6   108.6     9.8
   5   4   6   106.7     9.7
   5   4   6   106.2    10.3
   4  -5   6   106.4     9.1
  -4   5   6   104.5    10.5
   5   3  -6    55.7     5.4
  -3   5  -6    53.8     6.3
   5   3  -6    52.8     6.5
   3  -5  -6    50.3     5.9
   5   3   6    53.3     6.0
   3  -5   6    53.3     5.3
  -3   5   6    49.9     6.4
   5   3   6    53.5     6.2
   3  -5   6    54.3     5.8
   5   2  -6    30.3     4.6
   2  -5  -6    29.9     4.3
  -2   5  -6    32.4     4.9
   5   2  -6    30.0     3.9
   5   2   6    31.4     4.3
   2  -5   6    31.8     3.9
  -2   5   6    31.5     4.8
   5   2   6    31.1     4.5
   2  -5   6    30.6     3.9
   5   1  -6    78.3     8.2
   5   1  -6    82.7     8.0
  -1   5  -6    84.1     8.4
  -1   5   6    82.6     8.3
   1  -5   6    83.3     7.3
   5   1   6    83.0     7.4
   5   1   6    84.3     8.0
   1  -5   6    79.3     7.1
   5   0  -6    82.6     8.0
   5   0  -6    82.5     7.5
   0   5  -6    81.7     8.3
   5   0   6    84.2     8.9
   5   0   6    75.3     6.9
   0  -5   6    77.8     6.8
   0  -5   6    81.1     7.2
   0   5   6    76.9     8.1
   1   5  -6    81.3     8.4
   5  -1  -6    79.0     7.5
   5  -1  -6    81.6     7.9
   1   5   6    81.6     8.4
   5  -1   6    82.0     8.0
   5  -1   6    78.6     6.9
  -1  -5   6    83.4     7.4
   5  -2  -6    29.4     4.3
   5  -2  -6    31.0     4.3
   2   5  -6    31.5     5.1
   5  -2   6    29.2     4.6
   2   5   6    33.0     5.4
   5  -2   6    30.8     3.4
  -2  -5   6    29.1     4.1
   5  -3  -6    52.3     6.0
   5  -3  -6    54.8     6.1
  -5   3  -6    52.5     5.3
   3   5  -6    51.8     6.8
   3   5   6    54.6     7.1
   5  -3   6    53.1     6.4
   5  -3   6    51.5     5.2
  -3  -5   6    55.6     5.8
   4   5  -6   103.9    10.7
   5  -4  -6   110.0    10.2
   4   5  -6   107.4     8.9
  -5   4  -6   114.6     9.7
   4   5   6   106.8    10.9
  -5   4   6   105.8    10.6
   5  -4   6   108.7    10.3
   4   5   6   109.2     9.8
   5  -4   6   104.7     9.1
   5   5  -6    14.7     3.5
   5  -5  -6    13.4     4.3
   5   5  -6    12.0     5.1
  -5   5  -6    15.1     4.2
   5   5   6    14.5     5.6
   5  -5   6    10.6     4.9
  -5   5   6    14.1     4.7
   5  -5   6    12.9     3.2
   5   5   6    13.4     3.8
   6   5  -6    15.0     3.9
   6   5  -6    14.1     5.3
   5  -6  -6    12.9     4.5
  -5   6  -6    14.9     5.2
   5  -6   6    14.7     3.6
   6   5   6    14.0     5.7
  -5   6   6    14.0     4.9
   5  -6   6    14.6     4.8
   6   5   6    15.6     4.6
  -4   6  -6    43.0     6.5
   6   4  -6    40.3     5.2
   4  -6  -6    38.1     5.8
   6   4  -6    39.0     6.5
   6   4   6    39.2     5.7
   6   4   6    37.0     6.2
   4  -6   6    40.8     5.9
   4  -6   6    41.2     4.9
  -4   6   6    39.4     6.5
   3  -6  -6    22.2     5.3
   6   3  -6    22.5     5.2
  -3   6  -6    24.4     5.5
   6   3  -6    23.5     4.2
  -3   6   6    23.1     5.2
   3  -6   6    25.1     4.3
   3  -6   6    24.7     3.8
   6   3   6    22.3     4.7
   6   3   6    23.8     4.7
   6   2  -6    31.2     4.7
   2  -6  -6    32.5     4.9
   6   2  -6    33.7     5.3
  -2   6  -6    37.0     6.0
   6   2   6    33.5     4.7
   2  -6   6    33.5     4.4
   2  -6   6    33.4     4.4
   6   2   6    34.7     5.2
  -2   6   6    33.9     5.7
  -1   6  -6    49.7     6.9
   6   1  -6    46.2     6.1
   6   1  -6    48.3     5.6
   1  -6   6    48.7     5.0
   6   1   6    48.5     5.3
   6   1   6    48.3     6.1
   1  -6   6    50.0     5.3
  -1   6   6    48.0     6.6
   0   6  -6    31.7     5.9
   6   0  -6    30.0     4.9
   6   0  -6    31.0     4.6
   6   0   6    33.7     5.2
   0   6   6    29.3     5.5
   0  -6   6    33.9     4.4
   0  -6   6    30.9     3.8
   6   0   6    33.2     4.1
   6  -1  -6    47.7     5.6
   1   6  -6    46.5     6.8
   6  -1  -6    46.0     5.9
   1   6   6    47.9     6.9
   6  -1   6    44.9     4.8
  -1  -6   6    47.1     5.4
   6  -1   6    49.1     6.3
   6  -2  -6    33.9     4.9
   2   6  -6    34.4     6.2
   6  -2  -6    34.1     4.9
   6  -2   6    34.1     4.1
  -2  -6   6    32.8     4.7
   2   6   6    35.3     6.5
   6  -2   6    31.9     5.5
   3   6  -6    22.6     2.9
   3   6  -6    20.2     5.7
   6  -3  -6    23.9     4.5
  -6   3  -6    22.6     3.7
   6  -3   6    21.5     5.7
   3   6   6    24.2     7.6
  -3  -6   6    21.0     5.1
  -6   4  -6    40.2     5.2
   6  -4  -6    38.0     5.8
   6  -4  -6    42.1     6.0
   4   6  -6    38.3     6.8
   4   6  -6    41.8     4.5
   6  -4   6    38.7     6.4
   4   6   6    39.8     7.6
   6  -4   6    40.9     4.7
   4   6   6    42.6     5.5
   6  -5  -6    14.7     4.6
  -6   5  -6    13.5     4.4
   5   6  -6    13.5     3.4
   5   6  -6    10.1     5.3
   6  -5   6    15.7     4.9
   5   6   6    14.5     6.0
   6  -5   6    15.0     3.4
   5   6   6    12.7     4.3
  -6   5   6    14.3     5.0
   6  -6  -6     7.9     4.4
  -6   6  -6     8.5     5.2
   6   6  -6     8.6     5.3
   6   6  -6     9.3     3.8
   6  -6   6     8.6     3.1
   6   6   6     9.6     5.6
  -6   6   6     8.3     5.3
   6  -6   6     8.7     4.7
   6   6   6    10.0     4.6
   7   6  -6     7.0     5.6
  -6   7  -6     9.0     6.5
   7   6  -6     7.9     4.2
   6  -7  -6     7.2     4.8
   6  -7   6     8.2     3.6
   6  -7   6    10.2     4.9
  -6   7   6     7.2     5.4
   7   6   6    10.1     6.0
   7   6   6     6.6     4.8
   5  -7  -6    14.6     5.0
  -5   7  -6    14.3     6.4
   7   5  -6    14.2     4.5
   7   5  -6    16.1     5.9
   5  -7   6    16.1     4.2
  -5   7   6    13.6     5.6
   5  -7   6    15.9     5.0
   7   5   6    12.4     4.8
   7   5   6    13.6     5.8
  -4   7  -6    38.7     7.3
   7   4  -6    38.9     6.6
   4  -7  -6    37.4     6.0
   7   4  -6    36.9     6.9
   4  -7   6    41.4     6.1
  -4   7   6    35.1     6.8
   4  -7   6    38.4     5.3
   7   4   6    38.3     6.2
  -3   7  -6    37.0     7.1
   3  -7  -6    37.0     5.8
   7   3  -6    36.4     6.5
   7   3  -6    38.4     5.7
   7   3   6    36.7     6.1
   7   3   6    37.1     6.2
   3  -7   6    37.1     5.2
  -3   7   6    35.2     6.6
   3  -7   6    38.2     5.5
   7   2  -6    23.0     5.0
  -2   7  -6    24.8     6.7
   7   2  -6    24.5     5.7
   2  -7   6    29.8     4.5
  -2   7   6    26.4     6.0
   7   2   6    23.4     5.9
   7   2   6    25.9     4.8
   2  -7   6    26.4     4.5
  -1   7  -6    49.3     8.1
   7   1  -6    45.6     6.3
   7   1  -6    50.1     7.0
   1  -7   6    51.6     5.6
  -1   7   6    48.2     7.4
   7   1   6    48.1     6.9
   7   1   6    49.3     5.9
   0   7  -6    45.2     8.2
   7   0  -6    44.3     6.8
   7   0  -6    45.3     6.6
   0   7   6    46.9     7.6
   0  -7   6    51.6     7.2
   7   0   6    47.3     5.6
   7   0   6    49.7     6.9
   7  -1  -6    46.9     6.4
   7  -1  -6    46.2     6.5
   1   7  -6    49.4     7.8
   7  -1   6    47.4     7.0
  -1  -7   6    49.7     5.9
   1   7   6    49.7     7.9
   7  -1   6    44.3     5.4
   7  -2  -6    25.8     5.0
   2   7  -6    25.7     6.5
   7  -2  -6    24.4     6.4
   2   7   6    24.0     6.9
  -2  -7   6    26.0     4.8
   7  -2   6    22.9     3.9
   7  -2   6    24.0     5.8
   3   7  -6    32.7     4.1
   7  -3  -6    36.0     6.9
   3   7  -6    33.4     7.0
   7  -3  -6    34.2     5.6
  -7   3  -6    34.8     4.9
  -3  -7   6    37.2     5.6
   7  -3   6    35.6     6.3
   3   7   6    37.2     7.6
   4   7  -6    34.6     7.1
  -7   4  -6    35.7     5.4
   7  -4  -6    34.0     5.8
   7  -4  -6    42.2     6.5
   4   7  -6    38.0     4.5
   4   7   6    39.2     6.0
   7  -4   6    35.2     6.4
   4   7   6    36.2     8.0
   7  -4   6    39.8     5.9
  -7   5  -6    13.9     4.9
   5   7  -6    11.1     5.8
   5   7  -6    13.0     3.6
   7  -5  -6    12.4     5.0
   7  -5   6    15.1     5.3
  -7   5   6    15.2     5.4
   7  -5   6    14.3     3.8
   5   7   6    16.4     7.0
   5   7   6    13.3     4.6
   7  -6  -6     4.9     4.6
   6   7  -6     7.3     4.0
   6   7  -6     6.1     5.6
  -7   6  -6     6.6     5.2
   6   7   6     9.1     6.3
   6   7   6    10.2     4.9
   7  -6   6     9.2     5.1
  -7   6   6     8.4     5.7
   7  -6   6     7.4     3.1
   7  -7  -6     7.2     5.1
  -7   7  -6     5.1     8.4
   7   7  -6     9.2     6.5
   7   7   6     6.9     5.3
  -7   7   6     6.1     6.0
   7  -7   6     7.4     3.9
   7  -7   6     9.8     5.6
   7  -8  -6     3.7     5.4
  -7   8  -6    -2.2     7.1
   8   7  -6     1.6     6.4
   8   7   6     6.5     6.8
   8   7   6     1.9     5.7
   7  -8   6     1.6     3.8
  -7   8   6     2.8     6.6
   7  -8   6     4.5     5.4
   8   6  -6     8.4     6.7
  -6   8  -6      .4     6.7
   8   6  -6     8.4     5.0
   6  -8  -6     4.4     5.3
   8   6   6     6.6     5.6
   8   6   6     7.9     6.2
   6  -8   6    10.1     5.4
  -6   8   6     5.7     6.0
   6  -8   6     5.0     3.7
  -5   8  -6     7.2     6.8
   8   5  -6     9.4     4.7
   5  -8  -6     9.6     5.2
   8   5  -6    10.8     6.3
   8   5   6     9.4     5.3
   8   5   6    10.5     5.9
   5  -8   6    10.7     5.1
  -5   8   6     7.0     5.7
   5  -8   6     9.9     3.8
   4  -8  -6    19.4     5.7
   8   4  -6    21.0     5.3
   8   4  -6    20.9     6.4
  -4   8  -6    17.8     7.2
   8   4   6    17.9     5.6
   4  -8   6    25.1     5.4
   4  -8   6    19.9     4.8
   8   4   6    24.7     6.2
  -4   8   6    19.0     6.5
   3  -8  -6    12.8     5.1
   8   3  -6    13.3     5.8
  -3   8  -6    13.3     6.9
   8   3  -6    13.5     5.1
   8   3   6    17.2     5.5
   3  -8   6    14.5     4.5
   8   3   6    16.0     5.5
   3  -8   6    16.5     4.9
  -3   8   6    13.1     6.2
  -2   8  -6    23.2     7.4
   8   2  -6    23.4     5.8
   8   2  -6    27.3     6.5
   8   2   6    29.5     5.4
  -2   8   6    25.9     6.7
   8   2   6    26.9     6.2
   2  -8   6    28.4     5.1
   2  -8   6    27.0     5.0
   8   1  -6    27.8     6.4
  -1   8  -6    24.8     7.6
   1  -8   6    34.0     5.3
   8   1   6    28.8     6.2
   1  -8   6    29.8     4.9
  -1   8   6    28.7     7.1
   8   1   6    29.9     5.2
   8   0  -6    22.8     5.8
   8   0  -6    19.4     5.5
   0   8  -6    18.0     7.3
   8   0   6    22.9     4.6
   8   0   6    23.5     5.9
   0   8   6    24.7     7.1
   0  -8   6    26.2     4.9
   8  -1  -6    26.7     5.6
   8  -1  -6    27.6     6.2
   1   8  -6    22.5     7.2
   8  -1   6    27.2     6.1
   8  -1   6    26.3     4.5
   1   8   6    28.3     7.4
  -1  -8   6    31.7     5.4
   2   8  -6    23.4     7.3
   8  -2  -6    25.8     5.6
   8  -2  -6    24.8     5.8
   8  -2   6    25.1     4.3
  -2  -8   6    26.3     5.3
   2   8   6    24.1     7.5
   8  -2   6    26.9     6.3
   8  -3  -6    17.1     5.3
   3   8  -6    15.8     6.7
  -8   3  -6    15.6     4.4
   8  -3  -6    13.8     5.0
   3   8  -6    15.4     3.5
   8  -3   6    12.1     5.7
   3   8   6    14.9     7.3
   8  -4  -6    22.6     6.0
  -8   4  -6    19.3     5.0
   8  -4  -6    19.9     5.5
   4   8  -6    18.5     3.9
   4   8  -6    19.5     6.6
   4   8   6    21.7     7.7
   8  -4   6    18.5     4.2
   4   8   6    23.0     5.3
   8  -4   6    19.4     5.9
   5   8  -6     7.9     3.6
   5   8  -6     6.9     5.9
  -8   5  -6     8.6     5.3
   8  -5  -6     7.9     4.9
   5   8   6    10.5     5.2
   8  -5   6     8.2     3.5
  -8   5   6    11.9     6.1
   5   8   6    10.7     7.1
   8  -5   6     6.8     5.0
   6   8  -6     7.2     6.5
   8  -6  -6     5.9     5.2
  -8   6  -6     3.2     5.8
  -8   6   6     7.1     6.3
   8  -6   6     5.7     3.2
   8  -6   6     6.7     5.5
   6   8   6     4.8     5.1
   6   8   6     8.7     7.0
   8  -7  -6     5.1     5.5
  -8   7  -6    -1.7     7.0
   7   8  -6     4.6     6.8
   7   8   6     1.8     5.3
  -8   7   6     1.8     6.5
   7   8   6     4.9     7.2
   8  -7   6     2.9     4.1
   8  -7   6     3.2     5.4
   8   8  -6     6.1     7.2
   8  -8  -6     3.8     6.0
   8  -8   6     4.9     6.4
   8   8   6     7.9     7.9
   8   8   6     2.2     6.1
  -8   8   6     1.1     7.4
   8  -9  -6     3.2     8.7
   9   8  -6     9.8    14.6
   9   8   6    -3.0     6.8
  -8   9   6    -2.3     8.1
   8  -9   6     3.6     6.8
   9   8   6     7.0     8.5
  -7   9  -6    -3.7     8.6
   9   7  -6     4.1     8.0
   7  -9  -6     2.1     5.9
   9   7   6    -1.4     6.3
   7  -9   6     3.3     4.5
   7  -9   6     6.8     6.1
  -7   9   6     -.6     7.2
   9   7   6     7.8     7.4
  -6   9  -6      .1     8.0
   9   6  -6     2.0     6.8
   6  -9  -6     3.9     5.6
  -6   9   6     5.1     6.8
   6  -9   6     5.4     5.6
   9   6   6     2.4     5.9
   6  -9   6     4.7     4.3
   9   6   6    11.0     7.3
  -5   9  -6     1.3     7.2
   5  -9  -6     5.5     5.5
   9   5  -6     5.3     6.4
   5  -9   6     4.6     4.3
   9   5   6     3.0     5.6
   9   5   6    10.5     6.8
   5  -9   6     4.3     5.0
  -5   9   6     2.2     6.3
   9   4  -6    17.1     5.9
  -4   9  -6    16.2     8.3
   9   4  -6    16.1     6.9
   4  -9  -6    16.6     6.0
  -4   9   6    13.2     7.2
   9   4   6    19.8     6.3
   4  -9   6    18.1     5.3
   9   4   6    14.7     6.3
   4  -9   6    16.9     5.7
  -3   9  -6    13.0     7.4
   9   3  -6    14.8     5.8
   9   3  -6    13.5     6.4
   3  -9   6    14.5     4.8
   3  -9   6    13.4     4.9
  -3   9   6    11.5     6.5
   9   3   6    12.9     5.8
   9   3   6    11.1     5.9
   9   2  -6    15.1     6.6
   9   2  -6    14.9     5.5
  -2   9  -6    14.8     7.4
   2  -9   6    14.3     4.9
  -2   9   6    13.3     6.8
   2  -9   6    18.2     5.1
   9   2   6    17.1     5.7
   9   2   6    14.7     5.8
   9   1  -6    18.1     5.6
  -1   9  -6    16.1     7.4
   9   1  -6    15.8     6.1
   1  -9   6    18.4     5.0
   9   1   6    17.9     5.1
   9   1   6    18.4     6.1
  -1   9   6    13.6     7.2
   0   9  -6    26.6     8.0
   9   0  -6    28.3     6.1
   9   0  -6    29.8     6.8
   9   0   6    29.1     5.6
   0  -9   6    29.2     5.8
   9   0   6    26.1     6.6
   0   9   6    25.4     7.8
   1   9  -6    17.4     7.3
   9  -1  -6    19.0     5.5
   9  -1  -6    16.8     5.9
   1   9   6    14.8     7.4
   9  -1   6    13.9     4.4
   9  -1   6    17.3     6.3
  -1  -9   6    18.9     5.3
   2   9  -6    15.6     7.3
   9  -2  -6    16.9     5.4
   9  -2  -6    15.1     5.7
   2   9   6    12.8     7.4
  -2  -9   6    13.8     5.1
   9  -2   6    11.6     6.0
   9  -2   6    14.8     5.6
   9  -3  -6    12.2     5.3
   9  -3  -6    14.6     5.8
   3   9  -6    14.4     3.8
   3   9  -6    11.5     6.6
   9  -3   6    10.1     5.9
   3   9   6     9.2     7.6
   4   9  -6    14.9     7.0
   9  -4  -6    17.5     5.8
   9  -4  -6    20.3     6.8
  -9   4  -6    11.1     5.2
   4   9   6    17.8     8.6
   9  -4   6    13.1     5.9
   9  -4   6    14.7     4.6
   4   9   6    16.7     5.4
  -9   5  -6     4.1     5.8
   5   9  -6     7.7     6.5
   9  -5  -6     3.4     4.6
   5   9   6     3.4     5.1
  -9   5   6     6.5     6.7
   9  -5   6     3.3     5.5
   5   9   6     4.7     7.6
   6   9  -6     7.0     6.8
   9  -6  -6     6.6     6.1
  -9   6  -6     2.7     8.3
  -9   6   6     5.0     7.1
   6   9   6     6.5     8.1
   9  -6   6     6.1     6.1
   6   9   6     4.6     5.7
   9  -7  -6     5.2     6.0
   7   9  -6     6.3     7.4
  -9   7   6     1.1     7.4
   7   9   6     4.9     8.4
   9  -7   6     5.3     6.4
   8   9  -6     7.9    11.3
   9  -8  -6     2.2     8.6
   8   9   6    -1.4     6.7
   8   9   6     5.5     9.0
  -9   8   6     -.5     8.3
   9  -8   6     4.1    10.6
   9   9  -6     6.7     9.8
   9  -9  -6     3.3     7.4
   9  -9   6     2.3     7.2
  -9   9   6    -2.7     9.0
   9   9   6     5.4     9.4
   8 -10  -6     1.5     6.7
  10   8  -6     7.5     9.8
   8 -10   6     1.0     7.4
  10   8   6    -4.5     8.2
  -8  10   6    -3.5     9.6
  10   8   6    10.6    17.9
   7 -10  -6     3.3     7.1
  10   7  -6     8.5    15.0
  -7  10  -6    -5.4     9.5
  10   7   6     5.9     9.0
  10   7   6    -4.4     7.3
  -7  10   6    -4.2     8.8
   7 -10   6     4.8     6.8
  -6  10  -6    -3.2     8.8
   6 -10  -6     1.4     5.9
  10   6  -6     4.7     8.3
   6 -10   6     2.5     6.0
  -6  10   6    -3.2     8.0
  10   6   6    -2.3     6.5
   6 -10   6      .0     4.8
  10   5  -6     3.4     7.1
  -5  10  -6     -.8     8.3
   5 -10  -6     4.5     6.0
  10   5  -6     4.9     5.9
  10   5   6    -1.0     6.3
  -5  10   6      .2     7.5
   5 -10   6     2.3     5.8
   5 -10   6     2.1     4.6
  10   5   6     6.6     7.4
  10   4  -6     5.2     7.1
  10   4  -6     5.4     5.5
  -4  10  -6     2.6     8.0
   4 -10   6     5.3     5.4
   4 -10   6     3.3     4.4
  -4  10   6      .7     6.8
  10   4   6     3.2     6.4
  10   4   6     7.2     6.7
  10   3  -6     5.0     5.5
  10   3  -6     3.0     6.5
  -3  10  -6     2.3     7.5
   3 -10   6     5.2     5.3
  10   3   6     3.6     5.9
  -3  10   6     3.7     7.0
   3 -10   6     2.0     4.2
  10   3   6     4.1     5.9
  10   2  -6     8.5     6.9
  -2  10  -6     6.0     7.5
  10   2  -6     5.7     5.4
  10   2   6     6.3     5.6
   2 -10   6     4.9     4.6
  -2  10   6     2.8     7.0
  10   2   6     4.7     5.7
  -1  10  -6     3.0     7.1
  10   1  -6     5.5     5.4
  10   1  -6     6.4     6.3
   1 -10   6     4.2     4.4
  10   1   6     6.3     5.7
  -1  10   6     3.5     7.0
  10   1   6     4.0     5.8
  10   0  -6     6.1     5.1
   0  10  -6     2.6     6.9
  10   0  -6     6.3     6.4
   0  10   6     1.7     6.8
   0 -10   6     4.3     4.4
  10   0   6     4.5     5.1
  10   0   6     4.9     5.8
  10  -1  -6     4.1     5.8
  10  -1  -6     4.3     4.8
   1  10  -6     4.9     6.7
  10  -1   6     4.3     5.6
  -1 -10   6     4.9     4.5
   1  10   6      .0     6.8
   2  10  -6     5.3     6.8
  10  -2  -6     6.5     5.9
  10  -2  -6     5.9     5.0
   2  10   6     2.3     7.3
  10  -2   6     3.2     5.2
  10  -3  -6     6.7     6.3
   3  10  -6     2.7     6.6
  10  -3  -6     4.9     4.9
  10  -3   6     2.1     5.5
   3  10   6     2.7     7.6
  10  -4  -6     4.3     5.1
  10  -4  -6     2.8     6.5
   4  10  -6     5.1     6.5
  10  -4   6     2.1     5.8
   4  10   6     2.6     8.0
   4  10   6     5.0     5.7
   5  10  -6     4.3     6.8
  10  -5  -6     3.6     5.4
  10  -5   6     3.8     6.0
   5  10   6     3.2     5.8
   5  10   6     1.4     8.4
 -10   5   6     2.9     6.8
  10  -6  -6      .3     6.2
   6  10  -6     1.5     7.5
  10  -6   6     3.6     6.3
   6  10   6     3.4     9.1
   6  10   6      .2     6.1
 -10   6   6     1.4     7.4
   7  10  -6     2.6     8.5
  10  -7  -6     3.3     7.0
 -10   7   6      .9     8.8
   7  10   6    -1.5     6.7
  10  -7   6     4.2     8.0
   8  10  -6     5.3     9.5
  10  -8  -6     1.0     7.2
 -10   8   6    -2.1     9.3
   8  10   6     4.3     9.5
  10  -8   6     5.0     7.7
  -6  11  -6    -3.8    10.1
   6 -11  -6     -.6     7.0
  11   6  -6     1.2    12.7
  11   6   6     7.4    11.6
  -6  11   6    -5.2     9.7
  11   6   6    -3.3     7.7
   6 -11   6      .5     5.9
   6 -11   6     1.0     6.9
  11   5  -6     3.7     9.1
   5 -11   6     1.4     5.9
  11   5   6     7.9     8.5
   5 -11   6     3.2     6.4
  -5  11   6    -4.6     8.4
  11   5   6     2.9     7.7
  11   4  -6     8.3     8.7
  11   4  -6     3.0     6.2
  -4  11  -6     2.5     8.9
   4 -11   6     2.7     6.1
  -4  11   6     1.6     8.2
  11   4   6     9.2     7.8
  11   4   6     2.0     7.0
   4 -11   6     6.3     5.9
  -3  11  -6     3.7     9.9
  11   3  -6     3.0     6.0
  11   3  -6     6.6     8.3
  -3  11   6      .1     7.9
   3 -11   6     4.7     5.5
  11   3   6     2.7     6.5
  11   3   6     2.5     6.7
  -2  11  -6     4.0     8.3
  11   2  -6     1.3     7.7
  11   2  -6     2.9     6.0
  -2  11   6     2.1     7.6
  11   2   6     3.0     6.4
  11   2   6     1.9     6.0
   2 -11   6     4.9     5.5
  11   1  -6     7.2     7.3
  -1  11  -6      .8     7.4
  11   1  -6     5.5     5.8
  11   1   6     3.6     6.0
   1 -11   6     5.2     5.3
  11   1   6     5.7     5.9
  -1  11   6     2.5     7.9
  11   0  -6     4.2     7.2
   0  11  -6     2.5     7.6
  11   0  -6     6.8     5.9
   0  11   6     2.3     7.8
  11   0   6     3.9     5.2
  11   0   6     4.6     6.0
   1  11  -6     3.6     7.5
  11  -1  -6     5.3     6.7
  11  -1  -6     6.1     5.7
   1  11   6      .6     7.7
  11  -1   6     5.3     6.0
  11  -1   6     5.2     6.0
  11  -2  -6     3.2     5.7
  11  -2  -6     2.2     6.4
   2  11  -6     3.5     7.1
  11  -2   6     3.1     6.1
   2  11   6     1.6     8.4
   3  11  -6     3.7     7.2
  11  -3  -6     6.5     7.0
  11  -3  -6     5.9     5.8
   3  11   6     -.4     8.7
  11  -3   6     2.1     5.8
  11  -4  -6     3.4     5.7
  11  -4  -6      .8     7.5
   4  11  -6     2.1     7.2
  11  -4   6     5.0     6.1
   4  11   6     6.4     6.6
   4  11   6     2.9     9.4
  11  -5  -6     1.1     6.4
   5  11  -6     2.3     7.6
   5  11   6     2.5    10.0
   5  11   6    -2.0     6.4
 -11   5   6     1.4     8.5
  11  -5   6     3.0     6.5
   6  11  -6     2.5     8.9
  11  -6  -6      .9     7.3
   6  11   6     2.8    10.0
 -11   6   6    -1.0     8.9
  11  -6   6     1.4     7.1
  12   4  -6     6.5    10.4
  12   4  -6     4.3     7.7
  -4  12  -6     1.8    11.2
  12   4   6     -.3     8.4
   4 -12   6     3.2     6.6
  -4  12   6    -1.5    10.1
  -3  12  -6      .3     9.6
  12   3  -6     8.1     9.0
  12   3  -6     5.3     9.8
   3 -12   6     4.4     6.6
  -3  12   6    -1.2     9.0
  12   3   6     2.5     7.6
  12   2  -6     7.8     7.0
  12   2  -6    13.3     9.9
  -2  12  -6     1.6     9.2
  -2  12   6      .2    11.1
  12   2   6     7.4     7.7
  12   1  -6     8.0     9.5
  12   1  -6     8.2     6.9
  -1  12  -6     3.2    10.4
  12   1   6     8.5     7.4
  -1  12   6    -2.3    13.6
  12   0  -6     3.6     8.2
   0  12  -6     2.7     8.6
  12   0  -6     5.1     6.7
  12   0   6     5.8     7.0
   1  12  -6     5.0     9.3
  12  -1  -6     7.8     7.0
  12  -1  -6     4.8     8.2
  12  -1   6     6.1     8.3
   1  12   6     4.1     9.6
  12  -2  -6     6.5     6.8
   2  12  -6     2.9     8.5
  12  -2  -6     5.4     8.4
   2  12   6     2.1     9.6
  12  -2   6     4.6     7.1
  12  -3  -6     3.4     8.5
  12  -3  -6     4.1     7.5
   3  12  -6     6.1     8.7
   3  12   6     1.6    10.2
  12  -3   6     5.6     7.3
   4  12  -6     6.6     9.1
  12  -4  -6     3.1     9.2
  12  -4  -6     2.2     6.5
  12  -4   6     5.8     7.3
   4  12   6     -.6    10.4
   0   0  -7     3.2     1.3
   0   0   7     3.8     1.0
   0   1  -7   252.1    19.1
   0   1  -7   247.5    19.3
   0  -1  -7   252.2    19.4
  -1   0  -7   250.3    19.3
   1   0  -7   260.6    19.5
   0  -1   7   249.9    19.3
   1   0   7   249.8    19.4
  -1   0   7   264.5    19.2
   0   1   7   257.8    19.5
   0  -1   7   255.1    19.1
   1   0   7   255.5    19.1
  -1   0   7   257.8    19.5
   1   0   7   266.0    19.1
   0   1   7   256.0    19.4
   0  -1   7   264.7    19.3
   1   1  -7      .4      .8
  -1   1  -7     1.5     1.3
   1  -1  -7     1.4     1.2
   1   1  -7      .1     1.3
  -1  -1  -7      .8     1.0
  -1  -1   7      .2     1.3
   1  -1   7     1.5     1.5
   1   1   7     1.4     1.1
  -1   1   7      .2     1.1
  -1  -1   7      .7      .8
  -1   1   7      .7     1.1
  -1  -1   7      .4      .6
   2   1  -7   130.4    10.9
  -2  -1  -7   143.4    11.1
   2   1  -7   145.2    11.0
  -1   2  -7   143.9    11.1
  -1   2  -7   143.9    11.1
   1  -2   7   140.2    11.1
  -2  -1   7   144.5    10.9
   1  -2   7   142.7    11.1
   1  -2   7   142.6    11.2
   2   1   7   139.3    11.3
   2   1   7   143.8    11.1
  -1   2   7   143.9    11.6
  -2  -1   7   147.8    11.0
   0   2  -7   600.7    43.6
   0   2  -7   578.4    44.0
   2   0  -7   603.1    43.5
   2   0  -7   554.2    43.7
   2   0  -7   593.3    44.2
   0  -2   7   602.3    44.0
  -2   0   7   597.8    43.7
   0   2   7   594.5    44.4
   0  -2   7   571.0    43.5
   2   0   7   592.0    44.0
   0  -2   7   582.5    43.8
   2  -1  -7   142.9    11.2
   2  -1  -7   148.4    11.5
   1   2  -7   144.1    11.5
  -1  -2  -7   134.6    11.5
   2  -1   7   142.9    11.3
   1   2   7   143.2    11.4
  -1  -2   7   140.1    11.1
   2  -2  -7     2.5     1.7
  -2   2  -7     2.7     1.6
   2   2  -7     3.2     2.0
   2  -2  -7     3.1     1.7
   2  -2   7     1.7     1.0
  -2  -2   7     2.3     1.3
   2  -2   7     2.6     1.2
   2   2   7     3.3     1.7
   2   2   7     2.8     1.9
   2  -2   7     2.4     1.9
   2  -3  -7     2.5     1.9
   3   2  -7     3.8     1.4
   3   2  -7     3.6     2.5
  -2   3  -7     3.8     2.2
  -3  -2   7     3.8     1.4
   2  -3   7     2.7     2.0
  -3  -2   7     3.1     1.5
  -2   3   7     4.7     2.4
   3   2   7     3.9     2.0
   3   2   7     3.4     2.3
   2  -3   7     4.5     1.8
   3   1  -7   110.3     9.1
  -1   3  -7   107.8     9.2
   3   1  -7   112.8     9.0
  -3  -1  -7   117.3     9.3
   3   1  -7   118.0     9.8
  -1   3  -7   120.3     9.6
   1  -3   7   117.2     9.2
   3   1   7   119.4     9.8
   1  -3   7   112.6     9.8
   1  -3   7   119.3     9.3
  -3  -1   7   107.0     9.5
  -3  -1   7   110.8     9.0
   3   1   7   116.3     9.2
  -1   3   7   121.9     9.9
   3   0  -7   304.3    23.3
   3   0  -7   310.6    22.3
   0   3  -7   285.2    23.0
   3   0  -7   295.4    22.7
   0   3  -7   297.7    22.4
   0  -3   7   289.8    22.4
   0  -3   7   301.5    22.7
   3   0   7   307.6    23.1
   0   3   7   300.9    23.3
   3  -1  -7   118.6     9.7
   3  -1  -7   120.5    10.0
   1   3  -7   118.6    10.1
   1   3   7   116.4    10.1
   3  -1   7   119.6    10.0
  -1  -3   7   118.2     9.6
   2   3  -7     3.7     2.6
   3  -2  -7     3.2     2.0
   3  -2  -7     4.6     2.1
   3  -2   7     2.4     2.6
   2   3   7     4.1     2.7
  -2  -3   7     2.4     1.7
  -3   3  -7     5.2     2.3
   3   3  -7     4.2     2.8
   3  -3  -7     5.4     2.5
   3   3   7     3.5     2.8
   3  -3   7     3.7     2.6
  -3  -3   7     3.4     1.9
   4   3  -7     9.2     3.8
  -3   4  -7     7.2     3.2
   3  -4   7     8.5     3.1
  -4  -2   7     7.2     2.4
   4   1  -7    26.6     4.2
   4   1   7    27.2     3.4
   1  -4   7    27.5     3.3
  -1   4   7    31.3     4.3
   4   1   7    30.0     4.0
   4   0  -7    20.0     3.7
   0   4  -7    15.0     2.6
   4   0  -7    14.1     2.0
   4   0  -7    19.1     3.0
   0  -4   7    17.2     2.3
   4   0   7    17.3     2.4
   4  -1  -7    31.3     4.2
   4  -1  -7    30.9     3.8
   1   4  -7    29.1     4.4
   4  -1   7    26.4     4.2
  -1  -4   7    29.8     3.7
   1   4   7    24.5     4.5
   2   4   7      .8     3.5
   4  -2   7     2.9     3.3
  -4   3  -7    12.1     2.7
   4  -3  -7     9.2     3.2
   4  -3   7    13.2     2.6
   5   4  -7     5.6     4.1
   4  -5  -7     4.9     3.8
   5   4  -7     8.3     2.9
  -4   5  -7     9.3     4.2
  -4   5   7    11.9     4.5
   5   4   7     9.0     3.7
   4  -5   7     9.2     2.9
   5   4   7     5.8     4.1
   5   3  -7     2.1     3.3
  -3   5  -7     2.6     3.4
   3  -5  -7     2.0     2.7
   5   3  -7      .7     2.3
  -3   5   7     2.4     3.1
   3  -5   7     2.1     1.9
   3  -5   7     1.6     2.6
   5   3   7     2.9     3.2
   5   3   7     3.3     2.8
   2  -5  -7    25.4     4.0
  -2   5  -7    24.5     4.6
   5   2  -7    23.8     3.5
   5   2  -7    23.2     4.2
   5   2   7    25.4     3.9
   2  -5   7    24.6     3.5
   2  -5   7    23.7     3.4
  -2   5   7    24.9     4.4
   5   2   7    25.3     4.0
   5   1  -7     7.7     2.9
   5   1  -7     6.0     3.0
  -1   5  -7     9.4     4.1
  -1   5   7     7.9     3.4
   1  -5   7     6.6     2.6
   1  -5   7     6.9     2.2
   5   1   7     6.6     2.3
   5   1   7     8.4     3.3
   5   0  -7     8.2     3.1
   5   0  -7     7.3     2.8
   0   5  -7     8.1     3.9
   0  -5   7    10.0     3.1
   0  -5   7     7.0     1.9
   5   0   7     7.7     3.3
   5   0   7     7.9     2.0
   0   5   7     9.6     3.6
   1   5  -7     9.5     4.1
   5  -1  -7     7.6     2.9
   5  -1  -7     9.4     3.2
   1   5   7     7.5     3.9
   5  -1   7     6.1     1.8
   5  -1   7     9.1     3.6
  -1  -5   7     7.3     2.8
   5  -2  -7    26.2     4.1
   2   5  -7    23.5     4.7
   5  -2  -7    27.3     4.1
   2   5   7    25.1     5.1
   5  -2   7    26.0     4.5
  -2  -5   7    25.4     3.8
   5  -3  -7     2.8     2.7
   3   5  -7     2.6     3.6
   5  -3  -7     4.6     3.0
  -3  -5   7     1.9     2.3
   3   5   7     2.1     3.9
   5  -3   7     2.3     1.8
   5  -3   7      .5     3.2
   5  -4  -7     5.4     3.8
   4   5  -7     5.8     4.6
  -4  -5   7     4.1     2.8
   4   5   7     5.7     4.6
   5  -4   7     3.1     3.8
   5   5  -7      .4     2.4
  -5   5  -7     1.8     3.6
   5  -5  -7     1.4     3.2
   5   5  -7      .7     4.1
   5  -5   7      .6     2.0
   5  -5   7      .9     3.6
   5   5   7      .8     4.5
   5   5   7      .9     3.1
  -5   6  -7     1.8     4.4
   6   5  -7     1.1     4.1
   5  -6  -7      .6     3.4
   6   5  -7     1.5     2.9
  -5   6   7     1.4     4.0
   5  -6   7     1.1     3.7
   6   5   7     1.5     4.7
   5  -6   7     1.4     2.3
   4  -6  -7     2.6     3.5
   6   4  -7     3.9     4.3
   6   4  -7     3.6     3.4
  -4   6  -7     2.6     4.4
   4  -6   7     4.2     3.7
  -4   6   7     3.9     4.1
   4  -6   7     3.9     2.4
   6   4   7     5.8     3.8
   6   4   7     2.8     4.2
  -3   6  -7     3.8     4.3
   6   3  -7     2.8     3.0
   6   3   7     1.9     4.5
   3  -6   7     3.5     3.0
   3  -6   7     3.1     2.4
   6   3   7     4.7     3.6
   6   2  -7     1.0     3.2
   2  -6  -7     1.5     3.0
  -2   6  -7     1.4     4.0
   6   2  -7     -.7     2.7
  -2   6   7     1.8     3.6
   2  -6   7     1.2     2.4
   2  -6   7     1.2     2.1
   6   2   7     1.2     2.7
   6   2   7     1.2     3.2
   6   1  -7     -.3     2.6
  -1   6  -7     -.4     3.9
   6   1  -7      .7     2.9
   1  -6   7     1.6     2.2
   6   1   7      .1     2.2
   1  -6   7      .4     2.0
   6   1   7     1.0     3.2
  -1   6   7     1.5     3.4
   6   0  -7     2.0     3.0
   6   0  -7     1.9     2.8
   0   6  -7     1.5     3.9
   0  -6   7     1.4     2.0
   6   0   7     1.6     3.2
   0   6   7     1.3     3.6
   0  -6   7     2.6     2.3
   6   0   7     2.3     2.1
   1   6  -7      .9     3.9
   6  -1  -7     1.8     2.8
   6  -1  -7     -.9     2.6
   6  -1   7      .0     3.5
   1   6   7     1.6     4.0
  -1  -6   7      .8     2.3
   6  -1   7     1.0     1.7
   6  -2  -7     2.0     3.0
   6  -2  -7     2.5     2.7
   2   6  -7     1.5     4.1
   6  -2   7      .6     3.6
   2   6   7     2.0     4.5
   6  -2   7     2.3     1.9
  -2  -6   7     1.2     2.4
  -6   3  -7     3.2     2.4
   6  -3  -7     5.4     3.4
   3   6  -7     3.7     4.3
  -3  -6   7     3.2     2.9
   6  -3   7     2.7     4.0
   4   6  -7     3.5     4.3
   6  -4  -7     3.5     3.6
   6  -4  -7     5.3     4.0
   6  -4   7     3.8     2.4
   4   6   7     3.0     5.3
   6  -4   7     1.7     4.2
   5   6  -7      .9     2.7
  -6   5  -7      .4     3.4
   6  -5  -7      .2     3.4
   5   6  -7     1.0     4.5
   6  -5   7     2.0     3.9
   5   6   7     1.1     5.1
   5   6   7     1.9     3.6
   6  -5   7      .8     2.3
  -6   5   7     1.5     4.1
   6   6  -7     -.1     4.5
   6  -6  -7     1.0     3.8
   6   6  -7     -.7     3.0
  -6   6  -7     -.7     4.4
   6   6   7     1.7     3.8
   6   6   7     2.2     5.0
   6  -6   7      .8     4.0
  -6   6   7     1.2     4.4
   6  -6   7      .8     2.5
   6  -7  -7      .6     4.1
   7   6  -7      .6     3.4
   7   6  -7      .1     4.8
  -6   7  -7    -1.4     5.7
   6  -7   7     2.1     4.4
  -6   7   7     1.3     4.9
   7   6   7     2.8     5.4
   7   6   7     -.1     4.0
   5  -7  -7     2.4     4.1
   7   5  -7     2.1     4.5
  -5   7  -7     2.4     5.5
   7   5  -7     5.8     6.1
   7   5   7     3.7     5.0
   5  -7   7     2.6     3.5
   7   5   7     2.3     4.0
   5  -7   7     4.5     4.2
  -5   7   7     2.5     4.4
  -4   7  -7      .9     5.1
   7   4  -7     1.9     4.5
   7   4  -7     3.4     3.6
   4  -7  -7     2.4     3.7
   7   4   7     3.7     4.1
   7   4   7     4.3     4.8
   4  -7   7     3.8     3.8
  -4   7   7     5.1     4.7
   4  -7   7     2.2     3.3
   3  -7  -7     2.8     3.8
  -3   7  -7     1.5     5.3
   7   3  -7     2.2     3.6
   7   3  -7     2.9     4.1
   7   3   7     5.5     4.1
   7   3   7     4.6     4.3
   3  -7   7     4.6     3.6
   3  -7   7     3.8     3.3
  -3   7   7     4.3     4.5
   7   2  -7     1.6     3.6
   7   2  -7     3.1     4.1
  -2   7  -7     3.6     5.4
   7   2   7     4.0     4.1
   2  -7   7     4.3     3.1
  -2   7   7     3.7     4.5
   7   2   7     4.6     3.5
   7   1  -7     -.8     3.4
  -1   7  -7     1.4     5.3
  -1   7   7     4.5     4.6
   1  -7   7     3.9     2.9
   7   1   7     3.9     3.0
   7   1   7     2.5     4.2
   1  -7   7     2.5     2.7
   7   0  -7     3.1     3.6
   0   7  -7     2.7     5.5
   7   0  -7     3.1     4.0
   0  -7   7     2.6     3.0
   7   0   7     5.1     3.8
   7   0   7     4.6     4.4
   0   7   7     5.3     5.1
   1   7  -7     3.5     5.1
   7  -1  -7     2.1     3.6
   7  -1  -7     3.2     3.8
   1   7   7     1.6     5.0
   7  -1   7     2.6     2.4
   7  -1   7     2.5     4.4
  -1  -7   7     2.3     2.9
   7  -2  -7     3.8     3.8
   2   7  -7     4.4     5.1
   7  -2  -7     5.2     3.9
   2   7   7     1.9     5.3
  -2  -7   7     2.7     2.9
   7  -2   7     1.8     4.2
   7  -2   7     4.3     2.6
   7  -3  -7     5.2     4.0
  -7   3  -7     5.0     3.1
   7  -3  -7     5.1     3.9
   3   7  -7     2.2     4.8
   3   7   7     3.7     5.7
  -3  -7   7     2.3     2.9
   7  -3   7     3.3     4.5
   4   7  -7     1.5     4.9
   7  -4  -7     3.9     4.2
  -7   4  -7     3.8     3.3
   7  -4  -7     2.3     3.9
   7  -4   7     4.7     2.7
   4   7   7     2.9     5.8
   7  -4   7      .8     4.5
   5   7  -7     1.1     4.6
   7  -5  -7      .3     4.0
  -7   5  -7     2.6     4.1
   5   7   7     3.2     4.2
   7  -5   7     1.8     2.8
   7  -5   7     1.9     4.3
   5   7   7     3.8     5.9
  -7   5   7     3.0     5.0
   6   7  -7    -1.3     4.8
  -7   6  -7    -2.3     4.8
   7  -6  -7      .4     4.0
   7  -6   7     -.3     4.3
   6   7   7    -1.3     4.1
  -7   6   7     1.6     4.9
   7  -6   7      .3     2.8
   6   7   7     1.8     5.9
   7  -7  -7      .6     4.7
   7   7  -7     2.4     5.6
  -7   7  -7    -2.5     7.5
   7  -7   7      .8     5.7
  -7   7   7      .8     5.5
   7  -7   7    -1.0     3.6
   7   7   7     -.6     4.4
   7   7   7     1.0     6.2
   8   7  -7     3.4     7.4
   7  -8  -7      .3     5.3
  -7   8  -7    -3.4     7.2
   8   7   7    -1.5     8.8
   8   7   7      .7     6.3
   7  -8   7     1.3     3.6
  -7   8   7      .9     6.1
   7  -8   7     2.1     5.3
   6  -8  -7     1.3     4.7
  -6   8  -7    -3.0     6.5
   8   6  -7     -.7     5.9
   8   6  -7      .0     5.0
   8   6   7     1.9     5.8
   6  -8   7     2.8     5.0
   6  -8   7      .7     3.3
   8   6   7     -.2     5.0
  -6   8   7      .4     5.6
  -5   8  -7     -.9     6.1
   8   5  -7      .8     5.5
   5  -8  -7     1.7     4.6
   8   5  -7     3.3     4.1
  -5   8   7     2.1     5.2
   8   5   7     4.0     5.3
   8   5   7     2.0     4.6
   5  -8   7     3.4     4.4
   5  -8   7     1.3     3.1
   8   4  -7     2.6     4.2
   8   4  -7     4.4     5.1
   4  -8  -7     3.1     4.4
  -4   8  -7     2.2     6.2
   8   4   7     7.3     5.2
   4  -8   7     5.1     4.1
  -4   8   7     3.4     5.0
   8   4   7     2.5     4.4
   4  -8   7     3.1     3.1
   8   3  -7     3.3     4.3
   3  -8  -7     3.3     4.4
  -3   8  -7     1.7     6.0
   8   3  -7     2.8     5.0
   3  -8   7     3.2     3.1
  -3   8   7     2.9     5.0
   8   3   7     3.9     4.6
   8   3   7     7.0     5.0
   3  -8   7     5.4     4.2
  -2   8  -7      .2     5.7
   8   2  -7     3.2     4.6
   8   2  -7     1.0     4.4
   8   2   7     3.3     4.5
   8   2   7     3.6     4.1
   2  -8   7     6.6     3.7
   2  -8   7     3.4     3.3
  -2   8   7     4.2     5.0
   8   1  -7    -1.1     4.9
   8   1  -7     2.3     4.4
  -1   8   7     3.0     5.1
   1  -8   7     2.6     3.3
   8   1   7     3.2     4.7
   1  -8   7     3.6     3.3
   8   1   7     3.0     3.6
   8   0  -7     1.0     4.3
   0   8  -7    -1.6     5.5
   8   0  -7    -1.2     4.1
   0  -8   7     1.1     3.1
   8   0   7     1.2     4.6
   8   0   7     2.1     3.1
   0   8   7     1.3     5.4
   8  -1  -7     1.6     3.9
   8  -1  -7     1.1     4.3
   1   8  -7     1.3     5.6
  -1  -8   7     1.5     3.2
   1   8   7     3.2     5.8
   8  -1   7      .8     4.6
   8  -1   7     2.7     2.9
   8  -2  -7     4.4     4.2
   2   8  -7     3.2     5.4
   8  -2  -7     3.5     4.1
   8  -2   7     2.7     2.9
   2   8   7      .9     5.8
  -2  -8   7     2.5     3.4
   8  -2   7     1.1     4.6
  -8   3  -7     5.8     4.3
   8  -3  -7     4.2     4.3
   3   8  -7     6.6     5.6
   8  -3  -7     7.0     4.6
   3   8  -7     4.7     2.8
   8  -3   7     3.9     4.9
   3   8   7     3.0     6.2
  -3  -8   7     2.5     3.6
  -8   4  -7     3.7     4.0
   4   8  -7     3.5     5.3
   8  -4  -7     3.6     4.3
   8  -4  -7     5.2     4.9
   4   8   7     4.6     4.3
   8  -4   7     3.3     5.3
   4   8   7     3.3     6.4
   8  -4   7     3.7     3.0
   5   8  -7     2.4     5.3
  -8   5  -7     -.7     4.6
   8  -5  -7     2.2     4.6
   5   8   7      .2     4.2
   5   8   7     -.9     6.4
   8  -5   7     1.6     4.6
   8  -5   7      .2     3.0
  -8   5   7     2.0     5.2
   6   8  -7     1.9     5.8
   8  -6  -7     2.3     4.8
  -8   6   7     3.7     5.8
   6   8   7      .1     4.5
   8  -6   7     -.8     3.0
   6   8   7     3.3     7.0
   8  -6   7     1.3     5.1
   8  -7  -7      .7     5.2
   7   8  -7     1.4     6.4
   8  -7   7     2.9     5.6
   7   8   7     1.4     5.3
   7   8   7     3.6     7.3
  -8   7   7    -2.8     5.7
   8  -7   7     -.2     3.6
   8   8  -7     2.8     7.4
   8  -8  -7     1.4     5.8
   8   8   7     3.8     7.7
   8  -8   7     1.0     5.9
   8   8   7    -1.3     6.2
   8  -9  -7     2.4     6.5
   9   8   7    -4.4     6.7
   8  -9   7     -.4     6.2
   9   8   7     5.7     8.3
  -8   9   7    -1.5     7.7
   9   7  -7     1.4     7.3
   7  -9  -7    -1.8     5.5
   7  -9   7    -1.5     4.5
   9   7   7    -4.3     6.1
  -7   9   7     -.5     7.3
   9   7   7     3.5     7.3
   7  -9   7     1.2     5.8
   9   6  -7     1.9     6.9
  -6   9  -7     -.9     7.7
   6  -9  -7     -.6     5.2
   9   6   7     -.1     5.9
   6  -9   7     3.5     4.4
   6  -9   7     2.6     5.2
  -6   9   7    -1.7     6.1
   9   6   7     3.2     6.5
  -5   9  -7    -3.3     7.1
   5  -9  -7     1.4     5.1
   9   5  -7      .9     5.9
   9   5  -7     1.4     5.4
   5  -9   7      .0     3.9
  -5   9   7     -.8     5.9
   5  -9   7     3.7     4.9
   9   5   7    -1.7     5.0
   9   5   7     5.0     6.2
  -4   9  -7     1.4     7.0
   9   4  -7     2.5     5.9
   4  -9  -7     2.1     5.4
   9   4   7     7.3     6.0
   4  -9   7     4.5     4.8
   4  -9   7     2.6     4.0
   9   4   7     1.8     5.3
  -4   9   7     2.9     6.0
   9   3  -7     1.8     4.9
  -3   9  -7    -1.4     6.6
   9   3  -7     2.6     5.7
   9   3   7     3.8     5.4
   3  -9   7     4.8     4.3
   3  -9   7     1.7     3.6
  -3   9   7     2.2     5.5
   9   3   7     1.6     5.4
  -2   9  -7    -1.4     6.0
   9   2  -7     2.6     5.5
   9   2  -7     1.0     4.4
   2  -9   7     3.0     3.6
  -2   9   7     2.6     5.7
   9   2   7     4.0     4.7
   2  -9   7     2.7     4.4
   9   2   7     2.7     5.1
   9   1  -7      .1     4.5
   9   1  -7     2.7     5.4
  -1   9  -7    -1.8     5.9
   9   1   7     1.5     4.2
   1  -9   7     1.5     3.6
  -1   9   7     1.5     5.9
   9   1   7     1.9     5.0
   0   9  -7     1.5     6.1
   9   0  -7     4.4     5.5
   9   0  -7     3.7     4.6
   0  -9   7     4.4     3.8
   9   0   7     5.7     4.2
   0   9   7     5.4     6.4
   9   0   7     3.3     5.2
   1   9  -7      .9     5.7
   9  -1  -7     1.4     4.2
   9  -1  -7     1.2     4.8
   9  -1   7      .9     3.3
   1   9   7     1.2     6.2
  -1  -9   7     1.6     3.8
   9  -1   7      .6     5.0
   2   9  -7     2.0     5.6
   9  -2  -7     4.0     4.6
   9  -2  -7     5.6     5.1
   9  -2   7      .6     4.8
  -2  -9   7     1.4     3.7
   2   9   7    -1.3     6.2
   3   9  -7     3.0     3.5
   9  -3  -7     2.6     4.4
   9  -3  -7     4.2     5.3
  -9   3  -7     3.1     4.3
   3   9  -7     1.6     5.6
   9  -3   7     -.7     4.9
   3   9   7      .7     6.8
   4   9  -7     2.8     5.7
   9  -4  -7     3.2     4.5
   9  -4  -7     3.6     5.6
  -9   4  -7     4.3     5.2
   9  -4   7      .8     3.4
   4   9   7     4.6     4.9
   4   9   7     2.5     7.3
   9  -4   7     1.1     5.0
   9  -5  -7     1.0     5.1
   5   9  -7     3.9     6.3
   9  -5   7     2.5     5.3
   5   9   7     1.6     7.5
   5   9   7     2.1     5.1
   9  -5   7      .1     3.6
  -9   5   7     3.7     6.5
   6   9  -7     3.0     6.7
   9  -6  -7     2.1     5.6
   9  -6   7     1.0     5.6
   6   9   7     2.8     8.0
   6   9   7     1.8     5.6
  -9   6   7     1.2     6.4
   9  -7  -7     3.2     6.0
   7   9  -7     3.7     7.5
   7   9   7      .3     6.1
  -9   7   7     -.3     7.4
   7   9   7     2.1     8.0
   9  -7   7     2.4     6.0
   8   9  -7    10.9    11.1
   9  -8  -7     3.2     9.5
  -9   8   7     1.0     8.5
   8   9   7     5.4     8.7
   9  -9  -7     1.3     7.1
   9   9  -7     5.0     9.4
  -9   9   7    -3.0     8.9
   9  -9   7     3.3     7.6
   9   9   7     6.7     9.7
   8 -10  -7    -1.4     6.8
  10   8  -7     3.2     9.6
  10   8   7    13.1    14.8
   8 -10   7      .2     7.2
  -8  10   7    -4.2    10.7
   7 -10  -7     3.9     7.0
  10   7  -7     3.5    14.6
  10   7   7    -4.3     7.3
   7 -10   7      .3     6.6
  10   7   7     6.0     8.9
  -7  10   7    -5.7     8.4
   6 -10  -7     2.6     6.5
  -6  10  -7    -5.4     8.9
  10   6  -7     1.5     7.6
   6 -10   7     -.2     4.9
   6 -10   7     1.6     6.2
  -6  10   7     -.3     8.0
  10   6   7    -2.0     6.6
  10   6   7     6.2     7.9
  10   5  -7     3.7     7.6
  10   5  -7     3.6     5.8
   5 -10  -7     1.2     5.9
  -5  10  -7    -2.9     8.3
   5 -10   7     2.2     5.6
   5 -10   7      .2     4.8
  10   5   7      .6     6.4
  -5  10   7    -3.7     7.1
  10   5   7     6.5     7.2
  -4  10  -7      .8     7.9
  10   4  -7     1.3     6.9
  10   4  -7     4.0     5.6
   4 -10   7      .3     4.4
  -4  10   7    -1.6     6.4
  10   4   7     6.1     6.6
  10   4   7     2.0     7.0
   4 -10   7     2.5     5.3
  10   3  -7     3.2     5.3
  10   3  -7      .8     6.6
  -3  10  -7    -2.2     7.3
   3 -10   7     1.2     4.9
  -3  10   7      .3     6.4
  10   3   7     -.6     5.3
  10   3   7      .6     5.7
   3 -10   7     -.1     4.4
  -2  10  -7     -.5     7.0
  10   2  -7     2.1     5.2
  10   2  -7     3.2     6.5
  -2  10   7    -1.3     6.3
  10   2   7     2.0     5.2
  10   2   7     2.5     5.6
   2 -10   7     1.3     4.0
  10   1  -7     2.1     5.0
  -1  10  -7     2.0     6.8
  10   1  -7     1.5     6.1
   1 -10   7     -.1     4.2
  10   1   7     1.4     5.3
  10   1   7      .8     5.8
  -1  10   7     -.2     6.5
  10   0  -7     5.0     6.1
  10   0  -7     2.3     4.6
   0  10  -7      .5     6.8
  10   0   7     2.1     5.3
   0 -10   7     1.1     4.3
   0  10   7     -.7     6.6
  10  -1  -7     1.1     4.6
  10  -1  -7     1.1     5.7
   1  10   7     -.8     6.8
  10  -1   7      .3     5.2
  -1 -10   7     -.2     4.1
  10  -2  -7     2.5     5.6
   2  10  -7     4.2     6.5
  10  -2  -7     3.3     4.9
   2  10   7      .8     7.2
  10  -2   7     2.0     5.6
   3  10  -7     2.7     6.4
  10  -3  -7     3.4     5.0
  10  -3  -7     1.8     5.8
  10  -3   7      .3     5.4
   3  10   7     -.4     7.5
  10  -4  -7     2.6     6.7
  10  -4  -7     1.4     4.9
   4  10  -7     1.0     6.1
  10  -4   7     2.6     5.5
   4  10   7     4.8     5.7
   4  10   7     1.7     8.4
  10  -5  -7     2.8     6.3
   5  10  -7     4.1     7.6
   5  10   7     -.2     8.4
   5  10   7    -2.6     5.7
 -10   5   7     2.5     7.2
  10  -5   7     4.7     6.3
  10  -6  -7     1.1     6.6
   6  10  -7     3.2     7.8
   6  10   7     1.8     9.0
 -10   6   7     1.5     7.8
  10  -6   7      .4     6.2
   6  10   7    -1.1     6.4
   7  10  -7     4.9     8.2
  10  -7  -7     2.2     7.3
  10  -7   7     1.5     7.1
   7  10   7    -2.3     6.4
 -10   7   7    -2.3     8.8
   8  10  -7     5.5     9.4
  10  -8  -7      .5     7.4
 -10   8   7     5.3     9.9
  10  -8   7     2.2     7.9
   8  10   7     5.1    10.2
   6 -11  -7     3.1     7.6
  11   6  -7      .3     9.9
  -6  11  -7    -7.5    10.6
   6 -11   7     2.6     6.9
   6 -11   7    -1.0     5.9
  11   6   7    -1.9     7.4
  11   6   7     7.4    10.0
  -5  11  -7    -3.9     9.6
  11   5  -7     2.1     9.4
  11   5   7     1.4     7.7
   5 -11   7     5.3     6.7
   5 -11   7    -2.0     5.4
  11   5   7     5.2     8.0
  -5  11   7    -2.3     8.5
  11   4  -7     5.6     6.2
  11   4  -7     1.0     8.4
  -4  11  -7    -2.6     8.9
  11   4   7      .3     6.7
   4 -11   7     2.3     6.0
   4 -11   7      .3     5.4
  -4  11   7    -2.0     7.7
  11   4   7     3.6     7.2
  11   3  -7     2.4     6.1
  -3  11  -7    -2.0     8.3
  11   3  -7     2.9     7.8
  11   3   7     1.0     6.5
   3 -11   7      .3     5.5
   3 -11   7      .9     6.5
  -3  11   7    -1.7     7.4
  11   3   7      .6     6.4
  11   2  -7     3.3     6.1
  -2  11  -7    -3.0     7.9
  11   2  -7     -.1     7.3
  11   2   7     -.2     6.1
   2 -11   7     -.8     5.0
  -2  11   7    -1.5     7.4
  11   2   7     2.5     6.8
  11   1  -7     2.4     5.7
  -1  11  -7      .0     7.4
  11   1  -7    -1.8     6.9
  11   1   7     2.3     5.5
   1 -11   7     -.8     5.0
  11   1   7      .9     5.9
  -1  11   7      .1     7.7
  11   0  -7     2.7     5.6
  11   0  -7     5.2     7.2
   0  11  -7     1.7     7.4
  11   0   7     1.8     5.9
   0  11   7     -.4     7.5
   0 -11   7     2.6     4.8
  11   0   7     1.2     4.9
   1  11  -7     -.4     7.1
  11  -1  -7     1.2     5.3
  11  -1  -7     1.4     6.7
   1  11   7     -.1     7.5
  11  -1   7     -.3     5.6
  11  -2  -7     2.4     6.4
   2  11  -7     1.0     6.8
  11  -2  -7     1.3     5.5
   2  11   7     -.1     8.1
  11  -2   7    -1.5     5.9
  11  -3  -7     1.1     6.8
   3  11  -7     3.2     7.0
  11  -3  -7     2.7     5.6
   3  11   7     1.2     8.7
  11  -3   7      .8     5.7
  11  -4  -7     1.4     5.6
   4  11  -7     1.8     6.9
  11  -4  -7     -.5     7.6
   4  11   7    -1.1     9.0
  11  -4   7      .7     6.6
   4  11   7     1.8     6.4
  11  -5  -7     2.5     8.5
   5  11  -7     5.1     9.5
   5  11   7    -2.4     6.6
 -11   5   7     1.7     8.5
   5  11   7     1.4     9.8
  11  -5   7     -.1     6.5
  11  -6  -7     1.2     8.3
   6  11  -7     2.9     9.2
 -11   6   7     3.9     9.2
  11  -6   7     2.6     7.0
   6  11   7     2.8    10.2
  -4  12  -7    -1.6    10.3
  12   4  -7     4.4    16.6
  -4  12   7    -2.5     9.9
   4 -12   7    -1.0     6.9
  12   4   7     2.2     8.1
   4 -12   7     4.9     7.3
  12   3  -7     4.1    10.0
  12   3  -7     2.0     7.1
  -3  12  -7     1.8    10.2
   3 -12   7     3.3     6.7
  -3  12   7    -2.2     9.2
  12   3   7     1.0     7.6
  12   2  -7     4.1     9.4
  12   2  -7     3.8     7.1
  -2  12  -7    -1.0     9.1
  -2  12   7    -3.5     8.9
  12   2   7     3.7     7.4
   2 -12   7     1.7     6.2
  -1  12  -7     1.4     9.0
  12   1  -7     2.0     8.9
  12   1  -7     6.2     6.8
  -1  12   7     1.3     9.2
  12   1   7     2.3     7.0
   0  12  -7     -.1     8.5
  12   0  -7     2.3     8.5
  12   0  -7     5.2     7.2
  12   0   7     3.9     7.1
   0  12   7    -1.4     8.7
  12  -1  -7     4.6     8.3
   1  12  -7     3.6     9.0
  12  -1  -7     4.5     7.0
   1  12   7     2.3    14.5
  12  -2  -7     4.4     8.5
  12  -2  -7     2.1     6.4
   2  12  -7     3.6     8.9
  12  -2   7     1.3     6.6
   2  12   7     -.8     9.3
   3  12  -7     6.2     8.4
  12  -3  -7     1.3     9.1
  12  -3  -7     2.0     7.4
  12  -3   7     4.7     6.9
   3  12   7     1.1    10.4
   4  12  -7     2.6     8.4
  12  -4  -7     1.9     6.5
  12  -4  -7     2.3     9.5
   4  12   7     -.4    10.3
   4  12   7     4.0     7.6
  12  -4   7      .1     6.8
   0   0  -8   304.0    23.5
   0   0   8   322.6    23.5
   0  -1  -8   494.2    37.1
   1   0  -8   503.5    37.2
   0   1  -8   473.4    36.9
  -1   0  -8   502.3    36.7
  -1   0  -8   487.2    37.0
   0  -1   8   492.5    36.9
  -1   0   8   512.3    36.9
   1   0   8   489.5    37.0
   0  -1   8   497.8    37.0
   0   1   8   497.5    37.1
  -1   0   8   493.0    37.1
   1   0   8   503.2    36.8
   1   1  -8   698.4    51.9
  -1   1  -8   747.1    52.1
  -1  -1  -8   708.0    52.0
  -1  -1   8   674.8    51.9
  -1   1   8   707.7    52.1
  -1  -1   8   665.0    52.2
  -1   2  -8   334.9    25.1
  -2  -1  -8   342.8    25.1
   2   1  -8   327.2    25.5
  -1   2  -8   332.8    25.1
   2   1  -8   329.5    25.0
  -1   2   8   331.6    25.6
  -2  -1   8   341.4    24.8
   1  -2   8   327.9    25.1
   2   1   8   327.1    25.3
   1  -2   8   336.9    25.1
   2   1   8   325.3    25.1
   1  -2   8   331.7    25.2
  -2  -1   8   341.2    25.0
   0   2  -8   281.8    22.0
   2   0  -8   277.4    21.7
   0   2  -8   300.3    21.5
   0   2   8   284.6    22.2
   0  -2   8   301.2    22.0
   0  -2   8   267.9    21.5
   0  -2   8   293.1    21.8
  -2   0   8   290.9    21.5
  -2   0   8   292.2    21.7
   2   0   8   293.1    22.0
   2  -1  -8   316.5    24.8
   1   2  -8   317.2    25.0
   1   2   8   334.1    25.0
  -1  -2   8   333.6    24.7
   2  -1   8   333.0    24.9
   2  -2  -8    94.2     8.0
   2  -2  -8    96.7     8.2
   2   2  -8    93.1     8.3
   2  -2   8    93.5     7.4
   2   2   8    94.3     8.0
   2   2   8    93.4     8.0
  -2  -2   8    96.9     7.7
   2  -2   8    93.3     8.0
   3   2  -8   326.1    24.7
   2  -3  -8   327.7    25.4
  -2   3  -8   337.3    25.1
   3   2  -8   332.4    25.8
  -2   3   8   336.4    25.9
   2  -3   8   336.2    25.3
   3   2   8   337.6    25.3
   3   2   8   324.8    25.4
  -3  -2   8   328.2    24.7
   2  -3   8   320.8    25.1
  -3  -2   8   326.5    25.0
  -1   3  -8   226.2    17.7
   3   1  -8   241.1    18.4
  -1   3  -8   233.0    18.0
  -3  -1  -8   237.5    17.7
   3   1  -8   222.5    17.5
  -3  -1   8   226.8    17.5
  -1   3   8   235.2    18.4
   3   1   8   237.1    18.1
   1  -3   8   227.5    17.7
   1  -3   8   234.6    17.8
   3   1   8   222.2    17.7
   0   3  -8   341.0    27.0
   3   0  -8   359.3    26.3
   0   3  -8   361.1    26.4
   3   0  -8   356.5    26.7
   3   0  -8   348.3    27.2
   0  -3   8   346.8    26.8
   0  -3   8   349.3    26.4
   0   3   8   353.4    27.3
  -3   0   8   366.1    26.3
   3   0   8   352.9    27.1
   3  -1  -8   223.5    18.2
   3  -1  -8   239.4    18.7
   1   3  -8   234.9    18.6
   3  -1   8   242.8    18.5
  -1  -3   8   237.7    18.2
   1   3   8   235.5    18.6
   3  -2  -8   326.9    25.5
   2   3  -8   324.0    25.6
   3  -2  -8   326.8    25.2
   3  -2   8   331.0    25.3
  -2  -3   8   324.6    25.1
   2   3   8   336.6    25.5
   3  -3  -8   148.8    12.6
   3  -3  -8   149.6    12.5
   3   3  -8   148.9    12.8
  -3   3  -8   151.1    11.9
   3  -3   8   150.2    12.6
  -3  -3   8   150.6    12.3
   3  -3   8   143.1    11.9
   3   3   8   151.2    12.7
   3  -3   8   158.6    12.1
   3   3   8   153.5    12.5
   4   3  -8   266.5    20.3
   3  -4  -8   258.4    21.2
  -3   4  -8   273.9    21.0
   4   3  -8   264.8    22.0
  -3   4   8   271.6    21.8
   4   3   8   264.3    21.2
  -4  -3   8   256.1    20.3
   3  -4   8   271.9    20.8
   4   3   8   267.1    21.2
   3  -4   8   274.8    21.1
  -4  -3   8   276.5    20.8
  -2   4  -8   576.7    42.7
   2  -4  -8   552.5    42.8
   4   2  -8   558.3    43.1
   4   2  -8   565.3    42.2
   2  -4   8   578.2    42.5
   2  -4   8   566.0    42.4
  -4  -2   8   586.2    42.2
   4   2   8   556.7    42.8
  -2   4   8   564.8    43.3
   4   2   8   535.8    42.5
   4   1  -8   312.3    24.4
   4   1  -8   310.5    23.6
  -1   4  -8   307.6    24.1
  -1   4   8   308.7    24.5
   1  -4   8   312.7    23.7
   4   1   8   303.4    23.5
   1  -4   8   306.8    23.5
   4   1   8   309.9    24.1
  -4  -1   8   314.9    23.3
   0   4  -8   981.9    72.2
   4   0  -8   987.8    73.1
   4   0  -8  1000.0    71.9
   4   0  -8   962.9    72.4
   0   4  -8   962.6    72.8
   4   0   8   968.8    72.8
   0   4   8   986.3    73.1
   0  -4   8   946.8    71.9
   4   0   8   972.0    72.0
   0  -4   8   958.2    72.4
   4  -1  -8   311.7    24.3
   1   4  -8   308.9    24.3
   4  -1  -8   314.9    23.9
   1   4   8   303.8    24.4
   4  -1   8   306.8    24.2
  -1  -4   8   309.2    23.7
   2   4  -8   556.8    43.3
   4  -2  -8   561.9    42.9
   4  -2  -8   566.6    43.3
   2   4   8   570.7    43.4
   4  -2   8   571.7    43.1
  -2  -4   8   574.2    42.7
   4  -3  -8   263.9    21.5
   4  -3  -8   271.8    21.3
  -4   3  -8   276.8    20.6
   3   4  -8   263.4    21.7
   4  -3   8   267.8    21.4
   3   4   8   267.5    21.2
   3   4   8   272.6    21.7
  -3  -4   8   266.1    20.9
   4  -3   8   262.2    20.7
   4   4  -8   463.1    37.0
   4  -4  -8   461.1    36.5
  -4   4  -8   494.8    36.1
   4  -4   8   469.9    35.9
   4  -4   8   478.3    36.5
   4   4   8   456.0    36.4
  -4  -4   8   500.0    36.2
   4   4   8   481.0    36.9
  -4   4   8   467.5    37.1
   5   4  -8    77.4     6.8
  -4   5  -8    78.6     7.9
   4  -5   8    78.3     7.2
   5   4   8    74.8     7.8
  -4   5   8    76.4     8.7
   4  -5   8    73.2     7.8
   5   4   8    76.4     8.3
  -3   5  -8    31.8     5.0
   5   3  -8    30.5     3.8
   5   3  -8    28.6     5.1
   3  -5  -8    28.6     4.6
  -3   5   8    28.9     5.1
   5   3   8    29.0     4.5
   5   3   8    32.0     4.8
   3  -5   8    28.1     3.9
   3  -5   8    27.5     4.3
   2  -5  -8    67.2     7.0
   5   2  -8    67.4     7.4
   5   2  -8    68.4     6.4
  -2   5  -8    70.8     7.3
   2  -5   8    70.1     6.5
   5   2   8    67.8     7.0
   5   2   8    70.3     6.7
  -2   5   8    67.0     7.5
   2  -5   8    70.5     6.5
   5   1  -8    43.0     5.5
   5   1  -8    42.9     4.6
  -1   5  -8    47.0     5.9
   5   1   8    42.9     5.4
   1  -5   8    43.0     4.4
   1  -5   8    42.3     4.7
  -1   5   8    43.2     5.6
   5   1   8    43.2     4.5
   5   0  -8    49.3     5.8
   5   0  -8    49.7     5.2
   0   5  -8    50.8     6.2
   5   0   8    48.9     4.6
   0  -5   8    47.1     4.5
   0  -5   8    48.6     5.1
   0   5   8    48.9     6.1
   5   0   8    51.2     5.8
   5  -1  -8    43.3     5.3
   5  -1  -8    42.9     4.9
   1   5  -8    42.5     5.8
   5  -1   8    42.9     5.5
   1   5   8    44.0     5.9
   5  -1   8    41.5     3.9
  -1  -5   8    43.0     4.8
   5  -2  -8    68.7     7.2
   2   5  -8    67.1     7.6
   5  -2  -8    69.6     6.9
  -2  -5   8    70.1     6.8
   5  -2   8    71.5     7.5
   2   5   8    70.6     7.9
   5  -3  -8    31.2     4.7
  -5   3  -8    32.6     3.7
   5  -3  -8    30.0     4.5
   3   5  -8    29.9     5.3
   3   5   8    28.3     5.8
  -3  -5   8    29.4     4.4
   5  -3   8    27.1     5.1
   5  -4  -8    78.7     8.3
  -5   4  -8    79.2     7.5
  -5   4   8    76.7     8.8
   4   5   8    78.6     8.8
  -4  -5   8    79.6     7.8
   4   5   8    74.8     9.0
   5  -4   8    80.6     7.3
   5  -4   8    75.8     8.4
   5  -5  -8    19.3     4.4
  -5   5  -8    21.0     4.6
   5   5  -8    17.8     5.4
   5  -5   8    17.0     4.9
   5   5   8    19.0     5.9
   5   5   8    19.4     4.5
  -5   5   8    18.4     5.2
   5  -5   8    20.3     3.8
   6   5  -8     9.9     5.2
   6   5  -8    12.6     3.5
   5  -6  -8    10.5     4.4
  -5   6  -8    10.5     5.0
   5  -6   8    10.5     3.5
   6   5   8    12.0     6.2
   6   5   8    11.8     4.6
  -5   6   8    11.8     5.3
   5  -6   8    12.9     4.6
   6   4  -8    56.7     6.0
   4  -6  -8    54.3     6.8
  -4   6  -8    59.4     7.5
   6   4  -8    55.5     7.7
  -4   6   8    55.0     7.6
   6   4   8    52.2     7.8
   4  -6   8    60.4     6.9
   6   4   8    55.4     7.4
   4  -6   8    54.6     6.0
   6   3  -8    39.9     6.4
   6   3  -8    39.2     5.0
   3  -6  -8    39.2     5.7
  -3   6  -8    43.2     6.5
   3  -6   8    39.4     4.9
   6   3   8    38.9     5.8
   6   3   8    40.2     5.8
  -3   6   8    36.6     6.5
   3  -6   8    39.8     5.3
  -2   6  -8    33.3     6.0
   6   2  -8    28.5     5.3
   6   2  -8    32.5     4.5
  -2   6   8    31.4     5.7
   6   2   8    31.2     4.5
   2  -6   8    33.8     4.4
   2  -6   8    32.0     4.4
   6   2   8    30.6     5.1
  -1   6  -8    30.0     5.9
   6   1  -8    28.9     4.4
   6   1  -8    30.2     5.1
   1  -6   8    31.4     4.3
  -1   6   8    32.1     5.6
   6   1   8    29.2     4.0
   1  -6   8    30.3     3.9
   6   1   8    29.0     4.9
   6   0  -8    36.1     5.4
   6   0  -8    35.9     4.8
   0   6  -8    36.0     6.1
   6   0   8    38.1     5.5
   6   0   8    37.7     4.2
   0  -6   8    36.5     4.0
   0   6   8    37.2     6.0
   0  -6   8    38.3     4.7
   1   6  -8    31.0     5.9
   6  -1  -8    29.6     4.9
   6  -1  -8    31.9     4.6
  -1  -6   8    31.8     4.5
   1   6   8    33.3     6.1
   6  -1   8    27.3     3.4
   6  -1   8    30.0     5.4
   6  -2  -8    32.5     4.9
   6  -2  -8    32.7     4.9
   2   6  -8    32.6     6.1
   6  -2   8    28.6     3.5
  -2  -6   8    28.9     5.3
   2   6   8    33.9     6.5
   6  -2   8    29.5     6.2
  -6   3  -8    38.5     4.5
   3   6  -8    39.7     6.8
   6  -3  -8    35.3     6.1
   6  -3  -8    41.1     5.9
   6  -3   8    40.5     6.3
  -3  -6   8    42.9     5.4
   4   6  -8    49.1     7.6
   6  -4  -8    55.9     6.9
  -6   4  -8    55.2     6.1
   6  -4  -8    52.0     7.9
   4   6   8    57.3     6.8
   4   6   8    58.0     8.5
  -4  -6   8    58.8     6.7
   6  -4   8    56.0     7.4
   6  -4   8    55.6     6.0
  -6   5  -8     9.9     4.4
   6  -5  -8    10.4     4.4
   5   6  -8    11.7     5.4
   5   6   8    14.8     6.5
   6  -5   8    11.6     3.6
  -6   5   8    11.8     4.9
   6  -5   8    12.7     5.1
   5   6   8    14.6     6.1
   6   6  -8    10.8     3.5
   6   6  -8     7.6     5.1
   6  -6  -8     8.1     4.5
  -6   6  -8     9.9     5.4
   6   6   8    12.1     6.3
  -6   6   8    10.8     5.7
   6   6   8     9.6     4.5
   6  -6   8     9.6     3.4
   6  -6   8    10.5     5.0
   7   6  -8     9.4     5.9
  -6   7  -8     6.5     6.1
   7   6  -8     8.9     3.8
   6  -7  -8     7.3     5.0
   6  -7   8     7.4     3.6
   6  -7   8     9.4     5.1
   7   6   8     6.1     4.7
   7   6   8     9.1     6.8
  -6   7   8     7.5     5.6
   7   5  -8    11.5     6.0
   7   5  -8    10.3     4.1
  -5   7  -8    11.8     6.1
   5  -7  -8     7.8     4.4
  -5   7   8    10.0     5.6
   7   5   8    10.3     4.8
   5  -7   8    11.1     4.8
   5  -7   8    12.9     4.9
   7   5   8    12.0     5.6
   4  -7  -8    22.9     5.3
  -4   7  -8    22.8     6.5
   7   4  -8    23.5     4.6
   7   4  -8    24.6     6.2
  -4   7   8    24.2     6.1
   4  -7   8    25.2     4.7
   7   4   8    25.0     5.5
   7   4   8    28.2     6.1
   4  -7   8    24.4     5.3
   3  -7  -8    14.8     4.9
   7   3  -8    14.2     4.3
  -3   7  -8    15.3     6.1
   7   3  -8    14.8     5.4
   7   3   8    18.1     4.8
   3  -7   8    19.8     4.4
  -3   7   8    18.8     5.5
   3  -7   8    17.7     4.4
   7   3   8    16.5     5.0
   7   2  -8    27.9     5.8
  -2   7  -8    25.2     6.6
   7   2  -8    24.4     4.8
   2  -7   8    27.6     4.4
   7   2   8    28.1     5.9
  -2   7   8    26.5     6.0
   2  -7   8    28.3     4.6
   7   2   8    25.5     5.4
   7   1  -8    23.5     4.9
  -1   7  -8    26.9     6.9
   7   1  -8    27.2     5.6
  -1   7   8    28.4     6.0
   7   1   8    29.1     5.7
   1  -7   8    29.1     4.2
   1  -7   8    30.3     5.8
   7   1   8    28.6     4.4
   7   0  -8    21.5     4.6
   0   7  -8    22.5     6.9
   0   7   8    23.6     6.1
   7   0   8    23.5     4.5
   7   0   8    21.0     5.3
   0  -7   8    22.9     4.5
   7  -1  -8    25.1     4.9
   1   7  -8    26.7     7.5
   7  -1   8    24.7     3.7
   1   7   8    29.3     6.8
   7  -1   8    26.2     5.6
  -1  -7   8    27.4     4.7
   7  -2  -8    22.7     5.8
   2   7  -8    26.0     6.5
   7  -2  -8    25.6     4.9
   2   7   8    24.5     6.7
  -2  -7   8    25.9     4.7
   7  -2   8    26.3     3.6
   7  -2   8    25.2     5.9
   7  -3  -8    18.2     4.8
   7  -3  -8    14.1     4.6
   3   7  -8    15.8     5.7
  -7   3  -8    18.0     3.7
   7  -3   8    15.4     5.2
  -3  -7   8    16.4     4.6
   3   7   8    18.5     6.8
  -7   4  -8    23.6     4.6
   7  -4  -8    23.9     5.5
   4   7  -8    23.0     6.5
   7  -4  -8    26.6     5.6
   4   7   8    25.9     7.5
   7  -4   8    24.4     4.4
   7  -4   8    22.0     5.9
   4   7   8    24.3     5.0
  -7   5  -8     9.1     4.7
   5   7  -8    10.1     5.8
   7  -5  -8    10.2     4.9
   5   7   8    11.2     6.9
   5   7   8    10.9     4.7
  -7   5   8    10.8     5.8
   7  -5   8     8.4     3.3
   7  -5   8    10.6     5.4
   6   7  -8     7.8     5.9
  -7   6  -8     6.1     5.5
   7  -6  -8     8.6     5.1
   7  -6   8     6.8     3.6
   6   7   8     8.0     4.9
  -7   6   8     6.6     5.7
   7  -6   8     8.8     5.2
   6   7   8     8.1     6.6
   7  -7  -8     1.9     4.9
   7   7  -8     2.5     5.6
  -7   7  -8      .3     6.6
   7   7   8     2.9     6.5
   7  -7   8     2.3     3.5
   7   7   8     2.8     5.1
  -7   7   8     2.4     5.4
   7  -7   8     2.3     4.8
   8   7  -8     4.4     6.9
  -7   8  -8    -2.5     7.6
   7  -8  -8      .4     5.1
   8   7   8     6.6     6.9
  -7   8   8     2.6     6.2
   7  -8   8     2.4     3.9
   8   7   8     1.9     5.5
   7  -8   8     5.1     5.7
  -6   8  -8     1.3     6.9
   6  -8  -8     3.2     4.9
   8   6  -8     5.2     6.3
   8   6   8     2.2     5.3
   8   6   8     4.9     5.9
  -6   8   8     3.5     5.8
   6  -8   8     1.6     3.5
   6  -8   8     8.2     5.4
   5  -8  -8     7.7     4.9
   8   5  -8     9.1     4.4
   8   5  -8     8.9     6.1
  -5   8  -8     4.8     6.6
  -5   8   8     6.8     5.8
   5  -8   8     8.1     5.0
   8   5   8    12.8     6.1
   5  -8   8     4.9     3.4
   8   5   8     7.3     5.3
  -4   8  -8    19.9     7.3
   8   4  -8    21.3     6.4
   8   4  -8    21.5     5.0
   4  -8  -8    19.8     5.6
   8   4   8    19.7     5.7
   4  -8   8    18.5     4.7
   8   4   8    24.8     6.2
   4  -8   8    24.0     5.3
  -4   8   8    16.8     6.5
   8   3  -8    18.4     5.0
  -3   8  -8    18.6     8.6
   8   3  -8    24.6     6.6
  -3   8   8    19.9     6.4
   3  -8   8    21.4     4.7
   3  -8   8    27.0     5.3
   8   3   8    21.1     5.7
   8   3   8    25.9     5.9
   8   2  -8    15.7     5.1
   8   2  -8    20.2     6.2
  -2   8  -8    14.2     7.0
   8   2   8    17.1     5.6
   2  -8   8    19.8     4.8
   8   2   8    19.0     4.8
   2  -8   8    20.1     4.6
  -2   8   8    17.4     6.2
  -1   8  -8    19.9     7.1
   8   1  -8    25.2     6.4
   8   1  -8    20.4     5.5
  -1   8   8    23.9     6.6
   8   1   8    26.5     4.8
   1  -8   8    26.1     5.0
   1  -8   8    25.4     4.5
   8   1   8    23.6     6.0
   0   8  -8    22.4     7.2
   8   0  -8    23.6     5.4
   8   0  -8    22.4     5.9
   8   0   8    23.0     6.0
   0   8   8    24.6     6.9
   0  -8   8    25.1     4.9
   8   0   8    25.3     4.4
   1   8  -8    23.1     7.2
   8  -1  -8    23.1     5.8
   8  -1  -8    23.5     5.2
   8  -1   8    22.1     6.1
  -1  -8   8    24.3     5.0
   1   8   8    23.9     7.1
   8  -1   8    21.2     4.0
   8  -2  -8    18.1     5.4
   8  -2  -8    17.4     4.9
   2   8  -8    18.0     6.5
   8  -2   8    16.4     3.8
  -2  -8   8    17.4     4.8
   2   8   8    17.2     7.3
   8  -2   8    17.1     5.8
   8  -3  -8    23.2     5.9
  -8   3  -8    18.0     4.5
   3   8  -8    19.4     6.5
   8  -3  -8    23.4     5.4
  -3  -8   8    21.3     5.2
   3   8   8    20.2     7.7
   8  -3   8    19.6     6.1
   8  -4  -8    19.0     5.4
  -8   4  -8    21.8     4.8
   4   8  -8    17.4     6.5
   8  -4  -8    21.3     5.9
   4   8   8    23.7     5.3
   4   8   8    20.3     7.8
   8  -4   8    20.4     4.5
   8  -4   8    18.2     6.3
  -8   5  -8     5.0     4.8
   8  -5  -8     7.8     5.3
   5   8  -8     7.0     6.1
  -8   5   8     6.7     5.9
   8  -5   8     5.5     5.4
   8  -5   8     5.6     3.5
   5   8   8     6.4     5.0
   5   8   8     7.3     7.1
   6   8  -8     4.5     6.0
  -8   6  -8      .2     5.4
   8  -6  -8     3.7     5.1
   8  -6   8     6.1     5.7
   8  -6   8     2.9     4.5
   6   8   8     2.0     6.9
   6   8   8     2.1     5.1
  -8   6   8     4.5     6.1
   8  -7  -8     3.0     5.5
   7   8  -8     6.7     7.2
   8  -7   8     2.2     3.9
  -8   7   8     2.2     6.6
   8  -7   8     2.2     5.7
   7   8   8     4.5     5.9
   7   8   8     6.6     7.6
   8   8  -8     4.6     7.4
   8  -8  -8     1.7     5.8
   8   8   8     5.4     7.7
   8  -8   8     1.6     4.6
   8   8   8     -.4     6.1
  -8   8   8     2.3     7.3
   8  -8   8     4.5     7.0
   8  -9  -8     2.6     6.4
   9   8  -8     2.5     9.7
   9   8   8    -4.2     7.0
   9   8   8     6.7     8.4
   8  -9   8     1.4     6.6
  -8   9   8    -1.2     7.8
   9   7  -8     5.8     7.6
   7  -9  -8     2.5     6.0
   7  -9   8     3.9     6.0
   7  -9   8     2.7     4.5
   9   7   8     4.9     7.4
  -7   9   8     -.1     7.3
   9   7   8    -1.6     6.1
   6  -9  -8     3.9     5.7
   9   6  -8     3.4     7.0
  -6   9  -8    -2.5     7.6
   6  -9   8     7.0     6.2
   9   6   8     7.0     7.0
  -6   9   8     3.5     6.9
   9   6   8     1.5     6.0
   6  -9   8     1.5     4.1
   5  -9  -8     7.9     5.9
   9   5  -8     9.7     5.4
   9   5  -8    10.2     6.9
  -5   9  -8     5.6     7.7
   5  -9   8     8.9     5.7
   9   5   8    13.0     6.4
   5  -9   8     7.5     4.1
   9   5   8     7.0     6.1
  -5   9   8     5.8     6.5
   9   4  -8    12.7     7.5
  -4   9  -8     7.1     7.4
   9   4  -8    11.7     7.0
   4  -9  -8     7.8     5.6
  -4   9   8     8.4     6.5
   4  -9   8    14.3     5.4
   9   4   8     9.3     6.0
   9   3  -8    13.0     5.4
   9   3  -8    12.9     6.8
  -3   9  -8    11.6     7.7
   9   3   8    17.7     5.8
   9   3   8    10.2     5.7
   3  -9   8    13.0     4.9
  -3   9   8    10.0     6.4
   3  -9   8    12.4     4.9
   9   2  -8    15.4     6.8
   9   2  -8    14.7     5.6
  -2   9  -8    12.3     7.2
   2  -9   8    15.5     4.9
   9   2   8    14.2     6.0
  -2   9   8    13.6     6.8
   9   2   8    17.7     5.3
   2  -9   8    17.8     5.1
  -1   9  -8    15.9     7.4
   9   1  -8    16.7     6.5
   9   1  -8    15.5     5.3
  -1   9   8    14.4     6.9
   9   1   8    15.6     6.1
   1  -9   8    17.0     5.2
   9   1   8    20.2     5.1
   9   0  -8    11.1     6.3
   0   9  -8    11.2     6.8
   9   0  -8    10.7     4.8
   9   0   8    11.1     4.4
   0  -9   8     9.5     4.2
   9   0   8    11.4     5.8
   0   9   8     9.1     6.6
   1   9  -8    14.4     7.4
   9  -1  -8    17.7     6.5
   9  -1  -8    18.6     5.4
   9  -1   8    14.1     6.1
  -1  -9   8    17.2     5.3
   1   9   8    15.5     7.6
   9  -2  -8    14.8     7.4
   2   9  -8    15.6     6.8
   9  -2  -8    17.1     5.3
   9  -2   8    14.2     6.1
   2   9   8    13.2     7.5
  -2  -9   8    14.4     5.2
   9  -3  -8    15.4     6.1
  -9   3  -8     9.6     4.6
   9  -3  -8    15.1     5.4
   3   9  -8    13.8     6.8
   9  -3   8    11.2     6.0
   3   9   8     9.6     7.6
   4   9  -8     6.9     6.2
   9  -4  -8    14.5     6.6
   9  -4  -8     9.6     5.3
   4   9   8    13.9     5.8
   9  -4   8     8.1     6.3
   9  -4   8    11.8     4.4
   4   9   8    10.6     8.2
   5   9  -8     5.9     6.7
   9  -5  -8     8.2     6.0
   9  -5   8     6.5     5.8
   5   9   8     9.7     5.8
   9  -5   8     6.6     4.1
  -9   5   8     8.8     7.1
   5   9   8     9.1     8.3
   6   9  -8     6.2     7.1
   9  -6  -8     3.9     5.9
   9  -6   8     6.3     6.1
   6   9   8     1.1     5.4
   6   9   8     4.0     7.9
  -9   6   8     1.8     6.8
   9  -6   8     3.8     5.6
   7   9  -8     5.5     7.5
   9  -7  -8     2.7     5.8
  -9   7   8     3.5     7.8
   7   9   8     2.5     6.2
   7   9   8     3.5     8.1
   9  -7   8     3.0     6.4
   9  -8  -8      .5     6.3
   8   9  -8     4.3     8.4
   8   9   8    -2.8     6.5
  -9   8   8     -.3     8.3
   8   9   8     3.5     8.6
   9  -9  -8     1.8     7.1
   9   9  -8     5.9     9.4
   9  -9   8     5.5     7.8
   9   9   8     7.1    10.0
   9   9   8    -4.7     7.9
  -9   9   8      .4     9.4
   8 -10  -8     3.0     7.3
  10   8  -8     2.7     9.8
  10   8   8    10.3    12.0
   8 -10   8     4.6     7.6
   7 -10  -8     2.0     6.8
  10   7  -8     3.8     9.3
  -7  10   8    -2.7     8.7
  10   7   8     8.5     9.3
  10   7   8    -5.1     7.2
   7 -10   8     2.4     6.6
  10   6  -8     2.3     7.9
  -6  10  -8    -5.1     8.5
   6 -10  -8     4.4     6.5
  10   6   8     8.3     8.2
   6 -10   8     4.7     6.5
  10   6   8      .5     7.3
   6 -10   8     1.8     5.4
  -6  10   8     1.0     8.0
   5 -10  -8     3.3     6.1
  -5  10  -8    -2.4     8.6
  10   5  -8     2.9     7.7
  10   5   8     8.3     7.4
  10   5   8     1.2     6.5
  -5  10   8      .1     7.1
   5 -10   8     3.0     4.9
   5 -10   8     5.2     6.0
  -4  10  -8     6.5     8.2
  10   4  -8     9.1     5.7
  10   4  -8     9.2     7.4
  10   4   8     5.5     6.4
  -4  10   8     4.4     7.1
   4 -10   8    10.5     5.8
   4 -10   8     6.7     4.9
  10   4   8    10.2     7.8
  10   3  -8     7.5     5.5
  10   3  -8     8.6     7.4
  -3  10  -8     7.3     8.2
   3 -10   8     7.7     5.0
  10   3   8     9.8     6.3
  -3  10   8     3.1     6.7
   3 -10   8     8.3     5.4
  10   3   8     5.3     5.9
  10   2  -8     7.2     7.1
  10   2  -8     8.5     5.6
  -2  10  -8     4.1     7.4
  10   2   8     5.0     5.9
  -2  10   8     3.9     6.8
  10   2   8     9.1     5.8
   2 -10   8     3.8     4.4
   2 -10   8     7.1     5.0
  10   1  -8     8.5     5.4
  -1  10  -8     4.7     7.0
  10   1  -8     7.7     6.9
  -1  10   8     6.4     7.3
   1 -10   8     5.6     4.4
  10   1   8     7.3     5.4
  10   1   8     4.8     5.8
   0  10  -8     9.2     7.4
  10   0  -8    11.9     5.6
  10   0  -8    10.9     7.1
   0  10   8     6.5     7.4
  10   0   8    10.3     6.0
   0 -10   8     7.3     4.6
  10  -1  -8     8.0     5.3
  10  -1  -8     8.0     6.7
   1  10  -8     5.5     7.0
  10  -1   8     5.5     6.1
   1  10   8     3.8     7.2
  -1 -10   8     5.3     4.6
   2  10  -8     2.9     6.3
  10  -2  -8     6.3     6.3
  10  -2  -8     8.2     5.2
   2  10   8     6.0     7.9
  10  -2   8     6.9     6.2
  -2 -10   8     5.4     4.6
  10  -3  -8     5.8     5.0
  10  -3  -8     7.2     6.8
   3  10  -8     7.2     6.8
   3  10   8     3.9     8.0
  10  -3   8     4.3     5.9
   4  10  -8     7.0     6.8
  10  -4  -8     8.1     5.6
  10  -4  -8     7.7     7.0
  10  -4   8     5.9     6.1
   4  10   8     5.7     8.9
   4  10   8    10.9     6.2
   5  10  -8     2.2     7.4
  10  -5  -8     2.4     6.2
 -10   5   8     2.7     8.0
   5  10   8     1.6     6.1
  10  -5   8     5.0     6.3
   5  10   8     3.5     8.9
  10  -6  -8     3.2     7.0
   6  10  -8     6.1     8.7
   6  10   8     3.2     9.1
   6  10   8     -.6     6.3
  10  -6   8     2.2     6.5
 -10   6   8     4.6     8.5
  10  -7  -8     5.0     7.4
   7  10  -8     6.6     8.8
   7  10   8    -2.1     6.8
 -10   7   8      .9     8.4
  10  -7   8     1.1     7.3
  10  -8  -8      .9     7.4
   8  10  -8     5.6     9.3
 -10   8   8    -1.0     9.2
   8  10   8     6.9    10.4
  10  -8   8     4.8     7.9
   8  10   8    -1.2     9.0
  11   6  -8     1.6    10.0
  -6  11  -8    -6.8    10.0
  -6  11   8    -1.3    11.0
  11   6   8    -1.1     8.2
  11   6   8     7.4     8.8
   6 -11   8      .9     5.9
   6 -11   8     2.6     8.2
  11   5  -8     2.0     8.8
  -5  11  -8     -.8     9.4
  -5  11   8    -3.8     8.2
   5 -11   8    -2.1     5.6
   5 -11   8     3.9     6.7
  11   5   8      .3     7.4
  -4  11  -8    -2.8     8.8
  11   4  -8     3.7     8.8
  11   4  -8     6.2     6.4
  11   4   8     -.9     6.7
   4 -11   8     2.3     5.9
  -4  11   8     1.3     8.4
   4 -11   8     1.2     5.4
  11   3  -8     5.9     8.5
  11   3  -8     4.8     5.9
  -3  11  -8     1.9     8.6
  11   3   8     1.4     6.7
  -3  11   8     1.1     7.7
   3 -11   8     4.4     5.7
   3 -11   8     1.9     5.3
  11   2  -8     4.8     8.3
  11   2  -8     8.2     6.3
  -2  11  -8     3.8     8.3
   2 -11   8     3.1     7.5
  11   2   8     4.1     6.5
  -2  11   8     3.1     8.2
  -1  11  -8     2.0     8.1
  11   1  -8     6.9     5.9
  11   1  -8     5.7     7.8
  11   1   8     3.9     6.2
  -1  11   8     2.7     8.0
   1 -11   8     7.8     5.7
  11   0  -8     3.0     7.3
  11   0  -8     4.0     5.7
   0  11  -8     4.1     7.7
   0  11   8     2.8     8.0
  11   0   8     6.4     6.5
   0 -11   8     4.1     5.1
  11  -1  -8     7.6     7.4
   1  11  -8     2.0     7.1
  11  -1  -8     3.1     5.5
  11  -1   8     2.5     6.1
   1  11   8     1.6     8.1
   2  11  -8     4.4     7.2
  11  -2  -8     6.8     7.3
  11  -2  -8     4.9     5.8
   2  11   8     2.2     8.7
  11  -2   8     4.0     6.3
   3  11  -8     3.0     6.8
  11  -3  -8     5.9     7.6
  11  -3  -8     4.8     5.6
   3  11   8    -1.8     8.7
  11  -3   8     2.7     6.5
  11  -4  -8     4.9     8.3
  11  -4  -8     3.7     5.4
   4  11  -8     4.8     7.6
   4  11   8     4.4     6.6
   4  11   8     1.5     9.8
  11  -4   8     3.7     8.4
   5  11  -8     5.5     9.1
  11  -5  -8     3.6     8.0
   5  11   8     3.0    10.2
 -11   5   8     5.4     9.1
   5  11   8     1.7     7.0
  11  -5   8     1.1     6.6
  11  -6  -8     4.0     8.1
   6  11  -8     3.3     9.6
 -11   6   8     2.1     9.9
  11  -6   8     2.7     7.3
   6  11   8     -.9     7.3
   6  11   8     3.5    10.7
  12   4  -8     4.6    13.1
  -4  12  -8     2.5    10.2
  -4  12   8    -2.7     9.8
  12   4   8     4.9     8.2
   4 -12   8     2.2     6.6
   4 -12   8     6.9     7.4
  12   3  -8     6.3    10.2
  12   3  -8     5.8     7.0
  -3  12  -8      .1     9.5
  12   3   8     3.6     8.0
  -3  12   8     -.7     9.3
   3 -12   8     3.6     6.5
  12   2  -8     7.0    10.0
  -2  12  -8     3.3     9.3
  12   2  -8     5.5     6.9
  12   2   8     5.6     7.5
  -2  12   8     -.7     9.1
   2 -12   8     6.1     6.6
  12   1  -8     5.8     9.6
  -1  12  -8     -.9     8.8
  12   1  -8     4.8     6.9
  -1  12   8     5.9     9.4
  12   1   8     4.8     7.4
   1 -12   8     7.7     6.5
  12   0  -8    10.9    10.2
  12   0  -8     5.5     8.9
   0  12  -8     5.8     9.2
  12   0   8     6.7     8.4
   0  12   8     3.4     9.6
  12  -1  -8     4.2     6.8
   1  12  -8     3.7     8.7
  12  -1  -8     5.1     8.5
   1  12   8    -1.2     9.3
  12  -1   8     8.6    11.8
  12  -2  -8     6.5     6.8
  12  -2  -8     8.0     9.2
   2  12  -8     3.1     8.3
   2  12   8     2.8     9.9
  12  -2   8     3.8     6.9
  12  -3  -8     2.2     7.2
  12  -3  -8    10.6    11.9
   3  12  -8     4.1     8.0
   3  12   8     1.8    10.3
  12  -3   8     4.8     6.8
   4  12  -8     7.4     8.6
  12  -4  -8     6.3     9.9
  12  -4  -8     4.0     6.5
   4  12   8     6.8     8.3
   4  12   8     1.3    11.0
  12  -4   8     5.2     7.3
   0   0  -9    11.6     1.8
   0   0   9    12.6     1.8
   0   1  -9   152.9    12.2
   0  -1  -9   150.9    12.3
   1   0  -9   159.1    12.5
  -1   0  -9   151.1    12.0
   0  -1   9   154.3    12.5
   0   1   9   151.4    12.3
   0  -1   9   158.5    12.0
  -1   0   9   166.5    12.8
   0  -1   9   155.0    12.2
   1   0   9   159.8    12.0
  -1   0   9   168.2    12.2
   1   0   9   157.9    12.3
   1   1  -9     1.7     1.6
  -1   1  -9     2.5     1.3
   1   1  -9     1.5     1.2
   1  -1  -9     3.0     1.5
  -1   1  -9     1.5     1.0
   1  -1   9     2.7     1.5
  -1  -1   9     1.6     1.0
   1  -1   9      .9     1.1
   1   1   9     1.9     1.1
   1   1   9     2.6     1.3
  -1   2  -9     4.7     1.6
   1  -2  -9     5.3     1.8
   2   1  -9     3.6     1.9
   2   1  -9     4.1     1.3
  -1   2  -9     4.1     1.6
   2   1  -9     3.5     1.1
  -2  -1  -9     4.8     1.3
   2   1   9     4.7     1.8
   1  -2   9     4.7     1.7
  -1   2   9     4.0     2.0
   1  -2   9     5.1     1.7
   1  -2   9     4.5     1.6
  -2  -1   9     4.8     1.4
  -2  -1   9     3.5     1.2
   2   1   9     5.2     1.6
   0   2  -9    63.6     5.5
   2   0  -9    61.3     5.2
   0   2  -9    63.8     5.0
   0   2   9    60.8     5.7
   0  -2   9    60.8     5.3
   2   0   9    61.9     5.6
  -2   0   9    60.3     5.0
   0  -2   9    62.5     5.5
  -2   0   9    61.1     5.2
   1   2  -9     3.6     1.9
   2  -1  -9     3.9     1.6
   2  -1  -9     5.9     1.9
  -1  -2   9     4.7     1.6
   1   2   9     4.4     1.8
   2  -1   9     5.6     2.0
   2  -2  -9     3.2     1.9
   2   2  -9     3.2     2.1
   2  -2  -9     3.7     1.9
  -2  -2   9     2.3     1.4
   2   2   9     3.3     2.0
   2   2   9     4.1     1.9
   2  -2   9     3.2     2.0
   3   2  -9    21.4     3.6
   2  -3  -9    19.9     3.2
  -2   3  -9    18.8     3.2
   2  -3   9    24.3     3.0
   3   2   9    24.5     3.2
  -3  -2   9    21.3     2.8
  -2   3   9    23.0     3.7
   2  -3   9    17.7     2.6
   2  -3   9    22.4     3.2
   3   2   9    21.8     3.4
  -1   3  -9    74.7     6.4
   3   1  -9    72.5     6.0
  -1   3  -9    71.6     6.5
  -3  -1  -9    69.9     6.1
  -3  -1   9    74.9     6.0
   3   1   9    69.5     6.1
  -1   3   9    71.2     6.9
   1  -3   9    73.6     6.3
   3   1   9    73.1     6.6
   1  -3   9    69.3     6.1
   0   3  -9    24.8     3.5
   3   0  -9    25.7     3.5
   3   0  -9    25.9     2.4
   3   0  -9    25.1     2.9
   0   3  -9    22.9     2.6
   0   3   9    28.0     3.6
   0  -3   9    27.4     3.1
  -3   0   9    26.1     2.5
   0  -3   9    23.8     2.6
   3   0   9    26.0     3.4
   3  -1  -9    72.8     6.4
   1   3  -9    70.9     6.8
   3  -1  -9    74.0     6.8
   1   3   9    71.5     6.8
  -1  -3   9    71.1     6.3
   3  -1   9    73.2     6.7
   3  -2  -9    24.4     3.5
   3  -2  -9    19.8     3.3
   2   3  -9    22.5     3.8
  -2  -3   9    22.1     3.1
   2   3   9    22.2     3.8
   3  -2   9    21.8     3.6
   3   3  -9     3.9     2.9
   3   3   9     1.8     3.0
   3  -3   9     2.5     2.8
   3  -3   9     2.0     1.5
  -3  -3   9     3.1     1.9
  -3   4  -9    70.0     7.1
   3  -4  -9    72.3     7.4
   4   3  -9    72.8     7.8
   3  -4   9    75.1     6.8
  -4  -3   9    74.7     6.9
  -3   4   9    78.5     7.9
   3  -4   9    72.6     7.2
   4   3   9    75.5     7.5
   4   3   9    73.1     7.2
   4   2   9    16.6     3.3
   4   2   9    17.7     3.3
  -4  -2   9    15.9     2.8
   2  -4   9    17.6     2.9
   2  -4   9    14.7     3.1
  -1   4  -9    61.7     6.6
   4   1  -9    64.1     6.8
   4   1  -9    59.8     5.8
  -1   4   9    68.4     6.8
   1  -4   9    62.3     5.7
   4   1   9    69.1     6.5
   4   1   9    62.7     5.8
   1  -4   9    66.8     6.0
  -4  -1   9    62.1     5.5
   0   4  -9    19.3     4.0
   4   0  -9    16.0     3.7
   4   0  -9    16.6     2.3
   4   0  -9    15.7     3.0
   0  -4   9    23.3     3.2
  -4   0   9    22.0     2.3
   0  -4   9    20.1     2.4
   4   0   9    20.8     3.6
   0   4   9    21.9     3.9
   4  -1  -9    67.2     6.4
   1   4  -9    67.6     7.0
   4  -1  -9    69.6     6.9
   1   4   9    63.4     7.0
   4  -1   9    65.1     6.8
  -1  -4   9    69.3     6.3
   4  -2  -9    17.9     3.5
   2   4  -9    15.8     4.0
   4  -2  -9    14.9     3.3
  -2  -4   9    15.2     3.2
   2   4   9    11.9     4.2
   4  -2   9    12.2     3.9
  -4   3  -9    75.6     6.6
   3   4  -9    73.8     7.9
   4  -3  -9    75.1     7.4
   4  -3  -9    79.4     7.7
   4  -3   9    79.9     7.0
   3   4   9    76.0     7.4
   3   4   9    69.8     8.2
   4  -3   9    72.1     7.6
  -3  -4   9    75.0     7.1
   4  -5  -9    16.3     4.9
   5   4  -9    19.0     3.2
  -4   5  -9    20.2     4.7
   5   4  -9    17.1     5.4
  -4   5   9    23.1     5.2
   4  -5   9    24.1     3.8
   4  -5   9    21.4     4.6
   5   4   9    22.3     4.4
   5   4   9    23.1     5.3
   3  -5  -9     4.2     3.1
  -3   5  -9     5.6     3.8
   5   3  -9     5.5     3.8
   5   3  -9     6.1     2.6
   3  -5   9     8.0     2.9
   3  -5   9     7.2     3.2
   5   3   9     6.5     3.3
   5   3   9     7.6     3.8
  -3   5   9     7.5     4.0
  -2   5  -9    19.9     5.0
   2  -5  -9    21.3     3.9
   5   2  -9    20.2     4.3
   5   2  -9    18.4     3.2
   5   2   9    21.6     3.7
   5   2   9    20.7     4.0
   2  -5   9    21.3     3.4
   2  -5   9    21.3     3.4
  -2   5   9    21.0     4.3
   5   1  -9     2.1     2.2
   5   1  -9     1.0     2.7
  -1   5  -9      .7     3.1
   1  -5   9     3.2     3.1
   5   1   9     1.7     1.9
   1  -5   9     2.1     1.8
  -1   5   9     2.8     2.9
   5   1   9     3.3     2.8
   5   0  -9    49.9     5.2
   5   0  -9    50.2     5.9
   0   5  -9    50.9     6.3
   5   0   9    49.6     5.8
   0  -5   9    50.2     5.2
   0   5   9    50.5     6.2
   5   0   9    46.9     4.5
   0  -5   9    47.9     4.5
   5  -1  -9     3.0     2.6
   5  -1  -9     2.7     2.4
   1   5  -9     3.0     3.4
   1   5   9     1.7     3.3
   5  -1   9     1.6     2.9
  -1  -5   9     2.7     2.0
   5  -2  -9    21.8     4.0
   5  -2  -9    20.4     3.7
   2   5  -9    20.5     4.7
  -2  -5   9    19.8     3.6
   2   5   9    21.0     5.0
   5  -2   9    20.0     4.5
   5  -3  -9    11.0     3.5
   5  -3  -9     9.0     3.5
  -5   3  -9     9.3     2.6
   3   5  -9     8.1     4.3
   3   5   9     6.9     4.6
   5  -3   9     5.7     4.1
  -3  -5   9     5.6     2.7
   5  -4  -9    20.6     7.0
  -5   4  -9    21.5     4.0
   4   5  -9    18.6     5.4
   5  -4  -9    22.9     4.7
   4   5   9    19.2     5.8
   5  -4   9    22.2     3.7
   4   5   9    22.0     4.3
  -4  -5   9    20.9     4.5
   5  -4   9    17.4     5.1
  -5   5  -9     2.2     3.7
   5   5  -9     1.5     4.0
   5  -5  -9      .6     3.3
   5   5   9     2.2     3.5
   5  -5   9     2.8     2.4
  -5   5   9     1.1     3.9
   5   5   9     3.5     4.8
   5  -5   9     2.1     3.9
   6   5  -9     3.3     2.7
   6   5  -9     2.0     4.3
   5  -6  -9     2.7     3.8
  -5   6  -9     1.7     4.7
   5  -6   9     3.0     3.9
  -5   6   9     3.3     4.4
   5  -6   9     1.9     2.8
   6   5   9     2.9     3.8
   6   5   9     3.5     5.1
   6   4  -9     3.9     2.9
   6   4  -9     4.1     4.2
   4  -6  -9     2.1     3.6
  -4   6  -9     5.1     6.1
   4  -6   9     4.1     2.8
   4  -6   9     3.6     3.7
   6   4   9     4.0     3.8
  -4   6   9     4.2     4.0
   6   4   9     4.4     4.4
   6   3  -9     3.5     3.0
  -3   6  -9     3.9     4.8
   3  -6  -9     5.3     3.8
   6   3  -9     4.9     4.1
   3  -6   9     4.9     2.6
   3  -6   9     5.4     3.2
  -3   6   9     3.8     4.0
   6   3   9     6.0     3.8
   6   3   9     4.6     3.8
   6   2  -9     3.9     3.0
  -2   6  -9     3.3     4.3
   6   2  -9     5.2     3.9
   2  -6   9     4.9     2.8
   6   2   9     4.7     3.7
   2  -6   9     4.7     2.5
   6   2   9     6.1     3.2
   6   1  -9     2.7     3.0
   6   1  -9     4.1     3.6
  -1   6  -9     3.5     4.2
  -1   6   9     4.3     3.9
   6   1   9     3.5     3.6
   6   1   9     4.0     2.4
   1  -6   9     3.7     2.4
   1  -6   9     3.5     2.3
   0   6  -9     7.6     4.6
   6   0  -9     6.8     3.2
   6   0  -9     6.3     3.6
   0  -6   9     7.5     2.5
   0   6   9     7.8     4.5
   6   0   9     5.6     2.2
   6   0   9     6.8     4.1
   0  -6   9     6.0     2.6
   6  -1  -9     3.1     3.1
   1   6  -9     4.4     4.1
   6  -1  -9     2.6     2.9
   6  -1   9     3.6     1.7
   6  -1   9     3.0     3.8
  -1  -6   9     3.0     2.5
   1   6   9     4.4     4.3
   2   6  -9     3.5     4.1
   6  -2  -9     4.4     3.3
   6  -2  -9     6.0     3.3
   2   6   9     4.1     4.8
   6  -3  -9     5.9     3.8
   3   6  -9     5.2     4.5
   6  -3  -9     6.4     5.6
  -6   3  -9     6.0     2.6
  -3  -6   9     4.8     2.9
   6  -3   9     4.3     4.4
   6  -4  -9     5.2     3.9
   6  -4  -9     3.5     4.1
  -6   4  -9     3.3     3.0
   4   6  -9     2.9     4.3
   4   6   9     6.1     3.8
   4   6   9     4.4     5.6
   6  -4   9     3.5     4.3
  -4  -6   9     2.8     3.0
   6  -4   9     4.7     2.6
   6  -5  -9     2.2     3.6
   5   6  -9     2.0     4.6
  -6   5  -9     2.3     3.8
   6  -5   9      .7     4.1
  -6   5   9     3.5     4.4
   5   6   9     2.5     5.3
   6  -5   9     2.3     2.6
   5   6   9     3.0     3.9
  -6   6  -9     -.8     4.4
   6   6  -9      .5     4.3
   6  -6  -9      .3     3.9
   6   6   9     2.3     5.4
   6   6   9      .9     3.8
   6  -6   9     2.5     4.3
  -6   6   9     -.6     4.4
   6  -6   9     1.0     3.0
   6  -7  -9     -.2     4.1
  -6   7  -9    -1.3     5.4
   7   6  -9     2.0     3.2
   7   6  -9     1.4     5.0
   7   6   9      .3     5.3
  -6   7   9      .8     4.8
   6  -7   9      .5     4.5
   7   6   9     1.6     4.2
   6  -7   9      .5     3.1
   7   5  -9      .9     3.1
   5  -7  -9     1.8     4.0
   7   5  -9     2.0     4.8
  -5   7  -9      .5     5.2
   7   5   9     2.7     4.7
   5  -7   9     4.1     4.1
   5  -7   9     1.1     2.8
  -5   7   9     1.1     4.4
   7   5   9     1.7     3.9
   7   4  -9     1.8     4.3
   4  -7  -9     1.5     3.8
   7   4  -9     1.8     3.2
  -4   7  -9     1.6     5.1
   4  -7   9     2.8     4.0
   7   4   9     3.5     4.8
  -4   7   9     2.5     4.3
   7   4   9     4.0     4.1
   4  -7   9     3.1     2.8
   3  -7  -9     -.5     3.6
   7   3  -9     -.6     3.2
   7   3  -9     1.0     4.1
  -3   7  -9     -.3     5.0
   3  -7   9     1.6     2.8
   7   3   9     2.3     3.9
   3  -7   9     1.1     3.2
  -3   7   9     1.5     4.0
   7   3   9     2.5     3.8
  -2   7  -9      .2     5.1
   7   2  -9      .1     3.9
   7   2  -9    -1.3     3.1
  -2   7   9     2.3     4.2
   2  -7   9     1.2     2.8
   7   2   9     2.0     3.2
   2  -7   9      .2     2.5
   7   2   9     1.6     4.1
  -1   7  -9     3.9     5.3
   7   1  -9     1.7     3.5
   7   1  -9     2.3     3.9
   7   1   9     5.0     4.3
   1  -7   9     2.6     2.6
   1  -7   9     2.3     2.6
   7   1   9     3.5     2.9
  -1   7   9     4.0     4.6
   7   0  -9     1.0     3.3
   0   7  -9     1.5     5.9
   7   0  -9     1.2     3.8
   7   0   9     3.0     2.6
   7   0   9     3.5     4.2
   0   7   9     3.5     4.5
   0  -7   9     1.3     2.7
   1   7  -9     3.3     4.9
   7  -1  -9     3.2     3.7
   7  -1  -9     2.8     3.8
   7  -1   9     2.5     4.3
   1   7   9     4.1     5.2
  -1  -7   9     2.2     2.7
   7  -1   9     2.2     2.1
   7  -2  -9     1.3     3.5
   7  -2  -9     1.4     3.4
   2   7  -9      .8     4.6
  -2  -7   9     1.5     2.8
   2   7   9     1.0     5.3
   7  -2   9      .3     4.2
   7  -2   9     1.0     2.1
   7  -3  -9     1.3     3.6
  -7   3  -9     2.5     2.7
   3   7  -9      .6     4.6
   7  -3  -9     3.3     3.8
  -3  -7   9     1.7     3.0
   3   7   9     -.2     5.5
   7  -3   9     -.6     4.3
   7  -4  -9      .9     3.9
   7  -4  -9     3.7     4.2
   4   7  -9     1.8     4.8
  -7   4  -9     1.6     3.3
  -4  -7   9     1.9     3.3
   4   7   9     3.9     4.0
   4   7   9      .3     5.9
   7  -4   9     1.5     2.8
   7  -4   9     -.7     4.4
  -7   5  -9      .0     3.9
   7  -5  -9     -.8     4.1
   5   7  -9     2.5     4.9
   7  -5   9     -.7     2.7
   5   7   9     1.2     5.9
   7  -5   9     1.6     5.3
   5   7   9      .9     3.8
  -7   5   9     2.8     4.8
   6   7  -9     -.1     5.0
   7  -6  -9     -.9     4.0
   7  -6   9     1.2     4.6
   6   7   9      .2     5.7
   6   7   9    -1.5     3.8
  -7   6   9     1.1     5.0
   7   7  -9     1.4     5.6
   7  -7  -9     -.4     4.5
   7  -7   9     1.0     5.1
   7  -7   9     1.7     3.2
   7   7   9     2.8     6.4
  -7   7   9    -1.4     5.5
   7   7   9      .4     4.9
  -7   8  -9    -3.0     7.6
   7  -8  -9      .3     5.3
   8   7  -9     1.2     6.7
   8   7   9      .3     5.4
   8   7   9     5.7     9.2
   7  -8   9     -.1     3.7
   7  -8   9    -1.2     5.4
  -7   8   9    -2.3     5.6
  -6   8  -9    -2.5     6.7
   8   6  -9     1.8     6.1
   6  -8  -9     -.7     4.5
  -6   8   9     1.5     5.7
   6  -8   9     1.8     3.5
   6  -8   9     -.8     4.8
   8   6   9     -.5     4.9
   8   6   9     3.6     6.1
  -5   8  -9     -.6     6.3
   5  -8  -9     1.3     4.5
   8   5  -9     3.8     5.4
   8   5  -9     3.3     3.8
   5  -8   9     3.7     4.6
   8   5   9     3.9     5.5
   5  -8   9     2.0     3.4
   8   5   9     1.6     4.9
  -5   8   9     1.1     4.9
   4  -8  -9     2.6     4.6
   8   4  -9     2.6     3.8
  -4   8  -9    -1.1     6.0
   8   4  -9     2.8     5.2
   8   4   9     4.0     4.6
   4  -8   9     3.9     4.2
   8   4   9     5.0     4.9
  -4   8   9     3.5     7.3
   4  -8   9     1.1     3.1
   8   3  -9     2.7     4.0
  -3   8  -9     1.6     6.0
   8   3  -9     3.0     4.9
   3  -8   9     3.9     3.2
   8   3   9     2.7     4.6
   8   3   9     5.6     4.6
  -3   8   9     4.5     5.2
   3  -8   9     4.6     4.1
  -2   8  -9     2.8     6.1
   8   2  -9     4.3     5.0
   8   2  -9     2.3     4.2
  -2   8   9     4.8     5.6
   2  -8   9     3.9     3.1
   8   2   9     5.5     4.6
   2  -8   9     6.6     3.8
   8   2   9     5.2     4.6
   8   1  -9      .8     4.1
  -1   8  -9      .1     5.5
   8   1  -9     1.8     4.3
   1  -8   9     2.5     3.2
  -1   8   9     2.0     5.0
   8   1   9     3.3     4.6
   1  -8   9     2.7     4.3
   8   1   9     3.4     3.3
   0   8  -9     -.4     5.4
   8   0  -9      .9     3.8
   8   0  -9      .3     4.3
   0   8   9     1.3     5.1
   8   0   9     2.3     4.6
   8   0   9     1.9     2.8
   0  -8   9     1.5     3.2
   1   8  -9     1.8     5.4
   8  -1  -9     2.1     3.8
   8  -1  -9     4.3     4.6
   8  -1   9     1.5     4.6
  -1  -8   9     1.8     3.1
   1   8   9     1.4     5.7
   8  -1   9     1.7     2.5
   8  -2  -9     4.9     4.4
   8  -2  -9     5.6     4.3
   2   8  -9     4.8     5.6
  -2  -8   9     3.3     3.5
   2   8   9     2.5     6.2
   8  -2   9     3.8     5.0
   8  -2   9     4.0     2.9
  -8   3  -9     3.3     3.5
   8  -3  -9     4.5     4.4
   8  -3  -9     4.3     4.2
   3   8  -9     2.7     5.1
   3   8   9      .4     6.1
  -3  -8   9     1.7     3.3
   8  -3   9     1.7     4.8
   8  -4  -9     4.1     5.1
  -8   4  -9     3.9     3.8
   8  -4  -9     1.2     4.3
   4   8  -9     3.0     5.4
   4   8   9     4.5     4.4
   4   8   9      .8     6.4
   8  -4   9     4.1     3.4
   8  -4   9      .9     4.7
  -8   5  -9     -.9     4.3
   8  -5  -9     2.6     4.6
   5   8  -9     2.9     5.6
   5   8   9     2.2     4.7
   8  -5   9     3.4     5.2
   5   8   9     2.0     6.8
   8  -5   9      .5     3.4
  -8   5   9     2.4     5.2
   8  -6  -9      .7     4.8
   6   8  -9     3.0     5.7
   8  -6   9     1.1     5.3
   6   8   9     -.2     5.0
   8  -6   9     -.6     3.5
  -8   6   9    -1.3     5.6
   6   8   9     1.5     6.5
   7   8  -9     1.4     6.5
   8  -7  -9     -.4     5.2
   8  -7   9     -.7     5.7
  -8   7   9      .5     6.2
   7   8   9     3.4     7.4
   8  -7   9      .2     5.1
   7   8   9    -1.6     5.2
   8  -8  -9    -1.3     5.7
   8   8  -9     2.6     7.1
   8  -8   9     -.7     5.8
  -8   8   9     1.2     7.2
   8  -8   9    -2.3     4.1
   8   8   9     5.9     7.6
   8   8   9    -3.8     5.9
   8  -9  -9     1.9     6.5
   9   8  -9     2.0     8.5
   9   8   9     4.9     8.6
  -8   9   9    -2.7     8.1
   9   8   9    -4.9     7.0
   8  -9   9      .1     6.7
  -7   9  -9    -3.5     8.5
   7  -9  -9     1.0     5.8
   9   7  -9     1.4     7.5
   9   7   9     6.1     7.5
   7  -9   9      .2     6.0
  -7   9   9     -.6     7.0
   9   7   9    -1.5     6.4
   7  -9   9     -.5     4.2
   6  -9  -9     -.1     5.3
  -6   9  -9    -2.7     7.5
   9   6  -9     1.2     6.8
  -6   9   9    -2.9     6.2
   6  -9   9     -.2     3.9
   6  -9   9     4.1     5.6
   9   6   9     -.8     5.8
   9   5  -9     3.5     6.3
   5  -9  -9     2.7     5.3
  -5   9  -9    -1.7     7.1
   9   5  -9     4.1     4.6
   5  -9   9     3.9     5.3
  -5   9   9     1.4     5.9
   9   5   9     -.8     5.4
   5  -9   9     3.1     3.8
   9   5   9     5.0     6.5
   9   4  -9     2.2     4.8
  -4   9  -9      .5     6.9
   9   4  -9     4.9     6.3
  -4   9   9     2.3     6.1
   4  -9   9     3.4     4.7
   9   4   9     2.6     5.1
   9   4   9     4.9     5.9
   4  -9   9     2.9     3.6
   9   3  -9      .4     5.3
   9   3  -9     1.0     5.6
  -3   9  -9      .3     6.7
   3  -9   9     4.8     4.8
  -3   9   9     2.3     5.6
   9   3   9     -.2     4.9
   9   3   9     5.0     5.3
   3  -9   9     2.9     3.9
  -2   9  -9     1.5     6.4
   9   2  -9      .8     4.4
   9   2  -9     2.9     5.4
   9   2   9     4.7     4.4
  -2   9   9     1.3     5.8
   9   2   9     2.5     4.9
   2  -9   9     2.6     3.8
  -1   9  -9      .8     6.0
   9   1  -9     2.0     5.4
   9   1  -9     1.7     4.3
  -1   9   9     1.6     5.9
   9   1   9     3.0     4.1
   9   1   9     2.1     4.8
   1  -9   9      .2     3.3
   9   0  -9      .7     4.1
   9   0  -9     1.8     5.2
   0   9  -9     2.0     5.9
   0  -9   9     1.3     3.4
   9   0   9      .2     4.7
   0   9   9      .3     5.9
   9  -1  -9     2.0     4.9
   9  -1  -9     1.9     4.3
   1   9  -9     3.3     5.7
   1   9   9      .4     6.4
  -1  -9   9      .7     3.7
   9  -1   9      .6     4.8
   9  -2  -9     3.8     5.1
   9  -2  -9     2.5     4.3
   2   9  -9     1.8     5.7
   9  -2   9      .2     5.0
  -2  -9   9     1.9     4.0
   2   9   9     1.7     6.9
   9  -3  -9     2.8     4.3
   9  -3  -9     3.8     5.4
   3   9  -9     3.0     5.6
   3   9   9      .1     6.8
  -3  -9   9      .3     3.8
   9  -3   9     1.4     5.4
   9  -4  -9     5.9     5.9
   9  -4  -9     3.7     5.1
   4   9  -9     3.6     6.0
   4   9   9     3.6     5.0
   9  -4   9     4.8     4.4
   9  -4   9     -.3     5.3
   4   9   9     1.7     7.5
   5   9  -9     2.6     6.2
   9  -5  -9     1.8     5.4
   9  -5   9     1.7     6.0
  -9   5   9     3.0     6.6
   5   9   9     1.4     7.7
   5   9   9     2.7     5.2
   9  -5   9     1.5     4.3
   6   9  -9     1.9     6.7
   9  -6  -9     2.5     5.8
   9  -6   9     2.2     5.9
   6   9   9    -1.3     5.6
   6   9   9     1.2     7.8
  -9   6   9     1.6     7.0
   9  -6   9     -.6     4.1
   7   9  -9     4.1     7.3
   9  -7  -9    -2.6     5.7
  -9   7   9    -1.0     6.9
   7   9   9     1.4     6.1
   9  -7   9      .9     6.3
   7   9   9     6.2     8.5
   9  -8  -9     1.4     6.8
   8   9  -9     2.4     8.2
   8   9   9     -.8     6.8
  -9   8   9     -.2     8.0
   8   9   9     5.9     9.2
   9   9  -9     7.6     9.5
   9  -9  -9     -.2     6.9
   9   9   9     -.8     8.0
   9   9   9     4.8    10.0
   9  -9   9     2.7     7.6
  -9   9   9    -1.3    11.0
   8 -10  -9    -4.3     8.3
   8 -10   9     3.0     7.5
  10   8   9    -4.8     7.9
   7 -10  -9     3.2     6.7
  10   7  -9     2.5     8.6
   7 -10   9     1.1     6.8
  10   7   9    -4.5     7.5
   7 -10   9     -.1     5.5
  -7  10   9    -2.7     8.5
  10   7   9     6.6     9.0
  -6  10  -9    -5.6     8.7
   6 -10  -9     1.8     6.5
  10   6  -9     4.5     8.4
   6 -10   9     1.5     5.1
  -6  10   9    -2.6     7.7
   6 -10   9     3.0     6.2
  10   6   9     -.9     6.8
  10   6   9     4.3     8.0
  -5  10  -9    -2.6     8.2
  10   5  -9     7.3    11.1
  -5  10   9     -.4     7.0
   5 -10   9     2.3     5.6
  10   5   9     9.3     7.4
  10   5   9     -.6     8.4
   5 -10   9     2.2     4.9
  10   4  -9     2.5     7.0
  10   4  -9     4.7     5.7
  -4  10  -9     3.3     8.0
  10   4   9     1.1     6.1
   4 -10   9     3.9     5.3
  -4  10   9      .8     6.7
   4 -10   9     3.4     4.9
  10   4   9     5.3     6.5
  10   3  -9     2.2     7.0
  10   3  -9     2.0     5.0
  -3  10  -9     3.0     7.6
  -3  10   9     -.7     6.2
   3 -10   9      .6     4.1
  10   3   9      .2     5.5
   3 -10   9     1.6     5.1
  10   3   9     4.5     5.8
  -2  10  -9      .3     6.7
  10   2  -9     1.1     4.9
  10   2  -9     1.6     6.7
   2 -10   9     1.0     5.3
  10   2   9     1.0     5.2
  -2  10   9     -.4     6.8
  10   2   9     2.2     5.4
   2 -10   9      .7     4.2
  -1  10  -9    -1.5     6.7
  10   1  -9     1.9     4.6
  10   1  -9     3.1     6.4
  10   1   9     2.7     5.4
   1 -10   9     1.9     4.1
  -1  10   9      .9     6.8
  10   0  -9     2.1     4.8
   0  10  -9     1.3     6.5
  10   0  -9     1.2     6.3
   0 -10   9      .9     4.2
  10   0   9     2.5     5.7
   0  10   9      .2     6.8
  10  -1  -9     -.6     5.9
   1  10  -9     2.3     6.0
  10  -1  -9     2.0     4.7
  10  -1   9      .9     5.6
  -1 -10   9      .6     4.4
   1  10   9    -2.8     7.0
  10  -2  -9     1.7     5.8
   2  10  -9     3.0     6.5
  10  -2  -9      .0     4.6
  10  -2   9      .4     5.5
   2  10   9     -.3     7.1
  -2 -10   9     1.2     4.3
   3  10  -9     2.3     6.2
  10  -3  -9     2.2     6.2
  10  -3  -9     2.2     4.8
  10  -3   9      .4     5.9
   3  10   9     -.1     8.0
  10  -4  -9     4.3     7.1
   4  10  -9     1.4     6.7
  10  -4  -9     2.7     6.3
  10  -4   9     1.9     4.7
  10  -4   9     1.4     5.8
   4  10   9     4.6     5.6
   4  10   9     -.3     8.5
  10  -5  -9     3.0     6.8
   5  10  -9     4.0     8.0
   5  10   9    -2.1     6.1
  10  -5   9     2.6     6.2
   5  10   9    -1.0     8.9
 -10   5   9     5.0     7.7
   6  10  -9     4.3    12.4
  10  -6  -9    -1.8     7.0
   6  10   9    -1.6     6.3
   6  10   9     -.3     8.9
 -10   6   9     3.9     8.2
  10  -6   9     2.3     6.9
   7  10  -9     4.6     8.7
  10  -7  -9     3.4     7.6
  10  -7   9     2.9     7.1
 -10   7   9     1.4     8.8
   7  10   9    -2.5     6.9
  10  -8  -9     4.5     7.5
   8  10   9    -2.7     7.4
  10  -8   9      .7     7.9
  -6  11  -9    -1.4    10.1
  11   6  -9     3.0     9.8
  11   6   9     7.8     9.1
  -6  11   9    -4.9     9.3
   6 -11   9     1.0     6.9
  11   6   9    -1.5     8.3
  11   5  -9      .3     9.1
  -5  11  -9    -4.5     9.9
   5 -11   9     4.2     6.7
  11   5   9    -3.3     6.8
   5 -11   9     -.3     5.7
  -5  11   9      .2    11.0
  11   4  -9     4.0     9.0
  -4  11  -9    -2.7     9.1
  11   4  -9     1.0     7.0
   4 -11   9     3.3     5.4
  11   4   9     7.5     8.0
  11   4   9     -.6     6.9
  -4  11   9    -1.0     7.8
   4 -11   9     5.0     6.2
  -3  11  -9      .2     8.2
  11   3  -9     4.5     6.2
  11   3  -9     5.0     8.1
   3 -11   9     1.4     5.5
   3 -11   9     3.0     5.3
  -3  11   9    -2.7     7.5
  11   3   9     2.6     6.5
  11   2  -9     2.7     7.9
  11   2  -9     1.4     5.8
  -2  11  -9     1.5     8.3
   2 -11   9     3.2     5.3
  11   2   9     3.9     6.1
  -2  11   9    -2.6     7.6
  11   1  -9     1.5     5.6
  -1  11  -9     2.2     7.7
  11   1  -9     1.4     7.4
   1 -11   9     1.8     5.1
  11   1   9     1.3     6.1
  -1  11   9      .2     7.6
  11   0  -9     3.3     5.5
   0  11  -9      .3     7.6
  11   0  -9      .6     7.5
   0  11   9     1.1     8.2
  11   0   9     3.2     6.4
   0 -11   9      .8     5.0
   1  11  -9     2.4     7.1
  11  -1  -9      .2     5.3
  11  -1  -9     4.4     7.4
  11  -1   9     3.1     6.1
  -1 -11   9     2.0     5.1
   1  11   9    -2.2     8.0
  11  -2  -9     2.8     8.1
  11  -2  -9     1.9     5.7
   2  11  -9     1.8     7.1
   2  11   9    -1.8     8.8
  11  -2   9     1.2     6.0
   3  11  -9     3.0     7.1
  11  -3  -9     2.8     7.4
  11  -3  -9     1.9     5.5
   3  11   9     1.8     9.1
  11  -3   9     1.3     6.4
  11  -4  -9     2.5     7.4
  11  -4  -9     1.1     8.3
   4  11  -9     2.2     8.5
   4  11   9     3.6     6.5
   4  11   9    -1.0    11.2
  11  -5  -9     5.7     8.5
   5  11  -9     4.2     9.5
   5  11   9      .4     7.3
 -11   5   9      .3     8.6
   5  11   9    -1.2    10.1
  11  -5   9     1.1     6.8
   6  11  -9     4.4     9.4
  11  -6  -9     -.4     8.1
   6  11   9    -3.6     7.1
  11  -6   9     4.2     7.3
 -11   6   9      .1     9.6
   6  11   9     -.6    10.1
  12   4  -9     4.3    10.6
  -4  12  -9      .1     9.6
   4 -12   9     3.7     7.0
  -4  12   9    -1.6     9.5
   4 -12   9     2.6     6.9
  -3  12  -9    -4.6     9.1
  12   3  -9     1.6    10.2
  12   3  -9     1.7     6.4
  -3  12   9      .0     9.3
  12   3   9     -.5     8.3
   3 -12   9      .7     6.5
  -2  12  -9     -.7     9.2
  12   2  -9     4.1     7.2
  12   2  -9     4.1     9.8
  12   2   9     2.5     7.2
  -2  12   9     2.2     9.3
   2 -12   9     2.5     6.3
  -1  12  -9    -4.4     8.3
  12   1  -9     2.7     9.5
  12   1  -9     3.2     6.8
  -1  12   9     1.0     9.5
  12   1   9     2.5     8.1
   1 -12   9     2.8     6.3
  12   0  -9     2.5     8.9
   0  12  -9     2.5     8.9
  12   0  -9     2.8     6.5
   0  12   9     -.8     9.2
   0 -12   9     5.4     9.4
   1  12  -9     1.5     8.3
  12  -1  -9     5.3     6.6
  12  -1  -9     2.4     8.7
   1  12   9     -.8     9.5
  12  -1   9     3.2     7.0
  12  -2  -9     3.8     8.9
  12  -2  -9     3.7     6.6
   2  12  -9     4.2     8.0
   2  12   9    -3.7     9.2
  12  -2   9     2.8     6.9
  12  -3  -9     1.8     6.8
   3  12  -9     5.7     8.5
  12  -3  -9     2.9     9.2
   3  12   9    -1.7    10.4
  12  -3   9     2.2     6.7
   4  12  -9     2.2     8.3
  12  -4  -9      .1     9.7
  12  -4  -9     1.5     9.1
   4  12   9     1.3     9.3
   4  12   9    -1.9    10.9
  12  -4   9     -.5     7.1
   0   0 -10   159.2    12.5
   0   0  10   158.0    12.5
   1   0 -10   534.7    38.8
   0   1 -10   516.4    38.6
   0  -1 -10   502.3    38.6
  -1   0 -10   492.4    38.5
   0   1  10   504.8    38.6
   0  -1  10   508.5    38.4
   1   0  10   507.4    38.6
   0  -1  10   515.2    38.5
   1   0  10   556.8    38.4
  -1   1 -10   340.1    28.6
   1  -1 -10   385.3    29.1
   1   1 -10   385.6    29.0
  -1   1 -10   381.3    28.8
   1  -1  10   388.4    28.8
   1   1  10   387.3    28.8
   1  -1  10   392.9    28.5
  -1  -1  10   394.7    28.7
   1   1  10   387.1    28.7
  -1   2 -10     9.9     2.0
  -2  -1 -10    11.0     1.7
   1  -2 -10    12.5     2.3
   2   1 -10    12.0     2.4
  -1   2 -10    10.6     1.9
   2   1  10    12.2     2.3
  -2  -1  10    11.2     1.6
  -2  -1  10    12.0     1.8
   1  -2  10    12.0     2.0
   1  -2  10    11.5     2.0
   1  -2  10    12.1     2.1
   2   1  10    11.0     1.9
   0   2 -10   112.3     8.5
   2   0 -10   109.8     9.2
   0   2 -10   112.4     9.1
   2   0 -10   107.9     8.7
   0  -2  10   110.9     8.5
   0  -2  10   108.1     9.0
   2   0  10   108.9     9.0
  -2   0  10   105.1     8.7
  -2   0  10   105.5     8.5
   0  -2  10   109.9     8.9
   0   2  10   113.8     9.4
   2  -1 -10    10.5     2.0
   1   2 -10    10.3     2.3
   2  -1 -10    12.1     2.3
   1   2  10    12.0     2.3
   2  -1  10    11.4     2.3
  -1  -2  10    12.1     2.0
   2  -2 -10   250.9    19.8
   2  -2 -10   253.7    19.6
   2   2 -10   247.8    19.8
   2   2  10   252.1    19.5
   2   2  10   245.7    19.6
  -2  -2  10   252.0    19.2
   2  -2  10   257.3    19.5
   3   2 -10   168.4    14.2
   2  -3 -10   169.9    13.9
  -2   3 -10   169.4    13.5
  -3  -2  10   178.0    13.4
   3   2  10   162.8    13.7
   3   2  10   168.9    13.9
   2  -3  10   177.5    13.6
   2  -3  10   170.9    13.7
   2  -3  10   166.0    13.3
  -2   3  10   180.0    14.4
  -3  -1 -10   241.1    17.8
   3   1 -10   223.8    17.5
   3   1 -10   229.5    18.5
  -1   3 -10   228.3    17.9
  -1   3  10   232.0    18.5
  -3  -1  10   239.2    17.5
   1  -3  10   224.9    17.7
   3   1  10   226.9    18.1
   1  -3  10   228.2    17.8
   3   1  10   232.1    17.7
   3   0 -10   653.2    48.8
   0   3 -10   644.1    48.4
   0   3 -10   673.3    47.8
   3   0 -10   634.0    48.1
   0  -3  10   636.2    48.1
  -3   0  10   649.8    47.7
   0  -3  10   622.0    47.7
   3   0  10   643.5    48.4
   0   3  10   637.0    48.8
   1   3 -10   230.1    18.3
   3  -1 -10   235.6    18.5
   3  -1 -10   232.6    18.0
  -1  -3  10   234.5    17.9
   3  -1  10   226.4    18.2
   1   3  10   227.9    18.4
   3  -2 -10   172.3    14.4
   3  -2 -10   176.2    14.1
   2   3 -10   171.1    14.5
   2   3  10   172.9    14.3
   3  -2  10   177.3    14.2
  -2  -3  10   178.9    13.8
   3  -3 -10   444.7    34.9
  -3   3 -10   470.9    34.2
   3   3 -10   453.5    35.2
   3  -3 -10   448.2    35.1
   3  -3  10   452.9    34.5
   3   3  10   461.0    34.9
  -3  -3  10   474.3    34.4
   3  -3  10   469.4    34.8
   3  -3  10   423.6    34.1
   3   3  10   453.2    34.9
   4   3 -10   246.5    20.5
   3  -4 -10   234.8    20.0
  -3   4 -10   252.6    19.6
  -4  -3  10   258.5    19.5
   4   3  10   253.6    20.0
   3  -4  10   255.0    19.8
   4   3  10   246.5    20.0
   3  -4  10   253.1    19.6
  -3   4  10   247.8    20.6
   4   2 -10   162.9    13.1
  -2   4 -10   169.5    13.8
   2  -4 -10   169.2    14.1
   4   2 -10   164.5    14.3
   4   2  10   170.2    14.6
  -4  -2  10   156.3    13.1
   2  -4  10   168.5    13.5
  -2   4  10   172.8    14.5
   2  -4  10   175.4    13.6
   4   2  10   167.7    14.0
  -4  -2  10   176.4    13.3
   4   1 -10   628.3    46.8
  -1   4 -10   637.2    47.3
  -4  -1 -10   654.9    47.9
   4   1 -10   623.8    47.8
   1  -4  10   612.2    47.0
   4   1  10   633.2    46.8
  -4  -1  10   632.7    46.6
  -1   4  10   615.4    47.8
   4   1  10   610.7    47.4
   1  -4  10   616.7    46.8
   0   4 -10   140.4    11.1
   4   0 -10   148.4    11.5
   0   4 -10   143.1    12.1
   4   0 -10   138.5    12.3
   4   0 -10   143.8    10.9
   0  -4  10   134.4    11.0
   0  -4  10   143.7    11.6
  -4   0  10   143.8    10.9
   4   0  10   138.5    12.0
   0   4  10   143.8    12.3
   4  -1 -10   626.2    47.6
   4  -1 -10   631.1    47.0
   1   4 -10   615.3    47.5
  -1  -4  10   616.5    46.9
   1   4  10   629.9    47.6
   4  -1  10   629.2    47.4
   4  -2 -10   170.9    14.0
   4  -2 -10   171.5    14.4
   2   4 -10   168.0    14.5
   2   4  10   171.6    14.5
  -2  -4  10   170.1    13.7
   4  -2  10   171.7    14.3
   3   4 -10   253.6    20.6
   4  -3 -10   252.5    20.5
   4  -3 -10   254.8    20.2
   3   4  10   254.6    20.5
   3   4  10   241.8    20.1
   4  -3  10   251.4    20.2
   4  -3  10   252.9    19.7
  -3  -4  10   254.4    19.8
  -4   4 -10   139.5    11.5
   4  -4 -10   137.1    12.2
   4   4 -10   131.9    12.5
   4   4  10   138.8    12.5
  -4  -4  10   138.2    11.5
   4   4  10   133.3    11.9
   4  -4  10   137.5    11.5
  -4   4  10   138.0    12.8
   4  -4  10   139.8    12.1
   4  -5 -10   100.0     9.8
   5   4 -10   100.0    10.4
  -4   5 -10   104.5     9.7
  -5  -4  10   107.0     9.4
   4  -5  10   100.6     9.1
   5   4  10   102.1    10.2
   5   4  10    99.5     9.8
   4  -5  10   105.0     9.8
   3  -5 -10   139.6    12.6
   5   3 -10   139.2    11.4
   5   3 -10   140.5    13.1
  -3   5 -10   144.2    12.5
   3  -5  10   143.7    11.9
   3  -5  10   144.7    12.2
   5   3  10   140.7    12.5
   5   3  10   146.3    12.5
  -3   5  10   139.6    13.1
  -5  -3  10   148.3    12.1
   5   2 -10    67.9     7.6
   5   2 -10    70.7     6.4
  -2   5 -10    72.3     7.5
   5   2  10    69.3     7.2
   2  -5  10    73.2     6.7
   2  -5  10    70.5     6.7
  -2   5  10    68.8     7.7
   5   2  10    72.9     6.9
  -1   5 -10   128.6    11.4
   5   1 -10   126.8    10.6
   5   1 -10   128.5    11.7
   1  -5  10   127.0    10.4
   1  -5  10   128.7    10.8
   5   1  10   129.4    11.3
  -1   5  10   126.8    11.8
   5   1  10   128.3    10.4
   5   0 -10    68.0     6.4
   5   0 -10    65.6     7.2
   0   5 -10    66.7     7.1
   5   0  10    65.8     7.0
   0  -5  10    65.5     6.4
   0  -5  10    65.4     5.6
   0   5  10    66.1     7.4
   5  -1 -10   127.0    11.5
   1   5 -10   126.5    11.5
   5  -1 -10   128.8    10.9
   5  -1  10   124.8    11.3
   1   5  10   128.5    11.8
  -1  -5  10   128.4    10.8
   2   5 -10    73.7     8.0
   5  -2 -10    72.9     7.2
   5  -2 -10    70.8     7.5
   2   5  10    71.2     8.2
  -2  -5  10    70.3     7.0
   5  -2  10    71.9     7.8
   5  -3 -10   141.1    12.9
   3   5 -10   142.7    13.2
   5  -3 -10   143.6    12.6
   3   5  10   147.1    13.5
  -3  -5  10   146.6    12.2
   5  -3  10   146.0    13.0
  -5   4 -10   102.7     9.0
   5  -4 -10    98.3     9.8
   4   5 -10    98.7    10.5
   5  -4 -10    99.2    10.2
   5  -4  10   101.0     9.1
  -4  -5  10   105.7     9.5
   4   5  10   100.2    10.7
   5  -4  10   101.0    10.1
   4   5  10    99.1     9.7
  -5   5 -10    29.5     5.3
   5  -5 -10    30.6     5.2
   5   5 -10    29.2     6.1
  -5  -5  10    31.4     5.2
   5  -5  10    34.5     4.6
  -5   5  10    30.2     6.1
   5  -5  10    30.0     5.6
   5   5  10    31.7     6.8
   6   5 -10    15.2     5.5
  -5   6 -10    16.7     5.4
   5  -6 -10    12.5     4.5
   5  -6  10    16.2     4.2
   5  -6  10    17.5     5.0
   6   5  10    17.4     4.9
  -5   6  10    15.6     5.5
   6   5  10    17.0     6.1
   6   4 -10    23.5     3.8
   6   4 -10    23.1     5.7
   4  -6 -10    23.1     4.9
  -4   6 -10    23.9     5.7
   4  -6  10    22.8     4.3
   6   4  10    24.6     5.1
   6   4  10    23.0     5.6
   4  -6  10    23.4     4.8
  -4   6  10    23.5     5.4
  -3   6 -10    22.1     5.8
   3  -6 -10    21.7     4.9
   6   3 -10    20.3     5.0
   6   3 -10    21.0     3.8
  -3   6  10    23.5     5.4
   3  -6  10    22.3     4.2
   6   3  10    21.2     6.0
   3  -6  10    23.8     4.1
   6   3  10    22.6     4.8
  -2   6 -10    21.3     5.5
   6   2 -10    20.8     3.8
   6   2  10    23.7     4.1
   6   2  10    21.4     5.2
   2  -6  10    23.1     3.7
  -2   6  10    20.6     5.1
   2  -6  10    21.4     3.9
  -1   6 -10    22.4     5.3
   6   1 -10    21.5     4.6
   6   1 -10    19.9     3.7
   6   1  10    20.6     3.3
  -1   6  10    19.1     5.9
   1  -6  10    20.5     3.2
   6   1  10    20.4     4.6
   1  -6  10    22.0     3.9
   6   0 -10     8.7     3.2
   6   0 -10     7.7     3.8
   0   6 -10     9.6     4.9
   0  -6  10     8.1     2.2
   6   0  10     9.6     4.1
   0   6  10     8.5     4.5
   0  -6  10     9.1     3.2
   6   0  10     9.4     2.3
   1   6 -10    18.3     5.3
   6  -1 -10    20.9     4.4
   6  -1 -10    19.1     4.4
   6  -1  10    19.6     5.6
  -1  -6  10    19.6     4.5
   1   6  10    21.4     5.5
   2   6 -10    20.5     5.6
   6  -2 -10    24.3     4.6
   6  -2 -10    20.8     4.3
  -2  -6  10    23.5     4.4
   2   6  10    23.3     6.5
   6  -2  10    22.3     5.4
   6  -3 -10    23.3     4.9
   3   6 -10    21.9     5.7
   6  -3  10    22.5     5.6
   3   6  10    23.1     7.5
  -3  -6  10    23.7     4.5
  -6   4 -10    23.4     4.2
   4   6 -10    22.2     5.9
   6  -4 -10    23.4     5.2
   6  -4 -10    23.3     4.9
   6  -4  10    24.0     4.2
   4   6  10    23.6     6.8
  -4  -6  10    24.5     4.9
   6  -4  10    23.8     5.8
  -6   5 -10    13.7     4.7
   6  -5 -10    15.2     4.8
   5   6 -10    13.0     5.6
  -6   5  10    14.5     5.5
   6  -5  10    16.6     5.4
   5   6  10    16.4     6.5
   6  -5  10    16.1     4.0
   5   6  10    17.7     4.8
  -6   6 -10     4.6     4.9
   6  -6 -10     7.2     4.6
   6   6 -10     6.9     5.1
   6   6  10     7.0     5.7
   6   6  10     6.4     4.3
  -6   6  10     5.7     5.2
   6  -6  10     6.2     4.7
   6  -7 -10     3.9     4.4
  -6   7 -10     1.8     5.7
   7   6 -10     4.9     5.6
   7   6  10     4.9     5.9
   7   6  10     4.3     4.7
   6  -7  10     4.8     4.9
   6  -7  10     3.8     3.1
  -6   7  10     3.8     5.2
   7   5 -10    12.2     4.0
   5  -7 -10    10.4     4.7
   7   5 -10    11.1     5.8
  -5   7 -10    10.3     6.0
   5  -7  10    11.3     4.1
  -5   7  10    11.3     5.7
   7   5  10    11.6     4.9
   5  -7  10    11.5     5.4
   7   5  10    13.1     5.8
   7   4 -10    22.0     5.9
   4  -7 -10    19.6     5.3
   7   4 -10    20.7     4.2
  -4   7 -10    19.8     6.3
   7   4  10    22.2     5.8
  -4   7  10    17.8     5.8
   4  -7  10    22.5     4.5
   7   4  10    22.1     5.4
   4  -7  10    22.8     5.1
  -3   7 -10    23.2     6.5
   7   3 -10    25.3     4.5
   7   3 -10    21.9     5.8
   3  -7  10    24.8     4.8
   7   3  10    24.2     5.5
   3  -7  10    24.4     4.6
   7   3  10    27.7     5.3
  -3   7  10    26.1     6.0
   7   2 -10    17.0     4.2
  -2   7 -10    17.2     6.4
   7   2 -10    17.0     5.4
   7   2  10    19.3     4.2
   7   2  10    18.0     5.1
  -2   7  10    19.0     5.5
   2  -7  10    19.4     3.9
   2  -7  10    19.0     4.1
   7   1 -10    17.4     5.1
   7   1 -10    18.0     4.3
  -1   7 -10    17.6     6.3
   7   1  10    19.4     3.8
   1  -7  10    19.8     3.7
   1  -7  10    18.8     4.2
   7   1  10    18.8     5.2
  -1   7  10    19.1     5.6
   7   0 -10    31.7     5.0
   0   7 -10    28.4     8.1
   7   0 -10    30.9     5.9
   7   0  10    28.7     5.9
   7   0  10    30.9     4.0
   0   7  10    31.0     6.5
   0  -7  10    33.0     4.8
   7  -1 -10    19.0     4.5
   7  -1 -10    19.6     5.1
   1   7 -10    19.3     6.1
   1   7  10    20.7     6.4
   7  -1  10    17.7     5.4
  -1  -7  10    18.1     4.3
   7  -2 -10    18.0     4.9
   2   7 -10    17.5     5.9
   7  -2 -10    18.2     4.6
   7  -2  10    16.9     5.3
   2   7  10    21.5     6.9
  -2  -7  10    17.9     4.3
   7  -3 -10    26.0     5.3
   3   7 -10    23.7     6.6
   7  -3 -10    27.1     5.5
   7  -3  10    25.5     6.1
   3   7  10    25.5     7.2
  -3  -7  10    24.8     5.0
   7  -4 -10    20.0     5.4
   7  -4 -10    20.5     5.4
   4   7 -10    18.5     6.0
  -7   4 -10    19.2     4.3
   7  -4  10    21.3     4.4
  -4  -7  10    20.4     5.1
   4   7  10    19.9     7.4
   4   7  10    21.7     4.9
   7  -4  10    20.1     5.9
  -7   5 -10    10.8     4.8
   5   7 -10    11.4     5.9
   7  -5 -10    10.6     5.0
  -7   5  10    10.7     5.9
   5   7  10    12.4     7.0
   7  -5  10    10.0     5.4
   5   7  10    11.0     5.0
   7  -5  10    11.3     3.9
   6   7 -10     4.5     5.5
  -7   6 -10      .9     5.0
   7  -6 -10     3.3     4.6
   6   7  10     6.2     6.4
   7  -6  10     2.6     4.9
   6   7  10     3.1     4.6
  -7   6  10     4.2     5.3
   7  -6  10     5.0     3.6
   7   7 -10     7.5     6.4
   7  -7 -10     6.4     5.2
  -7   7 -10     1.7     6.3
   7  -7  10     6.0     5.6
   7   7  10     6.2     5.3
  -7   7  10     5.2     6.1
   7   7  10     8.5     7.1
   7  -7  10     5.1     3.8
   7  -8 -10      .3     5.3
  -7   8 -10    -5.3     7.4
   8   7 -10     3.2     6.8
  -7   8  10      .1     6.0
   7  -8  10     5.4     5.8
   7  -8  10     2.7     4.0
   8   7  10     4.6     6.9
   8   7  10      .9     5.6
  -6   8 -10     1.7     7.2
   8   6 -10     4.9     6.3
   6  -8 -10     3.0     5.1
   6  -8  10     4.7     5.3
   8   6  10      .6     4.9
   8   6  10     7.1     6.4
  -6   8  10     1.7     5.6
   6  -8  10     2.8     3.8
  -5   8 -10     9.5     7.3
   8   5 -10    12.4     4.1
   5  -8 -10     8.3     5.3
   8   5 -10     8.7     6.2
   5  -8  10     7.8     3.8
   8   5  10    12.8     5.9
   5  -8  10    10.3     5.3
   8   5  10     8.6     5.6
  -5   8  10     7.1     5.9
  -4   8 -10     9.9    10.5
   4  -8 -10    11.2     5.5
   8   4 -10    12.3     4.3
   8   4 -10    11.1     6.0
   4  -8  10    12.6     4.9
   8   4  10    13.6     5.7
   4  -8  10    10.0     3.8
   8   4  10    12.1     5.5
  -4   8  10     9.4     5.6
  -3   8 -10    16.6     7.2
   8   3 -10    15.2     6.1
   8   3 -10    12.9     4.7
  -3   8  10    14.5     6.0
   8   3  10    14.4     5.4
   3  -8  10    15.4     4.7
   3  -8  10    12.6     4.5
   8   2 -10    16.8     4.8
   8   2 -10    18.6     6.1
  -2   8 -10    14.2     6.9
  -2   8  10    19.0     6.5
   8   2  10    22.0     4.8
   8   2  10    17.4     5.4
   2  -8  10    18.3     4.4
   2  -8  10    20.2     4.4
  -1   8 -10    15.3     6.8
   8   1 -10    14.8     5.9
   8   1 -10    15.1     5.8
   1  -8  10    15.0     4.4
   8   1  10    18.6     4.1
  -1   8  10    17.3     6.3
   1  -8  10    17.9     4.0
   8   1  10    15.6     5.6
   8   0 -10    12.5     4.6
   8   0 -10    10.6     5.3
   0   8 -10    13.2     6.4
   8   0  10    10.8     3.4
   8   0  10    13.2     6.0
   0   8  10    11.8     6.3
   0  -8  10    11.0     4.4
   1   8 -10    17.3     6.3
   8  -1 -10    15.7     5.4
   8  -1 -10    17.1     4.7
   1   8  10    16.9     7.1
   8  -1  10    14.4     3.2
   8  -1  10    15.1     5.7
  -1  -8  10    15.1     4.6
   2   8 -10    18.4     6.5
   8  -2 -10    17.7     5.4
   8  -2 -10    21.3     4.9
  -2  -8  10    17.1     4.9
   2   8  10    18.1     7.4
   8  -2  10    17.0     5.9
   8  -3 -10    16.2     5.6
   8  -3 -10    16.8     5.0
   3   8 -10    16.3     6.4
   3   8  10    12.7     7.4
  -3  -8  10    16.2     5.2
   8  -3  10    14.2     5.8
   4   8 -10    13.6     6.4
   8  -4 -10    10.9     5.3
   8  -4 -10    11.5     5.7
   4   8  10    12.3     7.7
   4   8  10    13.8     5.0
  -4  -8  10    10.1     4.4
   8  -4  10    12.1     4.3
   8  -4  10    11.0     5.8
   5   8 -10     7.5     6.2
   8  -5 -10     8.2     5.3
   5   8  10     5.4     7.2
   8  -5  10     9.0     5.9
   5   8  10     9.1     5.3
  -8   5  10     8.5     6.2
   6   8 -10     3.2     6.0
   8  -6 -10     5.0     5.2
   6   8  10     5.6     7.2
   6   8  10     2.4     5.3
  -8   6  10     1.2     6.1
   8  -6  10     2.5     3.9
   8  -6  10     4.4     5.7
   8  -7 -10     4.1     5.3
   7   8 -10     5.1     6.8
   7   8  10      .9     5.4
   8  -7  10      .5     3.8
  -8   7  10      .0     6.2
   7   8  10     3.3     7.6
   8  -7  10     2.8     6.0
   8   8 -10     2.9     7.3
   8  -8 -10      .2     5.8
   8   8  10     4.8     7.8
   8   8  10    -3.1     5.9
  -8   8  10      .1     7.2
   8  -8  10     3.0     4.4
   8  -8  10     1.7     6.3
   9   8 -10     7.5     9.1
   8  -9 -10     1.0     6.5
   9   8  10    -2.0     7.0
  -8   9  10    -1.6     8.3
   9   8  10     6.1     8.5
   8  -9  10    -1.5     7.1
   9   7 -10     2.3     7.6
   7  -9 -10     3.5     6.4
   7  -9  10     1.5     4.4
   7  -9  10     2.6     6.1
  -7   9  10     -.8     7.0
   9   7  10    -1.3     6.5
   9   7  10     6.6     7.4
  -6   9 -10      .9     7.8
   9   6 -10     5.3     7.0
   6  -9 -10     1.9     5.4
   9   6  10     6.8     6.8
   6  -9  10     1.1     4.0
  -6   9  10      .0     6.4
   9   6  10     2.6     6.2
   6  -9  10     5.0     5.5
  -5   9 -10     2.7     7.2
   5  -9 -10     4.2     5.9
   9   5 -10     5.7     6.6
   9   5  10    10.4     6.8
   5  -9  10     3.2     4.1
   5  -9  10     6.7     5.3
   9   5  10     5.0     5.8
  -5   9  10     4.7     6.0
  -4   9 -10    12.4     7.8
   9   4 -10    13.8     7.0
   9   4 -10    15.6     5.6
   4  -9  10    14.5     5.4
   9   4  10    18.4     6.3
  -4   9  10    10.1     6.8
   9   4  10     9.1     5.9
   4  -9  10    11.1     4.4
  -3   9 -10    15.5     7.9
   9   3 -10    18.1     7.3
   9   3  10    13.3     5.9
   9   3  10    21.8     9.3
   3  -9  10    19.0     5.3
   3  -9  10    16.2     5.0
  -3   9  10    13.9     7.1
   9   2 -10    12.4     6.4
  -2   9 -10    13.8     7.4
   9   2 -10    12.3     5.1
   2  -9  10    18.9     8.5
   9   2  10    10.0     5.7
  -2   9  10     9.6     6.4
   2  -9  10    14.9     5.0
   9   2  10    14.9     4.9
  -1   9 -10    15.7     7.3
   9   1 -10    17.6     5.1
   9   1 -10    15.7     6.5
  -1   9  10    13.5     6.9
   9   1  10    16.1     5.7
   1  -9  10    17.0     5.1
   0   9 -10    16.0     7.4
   9   0 -10    18.5     5.3
   9   0 -10    18.5     6.6
   9   0  10    15.1     6.0
   0  -9  10    16.3     5.2
   0   9  10    15.4     7.4
   9  -1 -10    19.4     5.3
   9  -1 -10    15.8     6.4
   1   9 -10    16.5     6.8
   1   9  10    15.3     7.7
  -1  -9  10    16.0     5.1
   9  -1  10    14.0     5.9
   2   9 -10    13.9     6.8
   9  -2 -10    15.7     5.2
   9  -2 -10    15.9     6.4
   2   9  10     9.3     7.7
  -2  -9  10    11.2     4.6
   9  -2  10    10.5     6.2
   9  -3 -10    16.0     6.5
   9  -3 -10    17.0     5.5
   3   9 -10    13.1     6.9
  -3  -9  10    14.9     5.5
   3   9  10    12.7     8.2
   9  -3  10    14.0     6.8
   4   9 -10    12.0     7.4
   9  -4 -10    14.2     7.0
   9  -4 -10    13.6     5.9
   9  -4  10    11.5     6.7
   4   9  10     9.6     8.5
   4   9  10    12.9     5.9
   9  -4  10    12.6     4.8
   5   9 -10     7.3     7.0
   9  -5 -10     6.3     6.0
   9  -5  10     5.8     4.2
   5   9  10     4.6     8.4
  -9   5  10     7.3     6.8
   5   9  10     8.3     5.8
   9  -5  10     6.2     6.2
   6   9 -10     4.4     7.2
   9  -6 -10     3.7     5.9
   6   9  10     6.5     8.5
  -9   6  10     2.9     7.3
   9  -6  10     3.9     6.1
   6   9  10     2.1     5.8
   9  -6  10     5.4     4.6
   9  -7 -10     4.7     6.5
   7   9 -10     3.9     7.6
   7   9  10     -.1     6.1
   7   9  10     3.4     8.4
  -9   7  10     -.7     7.6
   9  -7  10     4.1     6.7
   9  -8 -10     1.8     6.8
   8   9 -10     6.2     8.9
  -9   8  10    -2.6     8.0
   8   9  10     -.3     6.6
   8   9  10     4.3     9.1
   9  -9 -10     3.2     7.6
   9   9  10     4.9    10.7
   9  -9  10     5.1     7.7
   9   9  10    -1.9     8.1
  10   7 -10     3.1     8.8
   7 -10 -10    -1.1     6.9
   7 -10  10      .1     5.6
  10   7  10    -4.5     7.4
   7 -10  10     5.6     7.0
  -7  10  10    -3.1     8.5
  10   7  10     8.6     9.6
  -6  10 -10    -3.5     8.6
   6 -10 -10     2.6     6.8
  10   6 -10     4.6     8.3
   6 -10  10     3.7     6.5
   6 -10  10     -.3     5.0
  -6  10  10    -2.3     7.7
  10   6  10    -3.9     6.6
  -5  10 -10      .8     8.0
  10   5 -10     4.6     7.7
  -5  10  10     1.9     7.5
   5 -10  10     4.7     5.3
  10   5  10     2.3     6.6
   5 -10  10     6.6     6.0
  10   5  10     7.3     7.5
  -4  10 -10     -.9     7.8
  10   4 -10     7.5     5.9
  10   4 -10     3.5     7.2
  -4  10  10     3.9     7.1
   4 -10  10     4.8     5.5
   4 -10  10     2.4     4.7
  10   4  10     4.5     6.3
  10   3 -10     8.9     5.4
  10   3 -10     9.5     7.5
  -3  10 -10     5.1     7.9
  10   3  10     6.7     6.1
   3 -10  10     5.0     4.8
   3 -10  10     9.8     5.7
  10   3  10     9.3     6.1
  10   2 -10     8.1     5.3
  -2  10 -10     8.0     7.8
  10   2 -10     6.5     7.1
   2 -10  10    10.3     5.1
   2 -10  10     7.7     4.8
  10   2  10     5.7     5.9
  -2  10  10     5.8     6.9
  -1  10 -10     9.8     7.4
  10   1 -10    11.8     5.8
  10   1 -10     8.0     7.1
  -1  10  10     6.5     7.4
   1 -10  10     9.2     4.7
  10   1  10     7.7     6.0
   0  10 -10     4.5     7.0
  10   0 -10     6.9     5.2
  10   0 -10     5.9     7.0
   0 -10  10     5.1     4.4
   0  10  10     3.3     7.0
  10   0  10     1.5     5.6
   1  10 -10     8.5     6.6
  10  -1 -10    10.5     5.6
  10  -1 -10     8.5     7.0
   1  10  10     8.1     7.7
  10  -1  10     8.0     6.1
  -1 -10  10     8.8     4.9
   2  10 -10     8.6     6.8
  10  -2 -10     9.6     6.8
  10  -2 -10     8.9     5.2
  -2 -10  10     6.4     4.7
   2  10  10     4.3     7.7
  10  -2  10     6.1     6.0
  10  -3 -10     6.6     5.2
  10  -3 -10     5.6     6.6
   3  10 -10     7.3     6.6
  10  -3  10     3.9     6.0
   3  10  10     3.5     8.2
   4  10 -10     6.1     8.1
  10  -4 -10     6.4     6.6
  10  -4 -10     8.8     7.7
  10  -4  10     2.0     5.8
   4  10  10     5.6     6.1
  10  -4  10     3.5     6.5
   4  10  10     2.9     8.7
  10  -5 -10     6.2     7.2
   5  10 -10     6.7     7.9
   5  10  10     3.1     6.5
 -10   5  10     5.0    10.1
  10  -5  10     4.8     6.7
   5  10  10      .8     9.2
  10  -6 -10     2.6     7.6
  10  -6  10     4.0     7.5
 -10   6  10     2.7     8.5
   6  10  10     -.6     6.7
   6  10  10     -.9     9.1
  10  -7 -10    -2.2     7.2
   7  10 -10     5.2     8.9
   7  10  10    -2.1     7.2
 -10   7  10     -.6     8.3
  10  -7  10      .7     7.1
   7  10  10     8.4    17.0
  11   6 -10     1.1    10.0
   6 -11  10     -.6     6.1
   6 -11  10     2.4     6.9
  11   6  10     -.6     8.3
  -6  11  10    -2.8     9.5
  -5  11 -10     1.2     9.7
   5 -11  10    -2.8     5.8
  11   5  10     -.7     7.5
   5 -11  10     4.1     6.6
  11   4 -10     2.3     9.1
  -4  11 -10     2.6     9.0
   4 -11  10     8.1     6.5
   4 -11  10     3.0     5.8
  -4  11  10    -2.1     7.7
  11   4  10     1.0     7.3
  11   3 -10     5.4     8.4
  11   3 -10     6.0     5.9
  -3  11 -10     4.8     8.9
   3 -11  10     6.3     5.7
  -3  11  10      .5     8.0
   3 -11  10     4.6     5.6
  11   3  10     4.8     6.9
  11   2 -10     3.5     8.5
  11   2 -10     8.2     6.1
  -2  11 -10     3.5     8.1
  -2  11  10     3.0     7.9
   2 -11  10     4.8     5.4
  11   2  10     2.7     6.3
  -1  11 -10     3.2     8.0
  11   1 -10     7.0     6.0
  11   1 -10     7.2     8.4
  -1  11  10     1.5     8.1
  11   1  10     5.6     6.3
   1 -11  10     3.9     5.3
  11   0 -10     9.4     6.3
  11   0 -10     4.7     7.7
   0  11 -10     5.7     7.7
   0  11  10     4.1     8.5
  11   0  10     5.2     6.4
   0 -11  10     5.8     5.6
  11  -1 -10     5.9     7.6
   1  11 -10     2.7     7.0
  11  -1 -10     6.6     6.1
  -1 -11  10     2.4     5.0
  11  -1  10     3.2     6.5
   1  11  10     -.2     8.4
  11  -2 -10     4.8     5.9
  11  -2 -10     7.5     7.8
   2  11 -10     5.0     7.2
  11  -2  10     6.2     6.6
   2  11  10     1.6     8.9
  11  -3 -10     6.4     5.9
  11  -3 -10     8.1     8.3
   3  11 -10     4.8     7.4
   3  11  10     2.6     9.5
  11  -3  10     4.7     6.7
  11  -4 -10     4.3     7.7
  11  -4 -10     5.3     8.8
   4  11 -10     3.6    16.9
   4  11  10     8.0     7.0
   4  11  10     3.3    16.4
   5  11 -10     3.5     9.5
  11  -5 -10     1.0     8.3
   5  11  10      .7     7.4
 -11   5  10     2.6     9.1
  11  -5  10     3.1     7.2
   5  11  10     4.1    10.8
   6  11 -10     2.1     9.6
  11  -6 -10     2.8     8.5
 -11   6  10      .2     9.9
  11  -6  10     3.9     7.6
   6  11  10      .8    10.4
   6  11  10    -1.3     8.5
  -4  12 -10     1.0     9.9
  12   4 -10     4.2    10.8
   4 -12  10     5.7     8.0
   4 -12  10     1.5     6.9
  -4  12  10    -1.8     9.4
  12   4  10     2.1     9.3
  -3  12 -10     3.8     9.8
   3 -12  10     2.5     6.3
  -3  12  10    -4.0     9.0
  12   2 -10     4.0    10.0
  12   2 -10     4.6     7.6
  -2  12 -10     3.9     9.7
  -2  12  10      .1     8.8
   2 -12  10    -2.4     6.1
  -1  12 -10     1.8     9.0
  12   1 -10     1.5     9.6
  12   1 -10     3.3     6.6
  -1  12  10    -1.1     9.0
   1 -12  10     1.7     6.6
  12   0 -10     2.5     6.6
  12   0 -10      .6     9.1
   0  12 -10     3.2     8.6
   0  12  10     -.4     9.1
  12   0  10     1.3     7.6
   1  12 -10     3.0    10.0
  12  -1 -10     3.1     6.4
  12  -1 -10     4.1     8.9
   1  12  10    -1.4     9.1
  12  -1  10     5.8     7.1
  12  -2 -10     2.5     8.9
  12  -2 -10     1.4     6.6
   2  12 -10     1.7     8.3
  12  -2  10     3.0     7.0
   2  12  10     1.1    10.0
  12  -3 -10     6.7     9.5
  12  -3 -10     2.8     7.8
   3  12 -10     4.8     8.4
   3  12  10     3.1    10.6
  12  -3  10     2.1     7.2
  12  -4 -10     5.3    10.6
   4  12 -10     6.3    12.0
  12  -4 -10      .9     8.8
  12  -4  10     6.8     8.0
   4  12  10    -2.7    15.5
   4  12  10     3.5     8.0
   0   0 -11     3.7     1.4
   0   0  11     2.9     1.4
   0   1 -11     4.5     1.5
   1   0 -11     5.5     1.7
  -1   0 -11     6.3     1.3
   0  -1 -11     5.5     1.6
   0  -1  11     5.2     1.5
   0  -1  11     6.3     1.4
   1   0  11     6.3     1.7
   1   0  11     5.9     1.3
   1   1 -11     -.3     1.3
  -1   1 -11     -.4      .9
   1  -1 -11      .8     1.4
   1  -1  11      .2     1.0
   1   1  11     -.3     1.1
   1   1  11      .3     1.0
   1  -1  11     -.1     1.2
  -1  -1  11     -.1     1.0
   2   1 -11    31.3     3.7
   1  -2 -11    31.6     3.7
  -2  -1 -11    32.3     3.1
  -1   2 -11    29.2     3.1
   1  -2  11    30.4     3.3
  -2  -1  11    31.3     2.9
  -2  -1  11    31.6     3.1
   2   1  11    31.7     3.6
   1  -2  11    32.1     3.4
   2   1  11    30.9     3.2
   0   2 -11     3.4     1.1
   0   2 -11     4.6     1.9
   2   0 -11     4.0     1.9
   0   2  11     4.1     1.9
   0  -2  11     4.4     1.5
   0  -2  11     4.0     1.4
   2   0  11     4.9     1.9
  -2   0  11     3.3     1.3
   2  -1 -11    31.5     3.4
   2  -1 -11    32.8     3.8
   1   2 -11    30.2     3.7
   1   2  11    31.4     3.6
   2  -1  11    33.5     3.7
  -1  -2  11    32.3     3.4
   2   2 -11     2.5     2.2
   2  -2 -11     3.6     2.0
   2  -2 -11     2.9     2.0
   2   2  11     3.0     2.0
   2   2  11     3.4     2.0
  -2  -2  11     2.2     1.5
   2  -2  11     3.3     2.2
  -2   3 -11     1.5     1.9
   3   2 -11     2.1     2.4
   2  -3  11     2.1     2.3
   3   2  11     1.6     2.3
   2  -3  11      .6     1.9
  -3  -2  11     1.9     1.6
  -2   3  11     3.6     2.6
  -1   3 -11    23.9     3.4
   3   1 -11    24.5     3.8
   3   1 -11    21.9     2.7
  -1   3  11    25.8     3.9
   1  -3  11    24.3     3.6
  -3  -1  11    24.9     2.8
   3   1  11    29.7     3.5
   3   1  11    24.2     3.1
   1  -3  11    26.1     3.2
   0   3 -11     8.9     2.7
   3   0 -11     9.1     2.2
   3   0 -11    10.2     2.6
   0   3 -11     8.8     1.7
   3   0  11    11.3     2.6
   0  -3  11     9.5     1.7
  -3   0  11    10.4     1.7
   0   3  11    10.9     2.7
   0  -3  11    11.5     2.3
   3  -1 -11    24.0     3.3
   3  -1 -11    28.7     3.8
   1   3 -11    24.5     3.8
   3  -1  11    29.2     3.9
   1   3  11    24.6     4.1
  -1  -3  11    24.2     3.2
   2   3 -11     2.1     2.6
   3  -2 -11     1.9     2.1
   3  -2  11     3.0     2.7
   2   3  11     2.3     2.6
  -2  -3  11     1.5     1.7
   3  -3 -11     4.2     2.7
   3   3 -11     7.8     3.9
   3  -3  11     7.1     3.2
   3   3  11     4.6     3.2
   4   3 -11    18.7     4.5
   3  -4 -11    17.4     4.0
  -4  -3  11    21.6     3.5
   3  -4  11    23.9     3.4
   4   3  11    21.3     4.4
   3  -4  11    20.6     4.0
   4   3  11    24.2     4.0
   4   2 -11    19.8     2.8
  -2   4 -11    18.5     3.8
   4   2 -11    21.8     4.1
   2  -4  11    26.9     3.4
   4   2  11    24.6     3.8
   4   2  11    23.2     3.8
  -4  -2  11    24.0     3.1
   2  -4  11    23.4     3.6
   4   1 -11     6.8     3.4
   4   1 -11     6.9     2.3
  -1   4 -11     6.7     3.1
   4   0 -11    53.8     5.5
   4   0 -11    55.3     5.4
   0   4 -11    58.9     6.2
   4   0 -11    55.5     6.3
   4   0  11    60.5     6.2
   0   4  11    60.4     6.4
  -4   0  11    54.3     4.7
   0  -4  11    53.1     4.8
   0  -4  11    58.4     5.6
   4  -1 -11    12.6     3.4
   1   4 -11    10.9     3.6
   4  -1 -11    10.1     2.8
   4  -1  11    11.3     3.4
   4  -2 -11    28.7     4.2
   4  -2 -11    24.9     3.9
   2   4 -11    24.9     4.5
   4  -2  11    24.1     4.5
  -2  -4  11    26.5     3.7
   2   4  11    22.7     4.6
   4  -3 -11    26.1     4.3
   3   4 -11    22.4     4.6
   4  -3 -11    22.4     4.1
   4  -3  11    20.7     4.4
   3   4  11    21.2     4.9
  -3  -4  11    23.2     3.8
   3   4  11    24.3     4.1
   4  -3  11    25.7     3.6
   4   4 -11     4.3     3.7
  -4   4 -11     6.5     3.3
   4  -4 -11     4.0     3.3
   4  -4  11     2.4     3.5
  -4  -4  11     3.8     2.5
   4   4  11     2.5     4.0
   5   4 -11    10.2     4.9
  -4   5 -11     8.6     4.2
   4  -5 -11    10.2     4.2
   5   4  11    13.1     4.2
  -4   5  11    14.2     4.7
   4  -5  11     8.9     4.2
   4  -5  11    13.0     3.6
   5   4  11    11.3     4.9
  -5  -4  11    12.3     3.8
   5   3  11     7.7     3.9
  -5  -3  11    10.4     3.2
   3  -5  11    10.4     3.1
  -3   5  11    13.1     4.4
   5   3  11     9.8     3.8
   3  -5  11     9.1     3.7
   5   2 -11     4.4     3.5
  -2   5 -11     4.4     3.6
   2  -5  11     7.0     2.9
  -2   5  11     6.9     3.6
   5   2  11     7.3     3.4
   2  -5  11     5.7     2.3
   5   2  11     6.3     2.9
  -5  -2  11     4.9     2.1
   5   1 -11     4.8     3.5
   5   1 -11     4.5     2.4
  -1   5 -11     4.3     3.6
   1  -5  11     6.4     3.0
  -1   5  11     6.5     3.4
  -5  -1  11     5.7     2.1
   5   1  11     5.8     2.5
   1  -5  11     8.0     2.8
   5   1  11     7.6     3.5
   5   0 -11     4.0     3.2
   0   5 -11     5.1     3.6
   5   0 -11     4.5     2.6
   0  -5  11     3.9     2.1
   0   5  11     4.9     3.4
   0  -5  11     3.7     1.7
   5   0  11     5.7     3.2
   1   5 -11     5.5     3.7
   5  -1 -11     6.3     3.2
   5  -1 -11     5.3     2.8
  -1  -5  11     3.9     2.2
   5  -1  11     4.3     3.5
   1   5  11     4.3     3.6
   5  -2 -11     5.1     3.0
   2   5 -11     5.3     3.8
   5  -2 -11     7.4     3.3
   5  -2  11     4.8     3.7
  -2  -5  11     4.3     2.4
   2   5  11     4.1     4.1
   5  -3 -11     5.7     3.4
   3   5 -11     6.4     4.2
   5  -3  11     5.6     4.1
   3   5  11     3.4     4.6
  -3  -5  11     8.6     3.4
  -5   4 -11    10.7     3.5
   5  -4 -11    14.2     5.0
   4   5 -11     8.5     4.7
   5  -4 -11    13.2     4.4
  -4  -5  11    11.7     4.0
   4   5  11    13.9     4.3
   5  -4  11    15.1     3.6
   5  -4  11     8.9     4.8
   4   5  11     8.2     5.2
  -5   5 -11     3.6     3.7
   5  -5 -11     4.1     3.7
   5   5 -11     2.2     4.2
   5   5  11     2.2     5.1
   5  -5  11     4.4     2.7
   5  -5  11     1.7     4.2
  -5   5  11     3.0     4.1
  -5  -5  11     1.6     2.9
   5   5  11     4.2     3.6
  -5   6 -11     1.5     4.4
   6   5 -11     1.5     4.4
   5  -6 -11     1.3     3.6
   5  -6  11      .8     3.9
   5  -6  11     2.2     3.0
  -5   6  11      .6     4.1
   6   5  11     1.1     5.6
   6   5  11     1.2     3.7
   6   4 -11     2.3     4.0
   4  -6 -11     1.4     3.3
  -4   6 -11     1.7     4.4
   6   4 -11     1.4     2.6
  -4   6  11     2.6     4.1
   4  -6  11     3.9     3.8
   6   4  11     2.9     4.3
   6   4  11     3.1     3.6
   6   3 -11     -.2     2.4
  -3   6 -11     1.8     4.4
   6   3 -11     -.8     3.5
   3  -6 -11      .2     3.4
   6   3  11     1.6     3.5
   6   3  11     1.8     3.5
  -3   6  11     2.6     3.6
   3  -6  11     1.4     2.6
   3  -6  11      .8     3.0
   6   2 -11     1.7     3.6
   6   2 -11      .9     2.5
  -2   6 -11     1.6     4.1
   6   2  11     1.8     4.2
   6   2  11     2.3     2.9
   2  -6  11     2.0     2.6
  -2   6  11     2.9     3.6
   2  -6  11     1.8     2.5
   6   1 -11      .2     2.4
   6   1 -11      .3     3.4
  -1   6 -11      .1     3.8
   1  -6  11     -.3     2.0
  -1   6  11      .7     3.9
   6   1  11     -.1     2.1
   1  -6  11     1.1     2.3
   6   0 -11      .8     3.6
   0   6 -11      .8     3.7
   6   0 -11      .9     2.7
   0   6  11     2.3     5.4
   0  -6  11      .2     2.6
   0  -6  11      .8     1.7
   6  -1 -11      .1     2.6
   6  -1 -11      .6     3.0
   1   6 -11     -.5     3.8
   1   6  11     1.2     4.8
  -1  -6  11    -1.3     3.5
   2   6 -11     2.0     5.5
   6  -2 -11     1.8     3.3
   6  -2 -11     3.0     4.3
   6  -2  11     2.0     4.0
  -2  -6  11     1.3     2.6
   3   6 -11     3.3     4.4
   6  -3 -11     2.6     3.4
   6  -3 -11     1.5     3.3
   3   6  11     1.4     5.2
   6  -3  11      .1     4.0
  -3  -6  11      .6     2.8
   6  -4 -11     3.6     3.7
   6  -4 -11     1.4     3.6
   4   6 -11     1.4     4.2
  -6   4 -11     2.6     3.0
  -4  -6  11     1.0     3.0
   6  -4  11      .4     4.4
   4   6  11     3.0     5.5
   4   6  11     4.2     3.7
   6  -4  11     2.8     2.7
   5   6 -11      .9     6.2
   6  -5 -11     1.0     3.8
  -6   5 -11     -.2     3.7
   5   6  11     2.5     5.5
   5   6  11     1.3     3.5
  -6   5  11      .6     4.2
  -5  -6  11     1.2     3.2
   6  -5  11     1.6     2.9
   6  -5  11      .3     4.5
   6   6 -11    -1.0     4.4
   6  -6 -11     -.3     3.9
  -6   6 -11    -1.8     4.4
   6  -6  11      .4     3.0
   6   6  11      .3     5.0
  -6   6  11     -.1     4.4
   6  -6  11     1.1     4.2
   6   6  11     -.7     3.6
  -6   7 -11    -3.4     5.3
   7   6 -11     1.1     5.3
   6  -7 -11     1.7     4.3
   6  -7  11     -.2     3.1
   6  -7  11      .9     4.6
   7   6  11     1.4     4.5
  -6   7  11     -.9     4.5
   7   6  11     1.0     5.6
   7   5 -11     3.1     2.9
  -5   7 -11     -.9     5.0
   5  -7 -11     1.4     4.2
   7   5 -11     2.5     4.7
   5  -7  11     3.3     4.3
   7   5  11     1.7     5.1
  -5   7  11     2.6     4.7
   5  -7  11     1.4     2.9
   7   5  11      .8     4.0
  -4   7 -11     5.8     5.5
   7   4 -11     6.7     4.9
   7   4 -11     7.2     3.3
   4  -7 -11     4.3     4.3
   7   4  11     5.8     4.7
  -4   7  11     4.7     4.6
   4  -7  11     7.9     4.2
   4  -7  11     4.0     3.0
   7   4  11     5.9     4.4
  -3   7 -11     -.1     4.9
   7   3 -11     2.5     4.4
   7   3 -11      .4     3.0
  -3   7  11     1.7     4.2
   7   3  11     3.0     3.7
   3  -7  11     2.0     3.3
   7   3  11     1.0     3.9
   3  -7  11     1.8     2.7
   7   2 -11    -1.2     2.9
   7   2 -11     -.5     3.9
  -2   7 -11      .4     4.9
   7   2  11     2.6     3.1
   2  -7  11     1.0     2.5
  -2   7  11      .8     4.0
   7   2  11     2.4     4.1
   2  -7  11     2.5     3.0
   7   1 -11      .8     3.1
  -1   7 -11     1.8     5.2
   7   1 -11     -.5     3.7
  -1   7  11     2.1     4.2
   1  -7  11     1.4     2.5
   7   1  11     1.1     2.6
   7   1  11     2.0     3.8
   1  -7  11      .4     2.4
   7   0 -11     6.6     4.5
   7   0 -11     7.5     3.7
   0   7  11     7.3     5.0
   7   0  11     6.8     4.5
   0  -7  11     6.4     3.0
   7   0  11     6.4     2.6
   0  -7  11     7.0     2.7
   1   7 -11      .6     4.7
   7  -1 -11     2.0     3.8
   7  -1 -11     1.0     3.7
   7  -1  11      .4     4.2
   1   7  11      .7     4.7
  -1  -7  11      .8     2.7
   7  -2 -11     1.8     3.4
   7  -2 -11     2.2     3.5
   2   7 -11     1.6     4.6
   2   7  11     1.6     5.3
  -2  -7  11      .6     2.6
   7  -2  11      .7     4.3
   7  -3 -11     2.2     3.9
   7  -3 -11     2.7     3.8
   3   7 -11      .5     4.7
  -3  -7  11     1.4     3.0
   3   7  11      .3     5.6
   7  -3  11     -.5     4.5
   7  -4 -11     6.0     4.6
   7  -4 -11     4.2     4.3
   4   7 -11     4.3     5.2
   4   7  11     3.0     6.2
   4   7  11     5.5     4.3
   7  -4  11     4.9     3.3
   7  -4  11     2.5     4.9
  -4  -7  11     5.7     3.7
  -7   5 -11    -1.0     4.2
   5   7 -11     2.3     4.9
   7  -5 -11     1.3     4.2
   5   7  11      .6     4.0
   7  -5  11     1.6     5.1
   5   7  11     1.9     6.1
  -7   5  11     3.8     5.0
   7  -6 -11     1.5     4.6
   6   7 -11     2.9     5.1
   6   7  11     1.6     4.4
   7  -6  11      .4     3.1
   7  -6  11     -.9     4.8
  -7   6  11     2.0     5.3
   6   7  11     1.1     5.9
   7   7 -11     1.3     5.9
   7  -7 -11      .4     4.6
   7   7  11     2.8     6.7
   7  -7  11      .3     3.3
   7   7  11     1.3     4.9
  -7   7  11      .2     5.3
   7  -7  11     1.4     5.4
   8   7 -11     2.2     6.7
   7  -8 -11     -.4     5.4
   8   7  11     1.1     5.6
   7  -8  11      .7     4.0
   7  -8  11     1.5     5.7
  -7   8  11    -1.3     5.9
   8   7  11     4.0     6.6
   8   6 -11      .8     5.9
   6  -8 -11      .8     4.7
   8   6  11    -1.6     4.9
   6  -8  11     -.2     3.5
   8   6  11     3.3     5.9
   6  -8  11     2.4     5.3
  -6   8  11     1.8     5.7
   8   5 -11     1.9     5.2
   5  -8 -11     1.0     4.8
   5  -8  11     2.3     4.6
   5  -8  11     -.7     3.2
  -5   8  11     -.4     5.1
   8   5  11     2.7     5.1
   8   5  11      .4     4.8
   8   4 -11     2.0     5.4
  -4   8 -11     -.2     6.8
   8   4 -11     2.0     3.4
  -4   8  11     1.8     5.1
   4  -8  11     2.6     4.0
   8   4  11     1.8     4.6
   4  -8  11     2.3     3.2
   8   4  11     5.1     5.1
   8   3 -11     2.8     3.7
   8   3 -11     2.3     4.9
  -3   8 -11     -.6     5.7
   3  -8  11     2.0     3.0
   8   3  11     -.3     4.3
  -3   8  11     2.0     4.9
   8   3  11     6.2     4.4
   3  -8  11     3.7     4.7
  -2   8 -11    -3.3     5.1
   8   2 -11     1.3     4.9
   8   2 -11      .4     3.5
   8   2  11     1.5     4.4
   2  -8  11     2.3     3.3
   8   2  11     1.6     3.6
   2  -8  11      .5     2.8
  -2   8  11     1.5     4.8
   8   1 -11      .6     3.8
   8   1 -11     1.9     4.6
  -1   8 -11      .3     5.3
   8   1  11      .1     4.4
   8   1  11     1.2     3.0
  -1   8  11     1.1     4.9
   1  -8  11     1.6     3.1
   1  -8  11      .1     2.9
   8   0 -11     2.7     3.8
   8   0 -11      .5     4.4
   0   8 -11     1.8     5.4
   0   8  11     2.8     5.4
   8   0  11     1.0     2.6
   0  -8  11     1.0     3.1
   8   0  11     2.0     4.6
   8  -1 -11     2.9     3.8
   8  -1 -11     1.6     4.2
   1   8 -11     2.7     5.3
   8  -1  11     1.7     4.7
   1   8  11      .8     5.6
  -1  -8  11     -.3     2.9
   8  -2 -11     1.7     3.9
   2   8 -11     2.8     5.0
   8  -2 -11     2.2     4.2
   2   8  11     -.9     5.9
  -2  -8  11      .6     3.2
   8  -2  11      .6     4.7
   8  -3 -11     4.6     4.6
   3   8 -11     2.6     5.2
   8  -3 -11     3.8     4.4
   3   8  11     1.8     6.2
   8  -3  11     -.1     4.8
  -3  -8  11      .9     3.4
   4   8 -11     2.5     5.6
   8  -4 -11     1.4     5.0
   8  -4 -11     2.0     4.5
   8  -4  11     2.1     3.9
  -4  -8  11      .9     3.6
   8  -4  11      .5     5.2
   4   8  11    -1.0     6.5
   4   8  11     3.8     4.3
   8  -5 -11      .8     4.6
   5   8 -11      .7     5.4
   8  -5  11     -.2     3.3
   5   8  11     1.2     4.7
   5   8  11     1.8     7.0
   8  -5  11     1.2     5.3
  -8   5  11     2.6     5.5
   6   8 -11      .2     5.6
   8  -6 -11      .6     5.2
   8  -6  11     1.1     3.6
  -8   6  11     -.1     5.8
   8  -6  11     2.0     5.5
   6   8  11      .9     7.0
   6   8  11      .4     5.1
   7   8 -11     1.7     6.4
   8  -7 -11     -.4     5.2
   8  -7  11    -1.7     3.5
   7   8  11    -2.4     5.4
  -8   7  11     -.3     6.4
   7   8  11     1.4     7.6
   8  -7  11     2.6     5.9
   8  -8 -11     2.1     6.0
   8   8 -11     2.7     7.2
   8  -8  11    -1.5     4.3
   8   8  11    -2.2     6.0
   8  -8  11     1.1     6.3
   8   8  11     6.1     8.3
  -8   8  11    -2.2     6.8
   9   8 -11      .1     8.5
   8  -9 -11     -.3     6.3
   9   8  11    -2.7     7.3
   9   8  11     4.8     8.0
   8  -9  11     4.0     7.5
  -8   9  11      .7     8.5
   9   7 -11     3.7     7.8
   7  -9 -11      .0     6.0
   9   7  11     6.4     7.6
  -7   9  11    -1.8     7.1
   7  -9  11     2.0     4.5
   9   7  11    -2.7     6.4
   7  -9  11      .9     6.2
   9   6 -11     1.7     6.8
   6  -9 -11      .7     5.7
   6  -9  11     2.9     5.6
   9   6  11     6.0     6.5
   9   6  11     -.3     5.9
   6  -9  11     -.8     4.1
  -6   9  11      .2     6.4
   9   5 -11     2.7     6.5
   5  -9 -11      .3     5.3
  -5   9 -11    -2.5     7.2
   5  -9  11     1.1     3.8
   5  -9  11     3.1     5.0
  -5   9  11     1.6     6.1
   9   5  11      .6     5.4
   9   5  11     6.5     6.4
   9   4 -11      .6     6.0
  -4   9 -11     -.3     7.0
   9   4 -11     3.7     4.5
   9   4  11     4.4     5.6
   9   4  11     8.1     6.0
  -4   9  11     1.9     5.8
   4  -9  11     4.8     6.3
  -3   9 -11     2.9     6.6
   9   3 -11     1.7     5.4
   9   3 -11     4.3     6.4
   3  -9  11     4.9     4.6
   9   3  11     2.0     5.1
   3  -9  11     2.5     3.6
   9   3  11     4.7     6.8
  -3   9  11     3.0     6.0
   9   2 -11      .1     4.4
  -2   9 -11     -.3     6.3
   9   2 -11     3.3     5.8
  -2   9  11     2.7     5.8
   9   2  11     4.7     4.3
   2  -9  11     3.4     4.9
   2  -9  11     3.8     4.0
   9   2  11     1.6     4.9
   9   1 -11     1.9     4.3
   9   1 -11      .4     5.4
  -1   9 -11     2.1     5.9
   1  -9  11     2.4     3.6
   9   1  11     1.4     4.9
   1  -9  11     2.4     3.7
  -1   9  11      .7     5.6
   0   9 -11     3.3     5.9
   9   0 -11     2.1     4.1
   9   0 -11     -.6     5.3
   0  -9  11     1.2     3.5
   0   9  11     -.3     5.9
   9   0  11     1.8     5.1
   9  -1 -11     2.3     4.3
   9  -1 -11     1.6     5.2
   1   9 -11     3.3     5.6
  -1  -9  11     1.5     3.5
   1   9  11    -1.0     6.2
   9  -1  11      .2     5.0
   9  -2 -11     6.0     5.7
   9  -2 -11     4.2     4.4
   2   9 -11     3.0     5.6
   2   9  11      .8     7.1
  -2  -9  11     1.4     3.8
   9  -2  11     2.0     5.5
   3   9 -11     4.5     5.7
   9  -3 -11     5.2     5.5
   9  -3 -11     2.8     5.1
  -3  -9  11     1.2     3.9
   9  -3  11     -.7     5.5
   3   9  11    -1.3     7.2
   9  -4 -11     5.2     5.6
   4   9 -11     3.0     6.4
   9  -4 -11     1.9     6.2
   4   9  11     4.1     5.3
   4   9  11     -.4     7.7
   9  -4  11      .2     5.5
   9  -4  11     2.2     4.1
   5   9 -11     1.8     6.6
   9  -5 -11     1.5     5.7
   5   9  11     2.7     8.3
   5   9  11      .3     5.2
   9  -5  11     1.3     5.9
  -9   5  11     2.8     6.3
   9  -5  11     -.2     3.7
   9  -6 -11     1.7     5.9
   6   9 -11     1.2     7.0
   9  -6  11     2.6     6.2
  -9   6  11      .8     6.6
   6   9  11    -1.8     5.5
   9  -6  11     -.4     4.1
   6   9  11     1.3     8.1
   9  -7 -11     1.1     6.1
   7   9 -11     2.4     7.3
  -9   7  11     -.5     7.5
   7   9  11     4.4     9.1
   7   9  11    -1.5     6.1
   9  -7  11     3.2     6.9
   8   9 -11      .7     7.9
   9  -8 -11     -.1     6.9
   8   9  11     6.7     9.5
  -9   8  11    -3.7     8.1
   9  -8  11     2.6     9.5
   8   9  11    -4.8     6.6
   7 -10 -11     -.9     8.4
  10   7 -11     2.3     9.0
   7 -10  11     2.0     6.9
  10   7  11     7.0     9.1
   7 -10  11    -1.7     5.1
  10   7  11    -3.5     7.4
  -6  10 -11    -3.5     8.8
   6 -10 -11     -.4     7.4
  10   6 -11      .1     8.2
   6 -10  11      .0     6.1
  10   6  11     7.0     8.0
   6 -10  11     1.2     5.5
  10   6  11    -3.4     6.9
  -6  10  11    -2.2     7.8
  10   5 -11     2.0     7.7
  -5  10 -11    -2.7     8.3
  10   5  11     9.3     7.4
  -5  10  11     -.3     7.2
  10   5  11    -1.4     6.3
   5 -10  11     3.5     5.7
   5 -10  11    -1.2     4.9
  -4  10 -11    -1.3     7.6
  10   4 -11     5.5     5.3
  10   4 -11      .5     7.3
  -4  10  11     1.3     6.8
  10   4  11      .5     6.0
   4 -10  11     3.1     5.3
   4 -10  11    -2.5     4.4
  -3  10 -11    -1.2     7.1
  10   3 -11     3.6     5.2
  10   3 -11    -1.2     6.6
  10   3  11     4.1     6.0
   3 -10  11      .9     4.5
  10   3  11      .3     5.7
  -3  10  11     -.7     6.4
   3 -10  11     3.7     4.8
  -2  10 -11     -.9     6.9
  10   2 -11     4.3     6.8
  10   2 -11      .0     4.8
  10   2  11      .6     5.3
   2 -10  11     3.8     4.9
  10   2  11     2.1     6.0
   2 -10  11      .3     4.2
  -2  10  11      .0     6.5
  10   1 -11     3.8     5.1
  10   1 -11     -.3     6.5
  -1  10 -11    -1.9     6.6
  10   1  11     2.2     5.6
  -1  10  11      .1     6.5
   1 -10  11      .5     4.2
   0  10 -11     1.8     6.5
  10   0 -11     -.5     6.4
  10   0 -11     1.3     4.6
   0  10  11     1.2     7.0
   0 -10  11     -.3     4.2
  10   0  11     2.0     5.6
  10  -1 -11     1.7     6.4
  10  -1 -11     3.1     4.8
   1  10 -11     2.0     6.1
  -1 -10  11     -.1     4.3
  10  -1  11     1.0     5.3
   1  10  11     -.2     7.3
  10  -2 -11     2.9     4.8
  10  -2 -11     1.8     6.2
   2  10 -11     2.4     6.0
  -2 -10  11     3.4     4.5
  10  -2  11     1.1     5.6
   2  10  11     -.1     7.7
  10  -3 -11     2.4     6.6
   3  10 -11     3.7     6.3
  10  -3 -11     2.1     6.0
  10  -3  11      .7     5.8
   3  10  11    -1.8     8.5
  -3 -10  11     2.5     4.4
  10  -4 -11     -.4     7.0
   4  10 -11     2.5     7.7
  10  -4 -11     4.2     6.5
  10  -4  11     1.2     6.3
   4  10  11     2.9     5.8
   4  10  11    -1.0     8.9
  10  -4  11     1.4     4.8
  10  -5 -11      .7     6.5
   5  10 -11     2.5     8.0
   5  10  11     -.9     8.9
   5  10  11     1.0     6.2
  10  -5  11     2.3     6.4
 -10   5  11     1.3     7.4
   6  10 -11     1.4     9.6
   6  10  11    -4.6     6.3
   6  10  11     2.7     9.5
 -10   6  11      .8     8.0
   7  10 -11     5.1     8.7
  10  -7 -11     3.7     7.8
 -10   7  11     -.8     8.9
   7  10  11     3.0    12.7
  10  -7  11     4.0     7.6
  11   6 -11     3.2     9.8
  11   6  11    -2.7     7.9
   6 -11  11     1.0     6.9
   6 -11  11      .5     6.5
  11   6  11     6.6     9.1
  -6  11  11    -5.5     9.2
  -5  11 -11    -1.8     9.2
  11   5 -11    -1.9    11.3
   5 -11  11     6.6     6.5
  -5  11  11    -1.4     8.0
   5 -11  11     2.8     6.2
  11   5  11      .2     7.5
  11   4 -11      .7     9.1
  -4  11 -11    -1.0     8.8
  11   4  11     -.3     6.7
  -4  11  11    -1.1     8.0
   4 -11  11     6.6     6.4
   4 -11  11     1.0     5.9
  -3  11 -11     1.5     8.5
  11   3 -11     3.0     5.9
  11   3 -11     2.1     8.6
  -3  11  11    -1.5     7.4
  11   3  11     2.0     6.4
   3 -11  11     -.3     5.6
   3 -11  11     4.6     5.8
  -2  11 -11      .3     7.9
  11   2 -11     2.4     5.6
  11   2 -11     1.7     8.1
   2 -11  11     1.9     5.3
  -2  11  11    -2.7     7.6
  11   2  11     2.1     6.4
  11   1 -11     2.8     8.3
  11   1 -11     4.4     5.7
  -1  11 -11      .5     7.8
  11   1  11     3.0     6.2
   1 -11  11      .0     5.0
  -1  11  11    -1.4     7.8
  11   0 -11      .6     7.4
  11   0 -11     2.8     5.5
   0  11 -11     3.4     7.5
   0  11  11    -1.0     8.1
  11   0  11     2.4     6.1
   0 -11  11    -1.0     5.0
  11  -1 -11     2.6     7.3
   1  11 -11     2.0     7.3
  11  -1 -11     2.9     5.7
  -1 -11  11     -.8     5.0
  11  -1  11      .5     6.3
   1  11  11      .4     8.5
   2  11 -11     2.3     7.1
  11  -2 -11      .1     7.4
  11  -2 -11      .8     5.5
  -2 -11  11     1.1     5.1
   2  11  11     -.4     9.0
  11  -2  11     -.4     6.1
  11  -3 -11     4.7     8.3
  11  -3 -11     3.1     7.4
   3  11 -11     3.6     7.1
  11  -3  11      .4     6.5
   3  11  11     1.7     9.7
  11  -4 -11     4.1     8.2
  11  -4 -11    -1.4     8.3
  11  -4  11     1.6     7.0
   4  11  11     5.4     7.0
  11  -5 -11     2.0     8.6
   5  11 -11     5.0     9.7
   5  11  11    -2.6    11.0
 -11   5  11     3.3     8.9
   5  11  11     2.2     7.5
  11  -5  11     3.1     7.1
  11  -6 -11    -2.5     8.3
   6  11 -11     5.0    10.2
 -11   6  11     -.8     9.5
   6  11  11     2.0    10.8
  11  -6  11     1.9     7.6
   6  11  11    -2.2     7.8
  -4  12 -11      .3     9.8
  12   4 -11     4.7    10.6
  12   4  11     -.4     8.0
  -4  12  11     -.4     9.5
   4 -12  11     -.5     6.8
  -3  12 -11      .3     9.2
  12   3 -11     1.3    11.0
   3 -12  11      .2     6.4
  -3  12  11    -2.2     8.9
  12   3  11     1.7     7.6
  -2  12 -11    -1.2     9.0
  12   2 -11     2.7     6.7
  12   2 -11     1.9     9.7
  12   2  11     3.3     8.3
   2 -12  11      .3     7.0
  -2  12  11    -3.4     9.1
  12   1 -11     -.8    10.0
  -1  12 -11     1.6     9.0
  12   1 -11     1.4     6.5
  12   1  11     3.8     8.1
  -1  12  11    -4.4     9.2
  12   0 -11     -.1     9.3
  12   0 -11     1.6     6.2
   0  12 -11      .3     8.1
  12   0  11     3.9     7.2
   0  12  11    -3.6     9.1
   0 -12  11     3.6     6.2
  12  -1 -11     -.3     6.4
  12  -1 -11      .4     8.9
   1  12  11    -3.0     9.4
  -1 -12  11     1.5     6.1
  12  -1  11     4.4     7.0
   2  12 -11     1.3     7.8
  12  -2 -11     2.3     9.1
  12  -2 -11      .5     6.4
  12  -2  11     -.6     6.5
   2  12  11     1.4    10.7
  12  -3 -11     1.6     9.0
   3  12 -11     4.2     8.5
  12  -3 -11    -1.5    10.3
   3  12  11    -3.1    10.7
  12  -3  11     2.2     8.2
   4  12 -11     4.6    11.4
  12  -4 -11     2.4     9.8
  12  -4 -11     3.0    10.6
   4  12  11     3.2     8.0
  12  -4  11      .8     7.1
   4  12  11    -2.3    11.3
   0   0 -12   492.4    36.9
   0   0  12   486.0    36.8
   0   1 -12   216.0    16.7
   0  -1 -12   216.7    16.8
   1   0 -12   220.1    17.0
  -1   0 -12   217.0    16.5
   0  -1  12   217.2    16.5
   1   0  12   222.8    16.5
   1   0  12   214.9    16.8
   0  -1  12   205.6    16.6
  -1   1 -12   165.4    13.0
   1   1 -12   162.1    13.5
   1  -1 -12   173.8    13.6
   1   1  12   175.5    13.3
   1  -1  12   164.0    13.2
  -1  -1  12   175.3    13.2
   1   1  12   167.5    13.3
   1  -1  12   175.1    13.3
   2   1 -12   126.4    10.8
  -1   2 -12   126.4    10.1
   1  -2 -12   127.0    10.7
   1  -2  12   134.1    10.3
   2   1  12   124.1    10.1
   1  -2  12   126.3    10.4
  -2  -1  12   131.6    10.1
   2   1  12   127.9    10.6
   0   2 -12   169.3    13.8
   2   0 -12   179.9    14.3
  -2   0  12   173.5    13.5
   2   0  12   178.1    14.0
   0  -2  12   175.0    13.8
   0  -2  12   177.3    13.5
   0   2  12   176.1    14.2
   1   2 -12   129.5    10.6
   2  -1 -12   127.0    10.7
  -1  -2  12   124.7    10.2
   1   2  12   124.6    11.0
   2  -1  12   129.3    10.4
   2  -2 -12    34.1     4.1
   2   2 -12    32.6     4.1
   2  -2  12    33.7     4.0
  -2  -2  12    34.7     3.7
   2   2  12    32.2     3.9
   2   2  12    33.8     3.9
  -2   3 -12   287.1    22.5
   3   2 -12   295.5    23.5
   2  -3  12   302.4    22.9
   2  -3  12   299.3    22.9
  -2   3  12   298.8    23.7
  -3  -2  12   305.5    22.6
   3   2  12   289.2    22.9
   3   2  12   290.2    23.2
   3   1 -12   296.0    23.0
  -1   3 -12   293.1    22.3
   3   1 -12   284.5    22.0
   3   1  12   291.2    22.7
   1  -3  12   289.3    22.2
  -3  -1  12   289.3    22.0
   3   1  12   293.1    22.1
   1  -3  12   288.4    22.4
  -1   3  12   293.3    23.1
   0   3 -12   173.5    13.9
   3   0 -12   171.9    13.5
   3   0 -12   169.9    14.3
   0   3 -12   173.1    13.2
  -3   0  12   179.7    13.2
   0   3  12   173.9    14.2
   0  -3  12   167.3    13.2
   3   0  12   168.4    14.0
   0  -3  12   171.7    13.7
   3  -1 -12   297.7    23.3
   1   3 -12   296.3    23.0
   3  -1 -12   295.7    22.7
   3  -1  12   299.5    23.0
   1   3  12   297.8    23.1
  -3   1  12   279.0    22.0
  -1  -3  12   292.3    22.6
   2   3 -12   299.6    23.8
   3  -2 -12   298.9    23.8
   3  -2 -12   295.4    23.4
   3  -2  12   309.5    23.5
  -2  -3  12   299.2    23.1
   2   3  12   304.8    23.6
   3   3 -12   208.2    18.2
   3  -3 -12   212.4    17.3
   3  -3 -12   208.6    17.6
  -3  -3  12   218.9    16.9
   3   3  12   215.5    17.4
   3  -3  12   213.6    17.3
   3  -3  12   213.2    17.0
   3   3  12   227.3    18.3
   3  -4 -12   171.3    14.8
   4   3 -12   174.1    15.2
  -3   4 -12   172.9    14.1
  -4  -3  12   181.3    14.1
  -3   4  12   175.8    15.4
   3  -4  12   182.0    14.5
   3  -4  12   174.4    14.3
   4   3  12   180.0    14.8
   4   3  12   169.5    14.7
   4   2 -12   151.7    12.1
   4   2 -12   152.6    13.5
  -2   4 -12   156.2    12.7
  -2   4  12   154.4    13.7
   2  -4  12   161.8    12.7
   2  -4  12   155.0    12.7
  -4  -2  12   161.8    12.4
   4   2  12   156.4    12.8
   4   2  12   150.4    13.0
   4   1 -12   159.7    13.6
   4   1 -12   154.2    12.4
  -1   4 -12   156.0    13.0
  -1   4  12   156.4    13.5
   4   1  12   152.4    13.1
   1  -4  12   155.4    12.4
   1  -4  12   161.1    13.0
   4   1  12   157.3    12.4
  -4  -1  12   157.5    12.2
   4   0 -12   373.4    28.3
   0   4 -12   369.6    28.7
   4   0 -12   371.1    29.1
   0  -4  12   371.6    27.8
   0   4  12   368.5    29.1
  -4   0  12   379.4    27.7
   0  -4  12   364.6    28.4
   4   0  12   367.3    28.8
   1   4 -12   156.9    13.4
   4  -1 -12   160.6    12.9
   4  -1 -12   158.3    13.6
   1   4  12   157.4    13.6
  -1  -4  12   157.7    12.8
   4  -1  12   154.7    13.3
   4  -2 -12   155.2    13.5
   4  -2 -12   157.9    13.0
   2   4 -12   159.8    13.6
   2   4  12   152.4    13.7
   4  -2  12   157.7    13.4
  -2  -4  12   159.4    12.9
   3   4 -12   174.5    15.2
   4  -3 -12   178.3    14.8
   4  -3 -12   174.1    15.2
   3   4  12   179.6    15.2
   4  -3  12   181.1    15.0
  -3  -4  12   179.5    14.4
   3   4  12   173.6    14.9
   4  -3  12   178.5    14.4
   4  -4 -12   154.4    13.5
  -4   4 -12   158.9    12.7
   4   4 -12   150.3    14.0
   4  -4  12   155.6    12.9
  -4  -4  12   157.1    12.9
   4   4  12   157.0    13.8
   4  -4  12   157.0    13.5
   4   4  12   152.7    13.4
  -4   4  12   152.9    14.3
   4  -5 -12    60.6     7.2
   5   4 -12    60.1     7.9
  -4   5 -12    62.3     7.0
   5   4  12    53.9     7.7
  -5  -4  12    65.1     6.6
   5   4  12    63.4     7.7
   4  -5  12    65.9     7.2
  -4   5  12    62.4     8.0
   4  -5  12    62.6     6.6
  -3   5 -12    90.7     8.8
   5   3 -12    84.7     7.6
  -5  -3  12    97.1     8.2
   5   3  12    92.6     8.8
   3  -5  12    92.9     8.6
  -3   5  12    93.5    13.0
   3  -5  12    88.0     8.3
   5   3  12    87.8     8.9
  -2   5 -12    97.1     9.2
   5   2 -12    96.4     8.3
   5   2 -12   100.1    10.0
   2  -5  12   103.4     8.7
  -5  -2  12   101.9     8.4
   5   2  12   102.0     8.9
   5   2  12    95.0     9.3
  -2   5  12    94.2     9.8
   2  -5  12    95.5     8.8
   5   1 -12   118.1    11.3
  -1   5 -12   120.3    10.9
   5   1 -12   124.5    10.2
  -5  -1  12   128.0     9.8
   5   1  12   118.7    10.9
   1  -5  12   120.4    10.4
   1  -5  12   125.6    10.0
   5   1  12   120.6     9.9
  -1   5  12   118.0    11.4
   0   5 -12    53.8     6.4
   5   0 -12    54.8     5.6
   5   0 -12    52.5     6.5
   0  -5  12    55.0     5.6
   5   0  12    53.9     6.2
   0   5  12    56.6     6.8
   0  -5  12    52.8     4.8
   1   5 -12   125.5    11.3
   5  -1 -12   122.5    11.3
   5  -1 -12   122.6    10.5
   5  -1  12   121.8    11.1
  -1  -5  12   119.9    10.4
   1   5  12   119.9    11.4
   2   5 -12    93.5     9.6
   5  -2 -12    99.1     9.0
   5  -2 -12    94.7     9.5
   2   5  12    99.9    10.0
  -2  -5  12    95.3     8.8
   5  -2  12    98.0     9.5
   3   5 -12    91.7     9.8
   5  -3 -12    92.8     9.5
   5  -3 -12    92.3     9.1
  -3  -5  12    93.5     8.7
   3   5  12    93.2    10.0
   5  -3  12    93.4     9.5
   5  -4 -12    59.5     7.3
   4   5 -12    56.9     7.7
   5  -4 -12    62.0     7.4
   4   5  12    63.4     8.3
   5  -4  12    64.2     6.6
   5  -5 -12    49.5     6.6
   5   5 -12    47.7     7.3
  -5   5 -12    47.9     6.2
  -5  -5  12    53.3     6.5
   5   5  12    50.3     6.6
  -5   5  12    49.0     7.4
   5   5  12    50.5     8.2
   5  -5  12    53.0     7.1
   5  -5  12    50.7     6.0
   6   5 -12    11.9     5.6
  -5   6 -12    13.4     5.2
   5  -6 -12    11.1     4.5
   6   5  12    14.4     7.0
   5  -6  12    14.4     4.9
   6   5  12    11.3     4.6
  -5   6  12    11.8     5.5
   5  -6  12    12.0     4.0
  -4   6 -12    24.3     5.6
   6   4 -12    22.8     3.4
   4  -6 -12    23.3     5.1
   6   4 -12    21.5     5.6
   4  -6  12    23.6     5.3
   6   4  12    21.4     5.0
  -4   6  12    19.9     5.7
   6   4  12    23.7     5.6
   4  -6  12    22.2     4.3
  -3   6 -12    32.2     6.1
   6   3 -12    29.8     5.8
   6   3 -12    29.5     4.0
   6   3  12    33.6     5.4
   6   3  12    32.8     5.5
  -3   6  12    32.8     5.9
   3  -6  12    28.6     6.3
   3  -6  12    36.0     5.0
   6   2 -12    14.4     3.2
   6   2 -12    14.0     4.6
  -2   6 -12    13.6     5.0
   6   2  12    15.1     4.5
   2  -6  12    15.8     3.4
  -2   6  12    16.3     4.8
   6   2  12    16.8     5.5
   6   1 -12    21.6     5.7
  -1   6 -12    23.7     5.3
   6   1 -12    22.9     3.8
   6   1  12    22.2     4.9
   6   1  12    22.2     3.4
  -1   6  12    24.0     5.3
   1  -6  12    22.5     3.4
   6   0 -12    26.5     4.1
   0   6 -12    24.7     5.6
   0  -6  12    25.4     3.1
   6   0  12    25.0     5.1
   0   6  12    22.8     6.8
   0  -6  12    22.4     4.6
   6  -1 -12    22.5     4.1
   1   6 -12    21.7     5.4
   6  -1  12    22.0     5.0
  -1  -6  12    22.0     4.0
   6  -2 -12    14.2     4.2
   6  -2 -12    16.8     4.3
   6  -2  12    15.5     5.1
  -2  -6  12    14.7     4.0
   2   6  12    14.6     7.6
   6  -3 -12    32.6     5.6
   6  -3 -12    31.4     5.5
   3   6 -12    31.3     6.4
  -3  -6  12    33.5     5.1
   6  -3  12    32.0     6.2
   3   6  12    34.8     7.1
   6  -4 -12    23.7     5.3
   4   6 -12    20.2     6.0
   6  -4 -12    23.1     5.2
   4   6  12    21.8     4.9
  -4  -6  12    22.5     4.8
   6  -4  12    24.5     4.6
   4   6  12    22.8     7.0
   6  -4  12    21.5     5.9
  -6   5 -12    10.9     4.5
   5   6 -12    11.1     5.3
   6  -5 -12    12.5     4.9
   5   6  12    13.1     4.6
   6  -5  12    14.1     5.6
  -5  -6  12    10.9     4.0
   5   6  12    13.1     6.6
  -6   5  12    13.9     5.6
  -6   6 -12     6.5     4.9
   6   6 -12     8.5     5.4
   6  -6 -12     6.3     4.3
   6   6  12     9.2     6.0
   6  -6  12     7.9     3.5
   6  -6  12     8.1     5.0
  -6   6  12     6.4     5.4
   6   6  12     7.5     4.6
   6  -7 -12     8.5     5.4
  -6   7 -12     4.2     5.7
   7   6 -12     7.8     6.0
  -6   7  12     5.4     6.0
   7   6  12     4.9     4.9
   6  -7  12     5.5     3.5
   6  -7  12     8.9     5.4
   7   6  12     8.4     6.6
  -5   7 -12    11.9     6.1
   7   5 -12    12.5     5.9
   5  -7 -12    11.9     5.0
   5  -7  12    12.8     5.0
   7   5  12    10.6     5.0
   7   5  12    14.0     6.2
   5  -7  12    10.5     3.8
  -5   7  12    10.7     5.8
   7   4 -12    14.4     3.6
   7   4 -12    13.9     5.6
   4  -7 -12    13.5     5.1
  -4   7 -12    12.5     6.1
   4  -7  12    18.1     5.0
  -4   7  12    13.5     5.7
   7   4  12    18.0     5.5
   7   4  12    13.4     5.0
   4  -7  12    13.4     4.2
  -3   7 -12    17.0     6.1
   7   3 -12    17.0     3.9
   7   3 -12    17.6     5.5
   7   3  12    19.9     4.8
   3  -7  12    19.6     4.4
   3  -7  12    20.2     4.6
  -3   7  12    17.6     5.7
   7   3  12    16.7     5.3
   7   2 -12    22.9     7.4
   7   2 -12    22.9     4.3
  -2   7 -12    22.9     6.4
   2  -7  12    25.5     4.2
   2  -7  12    25.0     4.6
   7   2  12    25.4     4.4
   7   2  12    25.4     5.6
  -2   7  12    24.2     5.8
  -1   7 -12    18.7     6.2
   7   1 -12    19.8     4.2
   7   1 -12    18.6     5.4
   1  -7  12    20.8     3.6
   7   1  12    20.1     5.2
   7   1  12    22.0     3.7
   1  -7  12    20.4     4.3
  -1   7  12    20.1     5.6
   7   0 -12    16.5     5.1
   7   0 -12    21.1     4.4
   0  -7  12    18.4     4.2
   7   0  12    18.4     5.2
   0   7  12    20.3     6.0
   0  -7  12    20.5     3.2
   1   7 -12    20.1     6.1
   7  -1 -12    18.7     5.2
  -1  -7  12    20.0     4.3
   7  -1  12    21.1     5.4
   1   7  12    20.4     6.5
   7  -2 -12    23.6     5.1
   2   7 -12    22.9     6.9
   7  -2 -12    24.2     5.3
  -2  -7  12    23.9     4.8
   2   7  12    22.9     7.0
   7  -2  12    23.4     5.8
   7  -3 -12    15.6     4.8
   7  -3 -12    17.8     5.2
   3   7 -12    16.4     6.2
  -3  -7  12    16.1     4.5
   7  -3  12    17.0     5.9
   3   7  12    15.5     7.1
   7  -4 -12    14.5     5.2
   7  -4 -12    14.9     5.4
   4   7 -12    15.2     6.2
  -4  -7  12    12.8     4.8
   4   7  12    16.5     5.0
   7  -4  12    16.1     6.7
   7  -4  12    15.0     6.0
   4   7  12    16.3     7.4
   7  -5 -12    13.7     5.4
   5   7 -12    11.9     6.2
   7  -5  12    13.0     6.1
   7  -5  12    12.0     4.5
  -5  -7  12    11.3     4.4
  -7   5  12    13.5     6.2
   5   7  12    11.7     7.1
   5   7  12    12.3     5.3
   6   7 -12     6.6     5.8
   7  -6 -12     7.3     5.1
   6   7  12     7.4     6.8
   7  -6  12     6.8     5.5
   6   7  12     5.8     5.1
   7  -6  12     5.9     3.8
  -7   6  12     6.7     5.9
   7   7 -12     3.1     5.9
   7  -7 -12     3.5     4.9
  -7   7  12     1.3     5.6
   7  -7  12     3.7     5.5
   7   7  12     3.6     5.4
   7  -7  12     1.9     3.4
   7   7  12     3.7     6.8
   8   7 -12     3.7     6.8
   7  -8 -12     4.2     5.8
   8   7  12     4.8     7.4
   7  -8  12     4.1     6.1
   7  -8  12     1.3     4.0
  -7   8  12      .9     6.4
   8   7  12     1.8     5.7
   6  -8 -12     3.5     5.0
  -6   8 -12     3.1     7.6
   8   6 -12     5.6     6.2
   6  -8  12     2.0     3.5
   8   6  12      .2     5.1
   6  -8  12     3.3     5.4
  -6   8  12     2.3     5.8
   8   6  12     4.9     6.0
  -5   8 -12     4.2     8.0
   5  -8 -12     6.9     5.5
   8   5 -12     5.8     6.0
   5  -8  12     3.9     3.9
   8   5  12     5.1     5.1
  -5   8  12     4.0     5.6
   8   5  12    10.1     5.8
   5  -8  12     6.4     4.9
   8   4 -12    13.0     4.0
   8   4 -12    12.9     6.5
  -4   8  12    10.8     6.1
   4  -8  12    10.9     4.0
   8   4  12    11.0     5.6
   8   4  12    15.5     5.9
   4  -8  12    13.3     5.0
   8   3 -12    16.0     4.4
   8   3 -12    17.4     6.4
  -3   8 -12    16.0     6.7
   3  -8  12    19.5     5.9
  -3   8  12    17.2     6.4
   3  -8  12    16.0     4.5
   8   3  12    14.5     5.5
   8   2 -12    12.2     4.3
  -2   8 -12    13.6     6.8
   8   2 -12    12.8     5.9
   2  -8  12    15.6     4.2
   2  -8  12    14.0     4.4
   8   2  12    11.9     5.2
  -2   8  12    12.3     6.0
   8   2  12    15.3     4.2
   8   1 -12    17.5     6.1
  -1   8 -12    17.8     6.7
   8   1 -12    19.1     4.9
   1  -8  12    17.2     4.5
   1  -8  12    19.9     4.0
   8   1  12    18.0     3.9
   8   1  12    16.6     5.7
  -1   8  12    18.0     6.2
   8   0 -12    18.2     4.7
   8   0 -12    12.5     5.6
   0   8 -12    18.5     6.5
   8   0  12    16.2     5.6
   0  -8  12    13.9     4.5
   0   8  12    15.8     6.2
   8  -1 -12    18.4     4.8
   8  -1 -12    18.1     5.9
   1   8 -12    19.4     6.3
  -1  -8  12    15.6     4.8
   8  -1  12    17.1     5.8
   1   8  12    19.3     7.0
   2   8 -12    16.6     6.3
   8  -2 -12    15.2     5.6
   8  -2 -12    16.0     5.1
   8  -2  12    11.1     5.9
   2   8  12    14.6     7.4
  -2  -8  12    12.5     4.7
   8  -3 -12    19.5     5.7
   3   8 -12    18.5     6.8
   8  -3 -12    18.8     5.8
   8  -3  12    16.6     6.4
  -3  -8  12    14.0     5.1
   3   8  12    17.3     7.9
   8  -4 -12    12.2     5.6
   8  -4 -12    12.5     6.2
   4   8 -12    12.7     6.7
   4   8  12    13.4     5.2
   8  -4  12    12.1     4.7
   8  -4  12    11.5     6.2
  -4  -8  12    10.2     4.5
   4   8  12    13.3     7.7
   8  -5 -12     7.4     5.6
   5   8 -12     7.3     6.4
   5   8  12     5.0     5.2
  -8   5  12     6.2     6.2
   8  -5  12     6.0     6.1
   5   8  12     5.8     7.7
   8  -5  12     6.3     3.8
   6   8 -12     7.1     6.4
   8  -6 -12     3.1     5.4
   8  -6  12     3.6     4.0
   6   8  12     2.7     5.3
  -8   6  12     3.7     6.1
   8  -6  12     4.8     5.8
   6   8  12     1.9     7.4
   8  -7 -12      .9     5.5
   7   8 -12     3.5     6.7
   7   8  12     2.7     7.9
  -8   7  12      .3     6.5
   8  -7  12     3.5     6.2
   7   8  12     2.8     5.8
   8  -7  12     2.1     3.8
   8  -8 -12     1.5     6.2
   8   8 -12      .0     7.1
   8  -8  12    -1.6     4.3
   8   8  12     -.4     6.0
   8  -8  12     1.5     6.5
   8   8  12     5.8     8.1
  -8   8  12     -.8     7.0
   8  -9 -12     1.4     6.8
   9   8 -12     2.4     8.6
   8  -9  12     2.1     7.4
   9   8  12    -5.1     7.2
   9   8  12     5.6     8.7
  -8   9  12    -2.2     8.2
   7  -9 -12     3.6     6.6
   9   7 -12     4.0     8.3
   7  -9  12     3.5     6.4
  -7   9  12    -1.1     7.3
   9   7  12     7.9     7.7
   7  -9  12     2.4     4.7
   9   7  12     -.9     6.6
   6  -9 -12     3.4     5.9
  -6   9 -12     2.1     7.9
   9   6 -12     3.5     6.9
   9   6  12     3.8     6.2
   6  -9  12     1.5     4.3
  -6   9  12     3.8     6.8
   6  -9  12     5.0     5.8
   9   6  12     5.6     6.9
  -5   9 -12     6.8     7.7
   9   5 -12     7.7     7.1
  -5   9  12     3.3     6.4
   5  -9  12     6.3     4.3
   9   5  12     7.2     6.0
  -4   9 -12     6.8     7.2
   9   4 -12     4.6     6.6
   9   4 -12    10.8     4.7
  -4   9  12     5.1     6.3
   4  -9  12     7.3     5.2
   9   4  12     6.4     5.6
   9   4  12    11.9     6.4
   4  -9  12     7.2     4.1
   9   3 -12    14.6     5.3
   9   3 -12    11.5     7.0
  -3   9 -12     9.4     6.9
   9   3  12     7.4     5.5
  -3   9  12     9.9     6.8
   9   3  12    14.5     5.7
   3  -9  12    12.6     4.9
   3  -9  12     9.6     4.1
   9   2 -12    15.1     5.3
  -2   9 -12    14.9     7.3
   9   2 -12    15.2     7.3
   2  -9  12    16.5     5.0
   2  -9  12    15.7     4.9
   9   2  12    19.1     5.1
   9   2  12    13.3     5.9
  -2   9  12    11.7     6.9
   9   1 -12    14.8     5.0
  -1   9 -12    15.1     7.1
   9   1 -12    18.4     6.8
  -1   9  12    15.0     6.8
   9   1  12    14.2     6.1
   1  -9  12    16.9     5.1
   1  -9  12    16.4     4.4
   9   0 -12    13.2     6.7
   0   9 -12     9.9     6.5
   9   0 -12    12.5     5.0
   0   9  12     6.6     6.6
   9   0  12     7.7     5.6
   0  -9  12     9.6     4.4
   9  -1 -12    16.0     5.3
   9  -1 -12    12.9     6.4
   1   9 -12    17.5     6.9
   9  -1  12    14.3     6.1
   1   9  12    14.8     8.0
  -1  -9  12    15.8     5.1
   9  -2 -12    15.5     6.2
   9  -2 -12    16.9     5.7
   2   9 -12    14.3     6.9
   2   9  12    13.7     8.2
   9  -2  12    12.2     6.4
  -2  -9  12    11.6     4.7
   9  -3 -12    15.5     6.5
   3   9 -12    13.5     6.7
   9  -3 -12    15.7     6.0
  -3  -9  12     8.1     4.7
   9  -3  12    10.9     6.5
   3   9  12    11.0     8.4
   9  -4 -12     9.1     5.9
   9  -4 -12    10.5     6.9
   4   9 -12     7.6     7.0
   9  -4  12     5.8     4.3
  -4  -9  12     5.6     4.8
   4   9  12     9.2     5.6
   9  -4  12     4.1     6.2
   4   9  12     7.8     8.7
   9  -5 -12     8.0     6.2
   5   9 -12     6.3     7.1
   5   9  12     7.1     5.9
   9  -5  12     6.8     6.6
   9  -5  12     7.4     4.5
   5   9  12     8.0     9.0
  -9   5  12     7.2     6.9
   6   9 -12     6.5     7.6
   9  -6 -12     5.9     6.5
   6   9  12     1.1     5.6
   6   9  12     3.8     8.6
   9  -6  12     3.2     6.5
   9  -6  12      .8     4.5
  -9   6  12      .9     7.0
   9  -7 -12     3.5     7.3
   7   9 -12     7.3    10.0
  -9   7  12     3.7     8.0
   9  -7  12     1.5     4.4
   9  -7  12     3.1     7.0
   7   9  12     4.6     8.9
   7   9  12    -1.1     6.4
   8   9 -12     5.3     8.6
   9  -8 -12     2.9     7.1
   8   9  12    -2.8     7.0
   8   9  12     8.6     9.9
  -9   8  12     2.0     8.4
   9  -8  12     4.6     8.1
  10   7 -12     5.8     9.1
   7 -10 -12     1.3     6.9
  -7  10  12    -5.5     8.3
   7 -10  12     -.3     5.3
   7 -10  12     5.2     7.0
  10   7  12    -3.7     7.5
  10   6 -12     1.0    14.4
   6 -10  12      .5     6.1
   6 -10  12      .7     4.9
  10   6  12     7.1     7.8
  10   6  12    -2.4     6.9
  -6  10  12    -1.7     7.4
  -5  10 -12      .0     8.1
  10   5 -12     3.0     7.8
  -5  10  12     -.8     7.1
   5 -10  12     3.2     4.4
  10   5  12      .6     6.7
   5 -10  12     2.9     6.6
  10   5  12    10.2     7.5
  10   4 -12     4.2     8.3
  -4  10 -12     2.5     7.7
   4 -10  12     4.9     5.3
  -4  10  12     1.6     7.0
   4 -10  12     6.0     5.2
  10   4  12    10.0     6.4
  10   4  12     1.7     6.0
  10   3 -12     7.5     5.8
  -3  10 -12     6.1     7.7
  10   3 -12     5.1     7.0
  10   3  12    12.4     6.2
   3 -10  12     8.5     5.2
  -3  10  12     6.3     7.3
   3 -10  12     6.6     5.1
  10   3  12     5.9     6.4
  10   2 -12     7.7     7.4
  10   2 -12     7.6     5.2
  -2  10 -12     3.3     7.2
  10   2  12     4.7     6.1
   2 -10  12     7.3     4.9
  -2  10  12     2.6     6.6
   2 -10  12     4.5     4.7
  10   1 -12     5.2     7.1
  10   1 -12     6.1     5.2
  -1  10 -12     5.8     7.4
  -1  10  12     6.9     7.2
  10   1  12     4.5     5.7
   1 -10  12     4.8     4.5
   0  10 -12    11.9     7.3
  10   0 -12    10.0     5.4
  10   0 -12     8.8     7.5
  10   0  12     9.2     6.1
   0  10  12     6.8     7.7
   0 -10  12     7.2     4.8
   1  10 -12     6.4     6.7
  10  -1 -12     8.0     5.5
  10  -1 -12     6.4     7.1
  10  -1  12     5.2     5.9
  -1 -10  12     4.8     4.5
   1  10  12     4.0     7.8
  10  -2 -12     7.2     6.7
   2  10 -12     6.6     6.6
  10  -2 -12     6.5     5.2
   2  10  12     4.3     8.3
  10  -2  12     6.5     6.5
  -2 -10  12     3.3     4.6
  10  -3 -12     5.3     7.1
  10  -3 -12     9.3     6.6
   3  10 -12     6.3     6.7
   3  10  12     3.2     8.9
  -3 -10  12     5.7     4.6
  10  -3  12     6.3     6.5
   4  10 -12     5.4     8.2
  10  -4 -12    10.0     8.3
  10  -4 -12     4.7     6.8
   4  10  12     1.0     9.1
  10  -4  12     3.5     4.9
  10  -4  12     6.0     6.5
   4  10  12     6.3     6.4
  10  -5 -12     7.4     7.6
   5  10 -12     5.1     8.5
  10  -5  12     4.2     6.9
   5  10  12     2.5     9.6
 -10   5  12     2.7     7.8
   5  10  12     2.8     6.6
  10  -5  12     1.3     5.3
   6  10 -12     6.4    10.0
   6  10  12     6.0    10.0
   6  10  12     -.1     6.8
 -10   6  12      .5     8.1
  10  -7 -12     3.0     7.9
   7  10 -12     5.5     8.7
   7  10  12     2.9    11.3
 -10   7  12     1.8     9.3
   7  10  12    -2.1     7.2
  10  -7  12     6.6     8.0
  11   6 -12     5.3     9.9
  -6  11  12    -1.8     9.5
  11   6  12    -4.8     9.0
   6 -11  12     -.1     6.6
   6 -11  12     4.0     7.3
  11   6  12     8.8    11.4
  -5  11 -12     1.2     9.3
  11   5 -12     6.3     9.7
   5 -11  12     3.2     6.5
  11   5  12    -1.8     7.5
   5 -11  12     5.8     6.6
  -5  11  12    -3.2     8.2
  -4  11 -12     3.5     8.6
  11   4 -12     6.0     9.3
  11   4  12      .5     6.9
   4 -11  12     2.9     5.9
   4 -11  12     5.7     6.0
  11   3 -12     7.2     6.0
  11   3 -12     5.6     9.0
  -3  11 -12     1.7     8.1
   3 -11  12     3.0     5.7
  11   3  12     2.7     6.7
  -3  11  12     2.9     7.9
   3 -11  12     6.1     5.8
  -2  11 -12     3.1     8.1
  11   2 -12     5.1     5.6
  11   2 -12     6.3     8.5
  -2  11  12     3.4     8.2
  11   2  12     3.0     6.6
   2 -11  12     4.3     5.9
  -1  11 -12     5.6     8.3
  11   1 -12     6.7     5.9
  11   1 -12     9.4     8.9
  11   1  12     5.6     6.6
  -1  11  12     2.1     8.3
   1 -11  12     6.3     5.5
  11   0 -12     1.6     8.0
  11   0 -12     4.2     5.6
   0  11 -12     2.4     7.3
  11   0  12     2.0     6.3
   0 -11  12     4.4     5.3
   0  11  12      .6     8.4
  11  -1 -12     6.3     8.1
  11  -1 -12     8.1     8.0
   1  11 -12     7.3     8.5
  -1 -11  12     5.2     5.4
   1  11  12      .6     9.2
  11  -1  12     6.1     6.8
  11  -2 -12     8.8     8.2
   2  11 -12     4.3     7.7
  11  -2 -12     6.8     6.1
  -2 -11  12     4.9     5.2
   2  11  12     -.4     8.9
  11  -2  12     4.1     6.6
  11  -3 -12     7.3     8.6
   3  11 -12     3.4     7.3
  11  -3 -12     3.6     7.4
  11  -3  12     2.1     7.7
   3  11  12      .1    10.0
  11  -4 -12     3.7     8.3
   4  11 -12     5.8    12.6
  11  -4 -12     3.3     8.9
   4  11  12     5.9     7.0
  11  -4  12     4.5     7.4
   5  11 -12     4.2     9.8
  11  -5 -12    11.3     9.4
  11  -5  12     4.6     7.6
   5  11  12     1.2    10.9
 -11   5  12     2.5     9.2
   5  11  12     3.1     7.7
  11  -6 -12     2.0     9.4
   6  11 -12     7.5    10.2
   6  11  12    -1.0     7.9
   6  11  12     3.3    11.1
  11  -6  12     4.1     7.8
 -11   6  12     3.6    11.3
  -3  12 -12    -1.7     8.9
  12   3 -12     4.1    11.3
  12   3  12     2.2     7.6
  -3  12  12    -3.0     8.8
  -2  12 -12     -.6     9.3
  12   2 -12     1.3     6.6
  -2  12  12    -1.3     9.2
  12   2  12    -1.5     7.1
  12   1 -12     3.2    10.0
  12   1 -12     3.1     6.7
  -1  12 -12     2.8     8.6
  -1  12  12    -3.9     8.9
   1 -12  12     3.2     7.8
  12   1  12     2.0     6.8
  12   0 -12      .3     9.2
  12   0 -12      .7     6.5
   0  12 -12     3.0     8.7
   0 -12  12     -.3     6.1
  12   0  12     3.5     7.1
   0  12  12     -.7     9.5
  12  -1 -12     2.7     9.1
  12  -1 -12      .6     6.4
  -1 -12  12     1.6     6.2
   1  12  12     -.8     9.9
  12  -1  12     3.6     7.1
   2  12 -12     4.0     8.3
  12  -2 -12     1.4     8.3
  12  -2 -12     5.5     9.5
   2  12  12     -.3    10.8
  12  -2  12     4.2     7.5
  12  -3 -12     7.4     9.5
   3  12 -12     5.5     8.3
  12  -3 -12     2.4     9.8
   3  12  12     -.7    11.0
  12  -3  12     3.1     7.4
   0   0 -13     7.9     1.8
   0   1 -13     7.9     1.8
   1   0 -13     8.7     2.0
   0  -1 -13     8.7     1.9
  -1   0 -13     9.4     1.6
   1   0  13     8.6     2.0
   0  -1  13     8.4     1.6
   1   1 -13      .8     1.6
  -1   1 -13     1.0     1.1
   1  -1 -13     2.4     1.7
   1   1  13     1.2     1.3
   1  -1  13     1.2     1.4
  -1  -1  13     1.3     1.2
   1  -1  13     1.6     1.9
   1  -2 -13    65.7     6.2
   2   1 -13    66.4     6.3
  -1   2 -13    63.7     5.5
   1  -2  13    62.9     6.0
   2   1  13    62.5     5.6
   2   1  13    64.4     6.1
  -2  -1  13    63.9     5.6
   1  -2  13    69.1     5.8
   1  -2  13    65.4     5.9
   2   1  13    56.5     5.6
   0   2 -13     4.1     1.9
   2   0 -13     4.7     2.3
  -2   0  13     4.0     1.3
   0  -2  13     4.1     1.7
   2   0  13     5.1     2.2
   2   0  13     3.3     1.1
   0  -2  13     3.5     1.5
   0   2  13     4.0     2.2
   2  -1 -13    66.0     6.4
   1   2 -13    65.6     6.2
   1   2  13    65.4     6.1
   2  -1  13    66.4     6.1
  -1  -2  13    65.3     5.9
   2  -2 -13      .5     1.9
   2   2 -13      .1     2.0
   2  -2  13      .6     2.0
   2   2  13     1.3     1.9
   2   2  13      .5     1.8
  -2  -2  13     -.4     1.3
  -2   3 -13     2.6     1.9
   3   2 -13     3.7     2.8
  -3  -2  13     4.0     1.8
   2  -3  13     4.0     2.5
   3   2  13     4.9     2.5
  -3  -1 -13     9.8     1.9
   3   1 -13     8.7     3.1
  -1   3 -13     8.9     2.6
   3   1 -13     9.8     2.1
   3   1  13    12.5     2.6
   1  -3  13    12.0     2.6
   3   1  13    12.7     2.8
  -1   3  13    13.8     3.2
   1  -3  13    13.0     2.5
  -3  -1  13    10.9     2.3
   0   3 -13    72.2     6.7
   0   3 -13    69.7     5.9
   3   0 -13    73.2     7.1
   3   0 -13    68.2     6.2
   0  -3  13    73.0     6.5
   0   3  13    72.5     7.1
  -3   0  13    72.0     5.9
   0  -3  13    72.0     6.0
   3   0  13    73.5     6.8
   1   3 -13     9.6     3.0
   3  -1 -13    13.0     3.0
   3  -1 -13     9.0     2.5
  -1  -3  13    10.9     2.5
   3  -1  13    12.2     3.1
  -3   1  13    10.5     1.7
   1   3  13    11.3     3.0
   2   3 -13     3.5     2.8
   3  -2 -13     6.1     2.7
   3  -2 -13     3.5     2.4
   3  -2  13     4.0     2.8
   2   3  13     3.6     2.8
  -2  -3  13     3.8     1.9
   3  -3 -13     1.9     2.6
   3   3 -13     2.8     2.9
  -3  -3  13     1.3     2.1
   3  -3  13     2.4     2.9
   3   3  13     2.0     3.0
   3  -4 -13     1.5     2.8
   4   3 -13     3.2     3.3
   4   3  13     3.6     3.3
  -4  -3  13     3.8     2.2
   3  -4  13     4.2     3.1
   4   2 -13     9.8     3.7
  -2   4 -13    10.1     3.1
  -2   4  13    13.7     3.6
   2  -4  13    15.6     3.0
   2  -4  13    12.7     3.1
   4   2  13    14.1     3.3
  -4  -2  13    12.8     2.7
   4   2  13    14.0     3.2
   4   1 -13    10.8     2.4
  -1   4 -13    11.3     3.2
   4   1 -13     9.6     3.4
   1  -4  13    14.4     2.9
  -4  -1  13    10.3     2.4
  -1   4  13    15.0     3.6
   4   1  13    13.3     3.2
   1  -4  13    11.7     2.5
   4   1  13    10.8     2.5
   4   0 -13    10.9     3.3
   0   4 -13    11.9     3.4
   4   0 -13    11.7     2.6
  -4   0  13    13.3     2.0
   4   0  13    12.6     3.3
   0   4  13    12.2     3.4
   0  -4  13    12.9     2.1
   0  -4  13    12.5     2.9
   1   4 -13    12.9     3.6
   4  -1 -13    13.0     3.4
   4  -1 -13    11.8     2.9
  -1  -4  13    13.2     3.0
   1   4  13    10.7     3.6
   4  -1  13    11.6     3.6
   4  -2 -13    13.2     3.1
   4  -2 -13    14.8     3.4
   2   4 -13    13.9     3.8
   4  -2  13    11.8     3.8
   2   4  13    11.8     3.9
  -2  -4  13    14.1     3.1
   4  -3 -13     3.8     2.9
   3   4 -13     4.7     3.4
   3   4  13     4.4     3.8
   4  -3  13     2.8     3.4
  -3  -4  13     3.7     2.3
   3   4  13     7.2     3.2
   4  -4 -13     2.8     3.4
   4   4 -13     3.6     4.6
   4  -4  13     4.1     3.7
   4   4  13     2.5     3.9
   4  -5 -13     3.5     3.7
   5   4 -13     3.9     4.1
  -4   5 -13     3.2     3.7
   5   4  13     5.0     4.6
  -5  -4  13     4.5     2.7
   4  -5  13     4.4     3.7
  -3   5 -13     1.9     3.5
   5   3 -13     3.5     3.8
  -5  -3  13     8.8     3.2
   3  -5  13     8.8     3.2
   5   3  13     6.4     4.7
   3  -5  13     4.9     3.3
   5   3  13     6.1     3.7
  -3   5  13     5.1     4.0
  -2   5 -13     3.2     3.5
   5   2 -13     4.3     3.8
   5   2 -13     3.7     2.3
  -5  -2  13     5.0     2.2
  -2   5  13     8.0     3.9
   2  -5  13     5.6     2.9
   5   2  13     5.6     3.2
   2  -5  13     8.1     3.0
   5   2  13     6.3     3.1
  -1   5 -13     3.4     3.4
   5   1 -13     3.0     3.4
   5   1 -13     3.5     2.3
   1  -5  13     7.1     2.8
  -1   5  13     5.2     3.3
  -5  -1  13     6.3     2.2
   5   1  13     5.3     2.3
   1  -5  13     5.8     2.4
   5   1  13     5.3     3.3
   5   0 -13     1.9     3.0
   0   5 -13     3.5     3.4
   5   0 -13     3.4     2.4
   0  -5  13     4.5     2.3
   5   0  13     4.8     3.3
   0  -5  13     4.2     1.7
  -5   0  13     3.0     1.3
   0   5  13     4.0     3.3
   5  -1 -13     5.6     3.4
   5  -1 -13     4.5     2.8
   1   5 -13     5.3     3.6
  -1  -5  13     4.1     2.3
   5  -1  13     5.4     3.5
   1   5  13     6.0     3.8
   2   5 -13     5.5     3.9
   5  -2 -13     5.0     3.1
   5  -2 -13     4.8     3.4
   2   5  13     5.1     4.2
   5  -2  13     2.9     3.9
  -2  -5  13     3.7     2.6
   5  -3 -13     5.3     3.4
   3   5 -13     5.8     5.1
   3   5  13     5.1     4.6
  -3  -5  13     4.4     2.8
   5  -3  13     3.0     4.1
   5  -4 -13     5.7     3.8
   5  -4 -13     7.8     3.9
   4   5 -13     5.3     4.3
   4   5  13     4.8     4.9
  -4  -5  13     4.3     3.5
   5  -4  13     4.7     2.8
   5   5 -13     1.6     4.1
  -5   5 -13     1.8     3.9
   5  -5 -13     1.0     3.4
  -5  -5  13     2.9     3.1
  -5   5  13     3.8     4.3
   5   5  13     1.9     5.1
   5   5  13     4.1     3.8
   5  -5  13     2.7     4.3
  -5   6 -13      .0     4.1
   6   5 -13     1.6     4.4
   5  -6 -13     1.5     4.0
   5  -6  13     1.2     4.7
  -5   6  13     -.4     4.4
   6   5  13     1.9     5.8
   5  -6  13     2.0     2.8
   6   5  13     1.4     3.8
   6   4 -13     5.8     5.0
  -4   6 -13     4.8     4.4
   4  -6 -13     4.6     3.9
   6   4 -13     4.3     2.3
   6   4  13     5.2     4.4
   6   4  13     5.3     4.1
   4  -6  13     5.0     3.0
  -4   6  13     5.9     4.6
   4  -6  13     5.8     4.7
  -3   6 -13     1.1     4.1
   6   3 -13     2.4     3.9
   6   3 -13      .9     2.3
   6   3  13     4.8     3.9
   3  -6  13     2.9     2.6
   6   3  13     2.6     3.7
   3  -6  13     4.7     3.4
  -3   6  13     3.6     3.8
   6   2 -13     -.2     2.3
  -2   6 -13      .5     4.0
   6   2 -13      .1     3.6
   2  -6  13     1.6     2.5
   2  -6  13      .9     2.6
   6   2  13     1.7     3.5
   6   2  13     1.0     2.8
  -2   6  13      .8     3.6
   6   1 -13      .1     2.5
   6   1 -13     1.0     3.3
  -1   6 -13      .9     3.7
   1  -6  13     1.2     2.2
   6   1  13     1.8     3.5
   1  -6  13      .6     2.3
  -1   6  13     1.1     3.6
   6   1  13      .8     2.1
   6   0 -13      .8     2.7
   0   6 -13     1.4     3.9
   6   0 -13      .1     3.3
   0  -6  13      .5     2.3
   0   6  13      .9     3.8
   6   0  13     1.1     3.4
   0  -6  13     1.4     1.7
   6  -1 -13      .1     2.8
   6  -1 -13      .3     3.2
   1   6 -13     1.7     4.2
   1   6  13     1.3     4.2
  -1  -6  13      .4     2.4
   6  -1  13      .6     3.8
   6  -2 -13     -.3     3.2
   2   6 -13     1.1     4.5
   6  -2 -13     1.5     3.2
   6  -2  13     -.2     4.1
  -2  -6  13      .1     2.5
   2   6  13     2.1     4.9
   6  -3 -13     5.3     3.8
   3   6 -13     4.2     4.6
   6  -3 -13     2.7     3.6
   3   6  13     3.0     5.4
   6  -3  13     3.2     4.5
  -3  -6  13     3.0     2.9
   4   6 -13     4.6     4.9
   6  -4 -13     4.1     3.9
   6  -4 -13     6.2     4.2
  -4  -6  13     3.2     3.2
   6  -4  13     4.5     4.8
   4   6  13     6.4     4.0
   6  -4  13     5.8     3.3
   4   6  13     5.4     5.8
   6  -5 -13      .6     4.1
   5   6 -13      .6     4.4
   6  -5  13     -.3     4.4
   6  -5  13     2.3     2.9
  -6   5  13     3.6     4.8
  -5  -6  13      .5     3.1
   5   6  13     2.6     3.8
   5   6  13      .1     5.4
   6  -6 -13     1.1     4.1
  -6   6 -13     -.1     4.3
   6   6 -13     1.7     4.6
   6  -6  13     -.2     3.1
   6   6  13     2.2     5.4
   6   6  13      .2     3.8
  -6   6  13      .0     4.7
   6  -6  13      .8     4.6
  -6   7 -13     -.2     6.0
   7   6 -13     2.5     5.4
   6  -7 -13      .8     4.4
   7   6  13     5.1     6.1
  -6   7  13     -.2     5.0
   6  -7  13     -.4     3.1
   7   6  13     -.2     4.5
   6  -7  13     2.9     4.9
   7   5 -13     3.3     5.0
  -5   7 -13    -1.1     4.9
   5  -7 -13     2.1     4.5
  -5   7  13     1.6     4.6
   5  -7  13     1.6     3.0
   7   5  13     2.0     4.3
   7   5  13     2.8     5.0
   5  -7  13     1.2     4.3
  -4   7 -13      .3     4.9
   7   4 -13     2.1     2.6
   7   4 -13      .9     4.4
   4  -7 -13      .8     3.9
  -4   7  13     2.9     4.6
   4  -7  13     2.4     2.9
   4  -7  13     2.8     4.0
   7   4  13     4.8     6.1
   7   4  13     2.4     4.1
   7   3 -13     1.4     2.8
   7   3 -13     2.0     4.6
  -3   7 -13     1.6     4.9
   3  -7  13     2.3     2.8
   3  -7  13     2.3     3.5
   7   3  13     2.4     4.1
   7   3  13     2.5     4.2
  -3   7  13     2.8     4.3
   7   2 -13     2.7     3.6
   7   2 -13     1.6     4.4
  -2   7 -13     1.3     4.7
   7   2  13     5.3     3.3
   2  -7  13     3.6     3.1
   7   2  13     3.6     4.2
  -2   7  13     2.2     4.1
   2  -7  13     2.3     2.6
   7   1 -13     2.1     4.3
   7   1 -13     2.1     3.1
  -1   7 -13      .9     4.6
   1  -7  13     2.9     2.7
   7   1  13     3.3     2.7
  -1   7  13     4.7     4.6
   7   1  13     4.1     4.2
   1  -7  13     2.9     2.7
   7   0 -13      .5     3.1
   7   0 -13     1.4     3.8
   0   7 -13      .3     9.0
   0  -7  13      .8     2.0
   0   7  13     2.0     4.5
   7   0  13     -.8     3.9
   0  -7  13      .6     2.7
   7  -1 -13     3.3     4.2
   1   7 -13     2.1     4.7
   1   7  13     1.8     4.9
  -1  -7  13     1.0     2.7
   7  -1  13     2.2     4.4
   7  -2 -13     2.4     3.9
   2   7 -13     3.2     5.1
   7  -2 -13     2.8     3.8
  -2  -7  13     1.5     3.0
   2   7  13     3.1     5.7
   7  -2  13     4.0     4.7
   7  -3 -13     3.6     4.1
   3   7 -13     2.2     4.8
   7  -3 -13     3.5     4.1
   3   7  13    -1.4     5.8
  -3  -7  13     1.2     3.1
   7  -3  13     1.2     4.7
   7  -4 -13     1.4     4.2
   7  -4 -13     2.6     4.4
   4   7 -13     3.4     5.0
   4   7  13     2.5     4.0
   7  -4  13      .2     4.9
   7  -4  13     1.2     3.2
   4   7  13     1.0     6.1
  -4  -7  13      .9     3.4
   5   7 -13     1.9     5.1
   7  -5 -13     2.1     4.4
   5   7  13     2.1     6.3
  -7   5  13     2.9     5.1
   7  -5  13     2.1     3.1
   5   7  13     2.4     4.4
  -5  -7  13     2.2     3.7
   7  -5  13      .8     5.1
   6   7 -13     1.6     5.4
   7  -6 -13      .3     4.6
   6   7  13      .0     6.4
   7  -6  13     2.3     5.3
  -7   6  13      .5     5.2
   7  -6  13     -.4     3.5
   6   7  13     1.6     4.6
   7   7 -13     1.7     5.7
   7  -7 -13     1.5     4.9
   7   7  13     1.7     6.9
   7  -7  13      .0     3.7
   7  -7  13     1.5     5.6
   7   7  13     -.4     5.0
  -7   7  13      .8     5.8
   8   7 -13     2.3     6.6
   7  -8 -13      .3     5.6
   7  -8  13     -.7     3.9
  -7   8  13     -.5     6.2
   7  -8  13     2.5     6.1
   8   7  13     -.8     5.4
   8   7  13     3.9     7.1
   6  -8 -13     -.3     4.9
   8   6 -13     1.4     5.9
  -6   8 -13    -2.7     6.5
   6  -8  13     2.5     5.1
   6  -8  13      .5     3.5
  -6   8  13     -.4     5.6
   8   6  13     3.2     6.0
   8   6  13     -.9     5.1
   8   5 -13     1.4     5.4
   5  -8 -13     2.0     5.0
  -5   8 -13    -1.3     6.4
  -5   8  13      .2     5.0
   8   5  13     4.9     5.7
   5  -8  13      .5     4.6
   5  -8  13     1.8     3.4
   8   5  13     1.3     4.7
   8   4 -13     3.1     3.2
   8   4 -13     3.5     5.3
  -4   8 -13     -.9     6.7
   8   4  13      .9     4.6
   4  -8  13     1.5     4.0
   8   4  13     2.1     7.6
   4  -8  13      .4     3.1
  -4   8  13     -.4     5.0
  -3   8 -13     1.3     7.6
   8   3 -13     2.1     3.4
   8   3 -13     2.3     5.1
  -3   8  13     3.0     5.2
   8   3  13      .9     4.4
   8   3  13     5.2     4.3
   3  -8  13      .5     2.9
  -2   8 -13     -.5     5.3
   8   2 -13     1.1     3.4
   8   2 -13     1.3     5.3
   2  -8  13     1.8     3.0
   8   2  13     1.1     4.4
   8   2  13     1.6     3.5
  -2   8  13     1.8     5.0
   2  -8  13     1.9     3.3
  -1   8 -13     2.5     5.4
   8   1 -13     1.8     4.0
   8   1 -13    -1.3     4.5
   1  -8  13      .8     2.8
   1  -8  13     1.9     2.9
   8   1  13      .4     4.3
  -1   8  13     -.1     4.8
   8   1  13     3.0     3.8
   8   0 -13      .1     4.6
   8   0 -13      .9     4.0
   0   8 -13    -1.0     5.0
   8   0  13     1.2     4.6
   0  -8  13     1.2     2.9
   0   8  13      .8     5.2
   8  -1 -13     3.6     4.3
   1   8 -13     -.2     4.8
   8  -1 -13     2.3     3.8
  -1  -8  13     1.2     3.2
   8  -1  13     1.2     4.8
   1   8  13     1.5     5.7
   8  -2 -13     2.4     4.6
   8  -2 -13     1.6     4.1
   2   8 -13     2.7     5.2
   8  -2  13     1.0     4.9
   2   8  13     -.5     6.0
  -2  -8  13     1.8     3.4
   8  -3 -13      .7     4.5
   8  -3 -13     1.7     4.4
   3   8 -13     2.9     5.6
  -3  -8  13      .7     3.4
   8  -3  13     1.6     5.2
   3   8  13     -.1     6.3
   4   8 -13     3.0     5.7
   8  -4 -13     1.2     5.0
   8  -4 -13     1.5     4.7
   8  -4  13     1.5     5.3
  -4  -8  13     1.1     3.7
   8  -4  13     2.7     3.5
   4   8  13     2.6     4.4
   4   8  13      .1     6.5
   5   8 -13     4.1     6.2
   8  -5 -13     -.6     4.9
   8  -5  13     1.4     5.8
   8  -5  13      .1     3.5
   5   8  13     2.4     4.8
  -8   5  13     2.8     5.6
   5   8  13     -.9     7.2
   8  -6 -13      .2     5.5
   6   8 -13     2.0     5.8
   6   8  13     1.6     7.6
   8  -6  13     -.8     4.0
   8  -6  13      .8     8.9
  -8   6  13     2.1     6.1
   6   8  13     -.7     5.2
   8  -7 -13     -.4     5.6
   7   8 -13     2.8     6.8
   8  -7  13      .2     4.3
   7   8  13     1.4     7.8
   8  -7  13     2.7     6.3
   7   8  13    -1.7     5.6
  -8   7  13      .6     6.6
   8  -8 -13     1.7     7.5
   8   8 -13      .9     8.7
   8   8  13     6.5     8.8
   8   8  13    -4.3     5.9
   8  -8  13    -2.3     4.3
  -8   8  13     1.0     7.4
   8  -8  13     2.9     7.0
   9   8 -13     3.3     8.3
   8  -9 -13     2.7     6.7
   8  -9  13     2.9     8.0
   9   8  13     3.7     8.9
   8  -9  13    -2.4     4.8
   9   7 -13     1.3     9.1
   9   7  13     8.3     7.7
   7  -9  13    -2.5     4.3
   7  -9  13     1.7     6.3
   9   7  13    -4.5     6.6
  -7   9  13     -.2     7.1
   6  -9 -13     -.4     5.7
   9   6 -13     2.0     7.0
  -6   9  13      .5     6.5
   9   6  13     5.7     6.8
   9   6  13    -3.9     5.9
   6  -9  13    -2.1     4.1
   6  -9  13     2.0     6.0
   9   5 -13     1.7     6.7
  -5   9 -13    -2.5     7.1
   9   5  13     4.5     6.3
   5  -9  13      .4     3.8
   9   5  13     -.2     5.5
  -5   9  13      .7     6.0
   5  -9  13     3.8     5.2
   9   4 -13     3.5     4.1
   9   4 -13     2.8     6.3
  -4   9 -13      .8     6.3
   9   4  13     1.3     5.2
  -4   9  13     2.1     5.9
   4  -9  13     2.5     4.6
   4  -9  13     2.3     3.7
   9   4  13     5.3     5.7
  -3   9 -13      .3     6.4
   9   3 -13     -.2     4.4
   9   3 -13     1.4     6.0
   3  -9  13     2.3     3.6
   3  -9  13     3.2     4.4
   9   3  13     2.5     4.9
   9   3  13     6.2     5.0
  -3   9  13     1.8     5.9
   9   2 -13     1.9     5.9
  -2   9 -13     1.3     6.0
   9   2 -13     2.4     4.4
   2  -9  13     2.2     3.4
  -2   9  13      .7     5.6
   9   2  13     1.7     5.0
   2  -9  13     4.2     4.2
   9   1 -13     4.5     4.2
  -1   9 -13     1.6     5.9
   9   1 -13      .5     5.8
  -1   9  13     2.0     5.8
   1  -9  13      .7     3.6
   9   1  13     2.1     4.9
   9   0 -13     1.8     4.4
   9   0 -13     2.0     5.7
   0   9 -13     2.6     5.7
   0  -9  13      .8     3.7
   0   9  13     1.0     6.2
   9   0  13     1.2     5.0
   1   9 -13     3.8     5.9
   9  -1 -13     3.7     5.6
   9  -1 -13     3.0     4.1
   9  -1  13     -.4     4.9
  -1  -9  13     -.1     3.6
   1   9  13     -.4     6.5
   9  -2 -13     3.7     5.6
   2   9 -13     4.7     5.9
   9  -2 -13     3.6     5.0
   9  -2  13      .8     5.3
   2   9  13     1.4     7.2
  -2  -9  13      .7     3.6
   9  -3 -13     4.8     6.0
   3   9 -13     4.6     6.7
   9  -3 -13     3.2     5.1
   3   9  13     -.1     7.5
  -3  -9  13     -.2     3.9
   9  -3  13     2.0     5.8
   9  -4 -13     2.3     6.3
   9  -4 -13     3.7     5.7
   4   9 -13     3.8     6.8
   9  -4  13     2.4     4.1
   9  -4  13     2.0     5.9
   4   9  13    -1.5     8.0
  -4  -9  13      .9     4.3
   4   9  13     4.1     5.3
   9  -5 -13     4.1     6.2
   5   9 -13     3.7     7.1
  -9   5  13     3.6     6.5
   9  -5  13      .4     3.9
   9  -5  13     2.0     6.4
   5   9  13     2.0     5.6
   5   9  13      .7     8.4
   9  -6 -13     4.4     6.6
   6   9 -13     4.2     7.1
  -9   6  13      .6     6.8
   9  -6  13     1.5     6.5
   6   9  13    -2.5     8.8
   6   9  13    -1.3     5.9
   9  -6  13    -1.6     4.3
   9  -7  13    -2.5     4.7
   9  -7  13     3.5     7.1
  -9   7  13     2.1     8.0
   7   9  13     5.1     9.1
   7   9  13      .3     6.6
   9  -8 -13     1.5     7.4
   8   9 -13     8.2     8.8
   9  -8  13     3.2     8.1
   8   9  13     7.2    10.0
   8   9  13    -3.2     7.6
  -9   8  13     -.8     8.9
  10   7 -13     4.4     9.2
   7 -10 -13    -1.2     6.6
   7 -10  13    -2.2     5.7
  10   7  13     8.4     9.2
   7 -10  13     2.9     6.9
  -7  10  13    -4.5     8.4
  10   6 -13      .5    10.7
  10   6  13    -2.8     6.8
   6 -10  13     1.1     5.0
  -6  10  13    -2.1     7.6
   6 -10  13     1.7     6.1
  -5  10 -13    -3.2     7.4
  10   5 -13     1.2     8.0
  -5  10  13    -1.8     7.1
   5 -10  13      .7     5.7
  10   5  13     4.9     7.2
  10   5  13    -1.5     6.1
   5 -10  13      .4     4.4
  -4  10 -13     -.9     7.4
  10   4 -13     2.1     7.5
  10   4  13     1.0     5.9
  -4  10  13    -1.1     6.8
   4 -10  13      .5     5.3
   4 -10  13     -.1     4.1
  10   3 -13    -1.3     6.8
  10   3 -13     2.3     4.9
  -3  10 -13      .9     7.0
  10   3  13    -1.5     5.5
   3 -10  13     -.7     4.7
   3 -10  13     4.2     5.0
  -3  10  13     -.1     6.6
  10   3  13     3.1     5.8
  10   2 -13     1.7     7.0
  -2  10 -13     3.0     7.3
  10   2 -13     2.4     4.7
   2 -10  13     1.0     4.4
  10   2  13    -1.0     5.3
  -2  10  13    -1.4     6.3
   2 -10  13     2.4     4.6
  10   1 -13     3.0     4.9
  10   1 -13     1.0     6.5
  -1  10 -13     1.7     6.7
  10   1  13     1.1     5.5
  -1  10  13    -3.5     6.6
   1 -10  13     -.4     4.2
   0  10 -13     1.6     6.4
  10   0 -13      .3     6.5
  10   0 -13     1.5     4.8
   0 -10  13      .4     4.2
  10   0  13     -.3     5.2
   0  10  13     -.8     7.0
  10  -1 -13     2.7     6.7
   1  10 -13     4.6     6.8
  10  -1 -13      .9     4.8
   1  10  13    -2.7     7.6
  -1 -10  13     1.7     4.1
  10  -1  13     2.0     5.7
   2  10 -13     3.4     6.6
  10  -2 -13     3.7     5.8
  10  -2 -13     2.4     6.6
  10  -2  13     1.5     5.9
   2  10  13    -2.2     8.0
  -2 -10  13      .8     4.4
  10  -3 -13     1.6     6.2
   3  10 -13     2.5     8.2
  10  -3 -13     1.9     6.9
  -3 -10  13      .5     4.6
   3  10  13    -2.1     8.3
  10  -3  13      .6     6.0
  10  -4 -13     2.4     7.5
   4  10 -13     2.6     8.0
  10  -4 -13      .5     6.8
  10  -4  13      .6     6.1
   4  10  13     3.0     5.7
   4  10  13      .6     9.4
  10  -4  13     -.2     4.5
  10  -5 -13     1.0     6.9
   5  10 -13     2.4     8.2
  10  -5  13     -.6     4.8
   5  10  13     -.4     9.5
 -10   5  13     2.5     7.8
  10  -5  13     2.1     6.6
   5  10  13     1.5     6.2
   6  10 -13     4.1     8.7
  10  -6 -13     2.3     9.2
   6  10  13      .3     9.8
  10  -6  13     1.0     8.0
 -10   6  13     2.3     8.5
   6  10  13     -.6     6.7
  10  -7 -13    -2.3     8.1
   7  10 -13     1.1     8.7
  10  -7  13      .3     7.6
   7  10  13     4.0    12.8
 -10   7  13     1.7     9.6
   6 -11  13     6.5     7.4
  11   6  13    -1.8    10.6
  -5  11 -13     -.4     9.6
  11   5 -13     2.8    10.0
   5 -11  13     -.8     6.3
  11   5  13     -.5     7.5
   5 -11  13     4.3     6.8
  -5  11  13    -2.7     8.1
  11   4 -13     3.8    10.8
  -4  11 -13     1.2     8.4
  -4  11  13    -1.9     7.9
   4 -11  13     3.4     7.6
   4 -11  13      .1     5.7
  11   4  13    -1.9     6.8
  -3  11 -13     -.9     8.0
  11   3 -13     2.4     8.7
   3 -11  13     2.7     5.5
  11   3  13    -1.2     6.6
  -3  11  13      .1     8.5
  11   2 -13     3.5     8.4
  -2  11 -13     -.6     8.2
  11   2 -13     -.1     5.5
   2 -11  13     -.4     5.4
  11   2  13     -.9     5.9
  -2  11  13    -1.5     7.7
  11   1 -13     3.3     5.9
  11   1 -13     4.3     8.6
  -1  11 -13     1.4     7.5
   1 -11  13      .8     5.2
  -1  11  13    -1.4     8.0
  11   1  13     1.6     6.2
  11   0 -13     2.5     5.9
   0  11 -13     3.2     7.6
  11   0 -13     -.9     8.0
   0  11  13     -.2     8.3
  11   0  13      .8     6.3
   0 -11  13     -.5     4.9
  11  -1 -13     4.4     5.7
  11  -1 -13     4.2     7.9
   1  11 -13     1.5     7.2
   1  11  13    -1.7     8.7
  -1 -11  13      .6     5.2
  11  -1  13     1.6     6.4
   2  11 -13     3.8     7.3
  11  -2 -13     2.8     7.4
  11  -2 -13     4.7     8.4
  11  -2  13     3.2     6.6
  -2 -11  13     -.7     4.9
   2  11  13    -3.3     8.9
  11  -3 -13     4.7     8.6
  11  -3 -13      .9     7.7
   3  11 -13     5.2    10.2
   3  11  13      .0    11.4
   4  11 -13     5.1    10.7
  11  -4 -13     3.6     9.5
  11  -4 -13     2.7     8.5
   4  11  13     2.4     7.0
   4  11  13     -.6    11.5
  11  -4  13     2.7     7.6
  11  -5 -13     4.8     8.9
   5  11 -13     6.7    10.3
   5  11  13      .9    11.5
  11  -5  13     2.7     7.7
 -11   5  13     4.7     9.4
   5  11  13     3.2     7.6
  11  -6 -13    -2.6     9.5
   6  11  13    -2.7     7.7
  11  -6  13     2.1     8.4
  -3  12 -13    -1.5     9.4
  12   3 -13      .3    10.6
  -3  12  13    -4.3     8.9
  12   3  13      .8     7.6
  12   2 -13     1.7    12.2
  12   2 -13     1.2     6.5
  -2  12 -13     1.9     9.2
  12   2  13     1.6     7.3
  -2  12  13    -1.7     9.6
   2 -12  13     2.7     6.8
  -1  12 -13      .3     8.5
  12   1 -13    -2.7    10.1
  12   1 -13      .9     6.5
  12   1  13    -1.0     6.8
   1 -12  13      .4     6.2
  -1  12  13    -1.4     9.5
  12   0 -13      .0     9.5
  12   0 -13     2.2     6.7
   0  12 -13     -.9     8.2
   0 -12  13      .6     6.1
   0  12  13     -.9     9.4
  12   0  13      .1     6.6
  12  -1 -13     7.1     8.4
  12  -1 -13     -.3     9.3
  12  -1  13     1.1     7.0
   1  12  13    -3.7    10.2
  -1 -12  13      .2     6.0
  12  -2 -13     4.0     9.8
   2  12 -13     4.0     8.3
  12  -2 -13     1.7     8.1
   2  12  13    -5.1    10.3
  12  -2  13     2.4     7.4
  12  -3 -13     3.4    12.2
  12  -3 -13     5.7     9.6
   3  12 -13     6.5    11.9
  12  -3  13      .8     7.0
   3  12  13     -.2    12.7
   0   0 -14   493.3    37.2
   0   1 -14    92.7     7.8
   1   0 -14    92.7     8.0
   0  -1 -14    92.5     8.5
  -1   0 -14    93.3     7.6
   0  -1  14    91.7     7.6
   1   0  14    92.6     7.9
   1   1 -14   257.0    20.3
  -1   1 -14   264.5    19.8
   1  -1 -14   260.0    20.4
   1  -1  14   260.1    20.0
  -1  -1  14   262.0    20.0
   1   1  14   257.6    20.1
   1  -2 -14   328.5    25.6
   2   1 -14   332.9    25.6
  -1   2 -14   317.7    24.9
   1  -2  14   324.9    25.0
   2   1  14   330.4    25.4
   2   1  14   330.2    25.0
   1  -2  14   333.0    25.2
  -2  -1  14   331.0    24.9
   0   2 -14   193.9    15.6
   2   0 -14   196.2    16.0
   2   0  14   196.3    15.8
  -2   0  14   200.7    15.3
   0  -2  14   197.0    15.6
   0  -2  14   199.4    15.2
   0   2  14   202.2    16.0
   1   2 -14   319.2    25.3
   2  -1 -14   325.9    25.5
   1   2  14   328.2    25.3
  -1  -2  14   323.8    24.5
  -1  -2  14   328.5    25.0
   2  -1  14   335.6    25.2
   2   2 -14   129.6    11.1
   2  -2 -14   125.6    11.1
   2   2  14   128.8    11.0
   2  -2  14   133.4    10.8
  -2  -2  14   126.8    10.5
   2   2  14   129.2    10.7
  -2   3 -14   143.3    11.9
   2  -3 -14   150.7    12.9
   3   2 -14   149.6    13.1
   3   2  14   145.4    12.4
   2  -3  14   152.8    12.5
  -2   3  14   156.5    13.3
  -3  -2  14   156.8    12.2
   3   2  14   153.7    12.8
   2  -3  14   154.4    12.8
  -3  -1 -14   294.6    23.2
  -1   3 -14   299.0    23.3
   3   1 -14   298.5    24.2
   3   1  14   308.6    23.1
  -3  -1  14   315.2    23.1
   1  -3  14   299.0    23.4
   1  -3  14   303.8    23.2
   3   1  14   300.2    23.7
  -1   3  14   308.5    24.2
   3   0 -14   201.7    15.6
   0   3 -14   195.4    15.2
   0   3 -14   195.5    15.9
   3   0 -14   201.3    16.4
   0   3  14   203.7    16.4
   3   0  14   197.2    16.0
   0  -3  14   198.2    15.8
  -3   0  14   200.2    15.3
   0  -3  14   200.8    15.3
   3  -1 -14   306.7    24.3
   3  -1 -14   312.6    23.7
   1   3 -14   303.5    24.2
  -1  -3  14   299.8    23.6
  -3   1  14   306.1    23.0
   1   3  14   308.8    24.1
   3  -1  14   308.8    24.0
   3  -2 -14   154.0    12.8
   2   3 -14   153.8    13.1
   3  -2 -14   153.4    13.2
   3  -2  14   153.1    12.9
   2   3  14   152.3    12.9
  -2  -3  14   153.6    12.5
   3  -3 -14   217.3    18.1
   3   3 -14   217.9    18.1
   3  -3 -14   220.6    17.8
   3  -3  14   211.0    17.4
   3   3  14   212.3    17.8
  -3  -3  14   220.0    17.3
   3   3  14   229.4    17.8
   3  -3  14   221.7    17.6
  -3   4 -14    92.5     8.6
   4   3 -14    96.4     9.9
  -3   4  14   101.5    10.2
   3  -4  14    99.8     9.0
  -4  -3  14   105.5     8.8
   4   3  14   104.9     9.5
   3  -4  14   105.0     9.3
   4   3  14   101.2     9.6
  -2   4 -14   114.9     9.8
   4   2 -14   109.1     9.1
   4   2 -14   115.1    10.9
   2  -4  14   113.5     9.9
   4   2  14   119.5     9.9
   4   2  14   112.2    10.3
   2  -4  14   119.4     9.9
  -2   4  14   113.4    10.9
  -4  -2  14   116.2     9.5
   4   1 -14   205.0    15.9
  -1   4 -14   205.7    16.4
   4   1 -14   196.6    17.1
   1  -4  14   212.0    16.0
   1  -4  14   197.5    16.3
  -4  -1  14   219.9    16.3
  -1   4  14   203.5    17.2
   4   1  14   196.1    16.7
   4   1  14   202.2    15.8
   0   4 -14    91.3     8.5
   4   0 -14    93.6     8.0
   4   0 -14    90.6     8.9
  -4   0  14    96.0     7.5
   0  -4  14    91.1     8.2
   0  -4  14    93.3     7.5
   4   0  14    92.0     8.7
   0   4  14    88.3     8.9
   4  -1 -14   201.5    17.0
   4  -1 -14   206.6    16.3
   1   4 -14   206.5    16.8
  -1  -4  14   199.8    16.2
   1   4  14   201.5    16.9
   4  -1  14   203.1    16.7
   4  -2 -14   111.7    10.5
   2   4 -14   111.5    10.5
   4  -2 -14   115.4    10.0
   4  -2  14   115.3    10.4
  -2  -4  14   115.2     9.8
   2   4  14   115.4    10.6
   4  -3 -14   100.5     9.4
   4  -3 -14    99.4     9.8
   3   4 -14   100.1     9.9
   3   4  14   103.5     9.9
   4  -3  14   102.6     9.6
   3   4  14    94.4     9.4
  -3  -4  14   102.8     9.0
   4   4 -14    80.5    10.6
   4  -4 -14    86.8     9.4
   4  -4  14    94.5     8.5
   4  -4  14    96.1     9.1
   4   4  14    88.3    10.0
   4   4  14    96.2     9.5
  -4   4  14    83.6     9.9
  -4  -4  14    95.9     8.4
  -4   5 -14    52.7     6.2
   5   4 -14    52.0     7.4
   4  -5 -14    52.6     7.0
  -4   5  14    55.0     7.6
   5   4  14    53.2     6.7
  -5  -4  14    56.1     6.2
   5   4  14    56.1     7.3
   4  -5  14    58.7     6.9
  -3   5 -14    59.3     6.7
   5   3 -14    60.2     7.6
   5   3 -14    59.3     5.5
   3  -5  14    63.1     6.8
  -5  -3  14    66.1     6.3
   5   3  14    60.7     7.0
   5   3  14    66.3     7.2
  -3   5  14    61.0     7.7
   3  -5  14    63.8     6.6
   5   2 -14    66.8     6.3
  -2   5 -14    69.6     7.3
   5   2 -14    63.9     8.9
  -5  -2  14    75.6     6.5
   2  -5  14    70.0     7.0
  -2   5  14    70.1     9.2
   2  -5  14    74.1     6.9
   5   2  14    70.7     6.9
   5   2  14    69.5     7.6
  -1   5 -14    70.9     7.6
   5   1 -14    72.5     6.7
   5   1 -14    68.2     7.9
   5   1  14    70.0     7.6
   1  -5  14    74.5     6.6
  -1   5  14    72.4     8.1
   1  -5  14    71.3     7.0
  -5  -1  14    73.8     6.3
   5   0 -14   101.7     8.7
   5   0 -14    94.7     9.8
   0   5 -14    99.2     9.5
   0   5  14    95.3     9.8
   0  -5  14    96.4     8.8
   0  -5  14    97.6     7.9
   5   0  14    98.6     9.5
  -5   0  14    99.3     7.9
   5  -1 -14    73.6     7.1
   1   5 -14    72.1     7.8
   5  -1 -14    68.9     7.8
   5  -1  14    67.3     7.6
  -1  -5  14    69.6     7.0
   1   5  14    70.6     8.0
   5  -2 -14    67.8     7.8
   5  -2 -14    71.7     7.3
   2   5 -14    72.2     8.1
   5  -2  14    69.8     8.0
   2   5  14    69.8     8.3
  -2  -5  14    69.9     7.1
   5  -3 -14    62.5     7.5
   5  -3 -14    64.0     7.4
   5  -3  14    65.0     7.9
   3   5  14    65.6     8.3
   5  -4 -14    54.0     6.8
   4   5 -14    52.5     7.5
   5  -4 -14    54.1     7.0
  -4  -5  14    54.4     6.3
   5  -4  14    56.7     6.4
   4   5  14    55.8     8.0
   5  -4  14    54.5     7.4
   4   5  14    56.4     7.0
   5   5 -14    27.7     6.2
   5  -5 -14    27.1     5.5
  -5   5  14    27.5     6.2
  -5  -5  14    28.4     5.1
   5   5  14    28.9     5.6
   5  -5  14    28.3     6.0
   5  -5  14    30.1     4.9
   5   5  14    29.5     6.7
  -5   6 -14    17.3     5.2
   6   5 -14    17.0     5.9
   5  -6 -14    17.5     5.2
   6   5  14    17.3     5.0
   5  -6  14    16.0     4.4
   5  -6  14    22.1     5.6
   6   5  14    18.5     7.3
  -6  -5  14    17.5     4.8
  -5   6  14    16.4     5.9
   6   4 -14    14.2     5.2
  -4   6 -14    14.6     4.8
   4  -6 -14    12.7     4.7
  -4   6  14    14.8     5.3
   6   4  14    15.8     5.3
   4  -6  14    15.4     4.2
   6   4  14    13.9     4.8
  -6  -4  14    16.5     4.3
   6   3 -14    28.3     5.8
   6   3 -14    27.3     3.8
  -3   6 -14    26.0     5.5
   6   3  14    30.5     5.3
   3  -6  14    28.6     4.7
  -6  -3  14    30.2     4.5
   3  -6  14    29.5     4.9
   6   3  14    27.3     5.2
  -3   6  14    27.8     5.8
   6   2 -14    29.7     4.1
  -2   6 -14    29.8     5.6
[truncated: 1,160,769 more chars]
