# Supplementary material for: Chalcogen-bridged coordination polymer for the photocatalytic activation of aryl halides
Source: Nat Commun. 2023 Jul 6;14:4002. doi: 10.1038/s41467-023-39540-z (PMC10326065; doi:10.1038/s41467-023-39540-z)
Supplement: Supplementary file 5 — Source Data [file 41467_2023_39540_MOESM5_ESM.zip › Pyrene at Sr-NDI 2076326.cif]

 
data_1
 
_audit_creation_method            'SHELXL-2018/3'
_shelx_SHELXL_version_number      '2018/3'
_chemical_name_systematic         Pyrene at Sr-NDI 2076326
_chemical_name_common             ?
_chemical_melting_point           ?
_chemical_formula_moiety          ?
_chemical_formula_sum
 'C3.41 H2.82 N0.35 O0.94 Sr0.12' 
_chemical_formula_weight          74.13

loop_
 _atom_type_symbol
 _atom_type_description
 _atom_type_scat_dispersion_real
 _atom_type_scat_dispersion_imag
 _atom_type_scat_source
 'C'  'C'   0.0033   0.0016
 'International Tables Vol C Tables 4.2.6.8 and 6.1.1.4'
 'H'  'H'   0.0000   0.0000
 'International Tables Vol C Tables 4.2.6.8 and 6.1.1.4'
 'N'  'N'   0.0061   0.0033
 'International Tables Vol C Tables 4.2.6.8 and 6.1.1.4'
 'O'  'O'   0.0106   0.0060
 'International Tables Vol C Tables 4.2.6.8 and 6.1.1.4'
 'Sr'  'Sr'  -1.5307   3.2498
 'International Tables Vol C Tables 4.2.6.8 and 6.1.1.4'
 
_space_group_crystal_system       tetragonal
_space_group_IT_number            88
_space_group_name_H-M_alt         'I 41/a'
_space_group_name_Hall            '-I 4ad'
 
_shelx_space_group_comment
;
The symmetry employed for this shelxl refinement is uniquely defined
by the following loop, which should always be used as a source of
symmetry information in preference to the above space-group names.
They are only intended as comments.
;
 
loop_
 _space_group_symop_operation_xyz
 'x, y, z'
 '-x+1/2, -y, z+1/2'
 '-y+3/4, x+1/4, z+1/4'
 'y+3/4, -x+3/4, z+3/4'
 'x+1/2, y+1/2, z+1/2'
 '-x+1, -y+1/2, z+1'
 '-y+5/4, x+3/4, z+3/4'
 'y+5/4, -x+5/4, z+5/4'
 '-x, -y, -z'
 'x-1/2, y, -z-1/2'
 'y-3/4, -x-1/4, -z-1/4'
 '-y-3/4, x-3/4, -z-3/4'
 '-x+1/2, -y+1/2, -z+1/2'
 'x, y+1/2, -z'
 'y-1/4, -x+1/4, -z+1/4'
 '-y-1/4, x-1/4, -z-1/4'
 
_cell_length_a                    28.3250(11)
_cell_length_b                    28.3250(11)
_cell_length_c                    13.7766(5)
_cell_angle_alpha                 90
_cell_angle_beta                  90
_cell_angle_gamma                 90
_cell_volume                      11053.0(9)
_cell_formula_units_Z             136
_cell_measurement_temperature     150(2)
_cell_measurement_reflns_used      9912
_cell_measurement_theta_min        2.62
_cell_measurement_theta_max       27.29
 
_exptl_crystal_description        block
_exptl_crystal_colour             red
_exptl_crystal_density_meas       ?
_exptl_crystal_density_method     ?
_exptl_crystal_density_diffrn     1.515          
_exptl_crystal_F_000              5136
_exptl_transmission_factor_min    ?
_exptl_transmission_factor_max    ?
_exptl_crystal_size_max           ?
_exptl_crystal_size_mid           ?
_exptl_crystal_size_min           ?
_exptl_absorpt_coefficient_mu     2.007
_shelx_estimated_absorpt_T_min    ?
_shelx_estimated_absorpt_T_max    ?
_exptl_absorpt_correction_type    'none'
_exptl_absorpt_correction_T_min   ?
_exptl_absorpt_correction_T_max   ?
_exptl_absorpt_process_details    ?
_exptl_absorpt_special_details    ?
_diffrn_ambient_temperature       150(2)
_diffrn_radiation_wavelength      0.71073
_diffrn_radiation_type            MoK\a
_diffrn_source                    ?
_diffrn_measurement_device_type  'Bruker APEX-II CCD'
_diffrn_measurement_method       '\f and \w scans'
_diffrn_detector_area_resol_mean  ?
_diffrn_reflns_number             34951
_diffrn_reflns_av_unetI/netI      0.0343
_diffrn_reflns_av_R_equivalents   0.0568
_diffrn_reflns_limit_h_min        -30
_diffrn_reflns_limit_h_max        33
_diffrn_reflns_limit_k_min        -33
_diffrn_reflns_limit_k_max        33
_diffrn_reflns_limit_l_min        -16
_diffrn_reflns_limit_l_max        16
_diffrn_reflns_theta_min          2.184
_diffrn_reflns_theta_max          24.998
_diffrn_reflns_theta_full         24.998
_diffrn_measured_fraction_theta_max   0.999
_diffrn_measured_fraction_theta_full  0.999
_diffrn_reflns_Laue_measured_fraction_max    0.999
_diffrn_reflns_Laue_measured_fraction_full   0.999
_diffrn_reflns_point_group_measured_fraction_max   0.999
_diffrn_reflns_point_group_measured_fraction_full  0.999
_reflns_number_total              4864
_reflns_number_gt                 4500
_reflns_threshold_expression      'I > 2\s(I)'
_reflns_Friedel_coverage          0.000
_reflns_Friedel_fraction_max      .
_reflns_Friedel_fraction_full     .
 
_reflns_special_details
;
 Reflections were merged by SHELXL according to the crystal
 class for the calculation of statistics and refinement.
 
 _reflns_Friedel_fraction is defined as the number of unique
 Friedel pairs measured divided by the number that would be
 possible theoretically, ignoring centric projections and
 systematic absences. Completness statistics refer to single and
 composite reflections containing twin component 1 only.
;
 
_computing_data_collection       'Bruker APEX2'
_computing_cell_refinement       'Bruker SAINT'
_computing_data_reduction        'Bruker SAINT'
_computing_structure_solution    'SHELXS-97 (Sheldrick 2008)'
_computing_structure_refinement  'SHELXL-2014 (Sheldrick 2014)'
_computing_molecular_graphics    'Bruker SHELXTL'
_computing_publication_material  'Bruker SHELXTL'
_refine_special_details
;
 Refined as a 2-component inversion twin.
;
_refine_ls_structure_factor_coef  Fsqd
_refine_ls_matrix_type            full
_refine_ls_weighting_scheme       calc
_refine_ls_weighting_details
'w=1/[\s^2^(Fo^2^)+(0.0283P)^2^+7.5674P] where P=(Fo^2^+2Fc^2^)/3'
_atom_sites_solution_primary      ?
_atom_sites_solution_secondary    ?
_atom_sites_solution_hydrogens    geom
_refine_ls_hydrogen_treatment     constr
_refine_ls_extinction_method      none
_refine_ls_extinction_coef        .
_refine_ls_number_reflns          4864
_refine_ls_number_parameters      375
_refine_ls_number_restraints      0
_refine_ls_R_factor_all           0.0319
_refine_ls_R_factor_gt            0.0262
_refine_ls_wR_factor_ref          0.0627
_refine_ls_wR_factor_gt           0.0611
_refine_ls_goodness_of_fit_ref    1.079
_refine_ls_restrained_S_all       1.079
_refine_ls_shift/su_max           0.001
_refine_ls_shift/su_mean          0.000
 
loop_
 _atom_site_label
 _atom_site_type_symbol
 _atom_site_fract_x
 _atom_site_fract_y
 _atom_site_fract_z
 _atom_site_U_iso_or_equiv
 _atom_site_adp_type
 _atom_site_occupancy
 _atom_site_site_symmetry_order  
 _atom_site_calc_flag
 _atom_site_refinement_flags_posn
 _atom_site_refinement_flags_adp
 _atom_site_refinement_flags_occupancy
 _atom_site_disorder_assembly
 _atom_site_disorder_group
Sr1 Sr 0.18823(2) 0.99464(2) 0.11134(2) 0.01277(7) Uani 1 1 d . . . . .
O1 O 0.29882(6) 1.01047(6) -0.19438(12) 0.0170(4) Uani 1 1 d . . . . .
O3 O 0.25457(6) 1.04655(6) 0.16487(12) 0.0160(4) Uani 1 1 d . . . . .
O2 O 0.33058(7) 1.07222(7) -0.26873(12) 0.0230(5) Uani 1 1 d . . . . .
C4 C 0.30634(9) 1.05947(9) -0.01246(19) 0.0147(5) Uani 1 1 d . . . . .
H4 H 0.282628 1.035768 -0.014598 0.018 Uiso 1 1 calc R U . . .
O7 O 0.35532(7) 1.21937(7) -0.00104(16) 0.0306(5) Uani 1 1 d . . . . .
O8 O 0.46817(7) 1.10560(7) -0.00016(16) 0.0318(5) Uani 1 1 d . . . . .
N1 N 0.41227(8) 1.16311(8) -0.00275(16) 0.0174(5) Uani 1 1 d . . . . .
C8 C 0.31848(9) 1.05040(9) -0.19358(18) 0.0163(6) Uani 1 1 d . . . . .
C9 C 0.48229(9) 1.23246(10) 0.00149(18) 0.0158(6) Uani 1 1 d . . . . .
O6 O 0.12476(7) 0.94941(7) 0.01635(14) 0.0308(5) Uani 1 1 d . . . . .
O4 O 0.31089(7) 1.08410(7) 0.24549(12) 0.0232(4) Uani 1 1 d . . . . .
C12 C 0.37584(10) 1.12748(10) -0.0063(2) 0.0181(6) Uani 1 1 d . . . . .
O5 O 0.11954(8) 1.03645(8) 0.19819(15) 0.0352(5) Uani 1 1 d . . . . .
C15 C 0.32922(9) 1.07300(9) -0.09724(18) 0.0156(6) Uani 1 1 d . . . . .
C16 C 0.31801(9) 1.08049(9) 0.07538(18) 0.0150(5) Uani 1 1 d . . . . .
C17 C 0.29293(9) 1.06913(9) 0.16891(18) 0.0150(6) Uani 1 1 d . . . . .
C18 C 0.50414(9) 1.31571(10) 0.00164(19) 0.0174(6) Uani 1 1 d . . . . .
C19 C 0.45904(10) 1.14737(10) 0.00015(19) 0.0205(6) Uani 1 1 d . . . . .
C20 C 0.39696(10) 1.21006(10) -0.00028(19) 0.0197(6) Uani 1 1 d . . . . .
C22 C 0.11813(10) 0.94738(11) -0.0721(2) 0.0262(7) Uani 1 1 d . . . . .
H22 H 0.136438 0.925408 -0.108097 0.031 Uiso 1 1 calc R U . . .
C23 C 0.35375(9) 1.11412(9) 0.07847(19) 0.0166(6) Uani 1 1 d . . . . .
H23 H 0.362874 1.127787 0.138592 0.020 Uiso 1 1 calc R U . . .
C24 C 0.36342(9) 1.10764(9) -0.09385(19) 0.0183(6) Uani 1 1 d . . . . .
H24 H 0.378381 1.117787 -0.151923 0.022 Uiso 1 1 calc R U . . .
C26 C 0.42245(10) 1.29321(10) 0.0031(2) 0.0206(6) Uani 1 1 d . . . . .
H26 H 0.390108 1.302063 0.004162 0.025 Uiso 1 1 calc R U . . .
C27 C 0.45740(10) 1.32799(10) 0.0029(2) 0.0209(6) Uani 1 1 d . . . . .
H27 H 0.448682 1.360372 0.003579 0.025 Uiso 1 1 calc R U . . .
C28 C 0.43459(9) 1.24637(10) 0.00187(19) 0.0177(6) Uani 1 1 d . . . . .
N2 N 0.07819(9) 1.01432(9) 0.33141(19) 0.0327(6) Uani 1 1 d . . . . .
C32 C 0.10971(10) 1.04030(11) 0.2852(2) 0.0293(7) Uani 1 1 d . . . . .
H32 H 0.126027 1.063679 0.321500 0.035 Uiso 1 1 calc R U . . .
C40 C 0.05216(13) 0.97749(13) 0.2826(3) 0.0522(10) Uani 1 1 d . . . . .
H40A H 0.019716 0.988096 0.270997 0.078 Uiso 1 1 calc R U . . .
H40B H 0.051740 0.949089 0.323216 0.078 Uiso 1 1 calc R U . . .
H40C H 0.067358 0.970279 0.220432 0.078 Uiso 1 1 calc R U . . .
C48 C 0.06940(14) 1.02109(15) 0.4353(3) 0.0526(10) Uani 1 1 d . . . . .
H48A H 0.091372 1.044733 0.460924 0.079 Uiso 1 1 calc R U . . .
H48B H 0.074055 0.991115 0.469503 0.079 Uiso 1 1 calc R U . . .
H48C H 0.036888 1.031957 0.444949 0.079 Uiso 1 1 calc R U . . .
C31 C -0.00518(12) 0.22532(12) -0.0022(2) 0.0338(8) Uani 1 1 d . . . . .
C33 C 0.03308(13) 0.19199(12) -0.0028(2) 0.0363(8) Uani 1 1 d . . . . .
C35 C -0.05257(13) 0.20919(13) -0.0028(2) 0.0387(9) Uani 1 1 d . . . . .
C36 C 0.02203(15) 0.14412(13) -0.0042(2) 0.0455(9) Uani 1 1 d . . . . .
H36 H 0.046824 0.121537 -0.002971 0.055 Uiso 1 1 calc R U . . .
C37 C 0.07965(13) 0.20899(13) -0.0011(2) 0.0418(9) Uani 1 1 d . . . . .
H37 H 0.105005 0.187042 -0.000171 0.050 Uiso 1 1 calc R U . . .
C41 C -0.08953(12) 0.24368(14) -0.0009(2) 0.0421(9) Uani 1 1 d . . . . .
H41 H -0.121490 0.233538 0.000682 0.051 Uiso 1 1 calc R U . . .
C42 C -0.02465(15) 0.12862(14) -0.0074(3) 0.0493(10) Uani 1 1 d . . . . .
H42 H -0.031306 0.095790 -0.010899 0.059 Uiso 1 1 calc R U . . .
C52 C -0.06165(14) 0.16117(13) -0.0056(3) 0.0444(9) Uani 1 1 d . . . . .
H52 H -0.093363 0.150272 -0.006224 0.053 Uiso 1 1 calc R U . . .
N3 N 0.08719(9) 0.97374(9) -0.12084(17) 0.0296(6) Uani 1 1 d . . . . .
C111 C 0.08191(12) 0.96924(14) -0.2255(2) 0.0422(9) Uani 1 1 d . . . . .
H11A H 0.084313 1.000489 -0.255582 0.063 Uiso 1 1 calc R U . . .
H11B H 0.051000 0.955466 -0.240283 0.063 Uiso 1 1 calc R U . . .
H11C H 0.106854 0.948729 -0.250978 0.063 Uiso 1 1 calc R U . . .
C112 C 0.05767(12) 1.00810(13) -0.0723(3) 0.0461(9) Uani 1 1 d . . . . .
H11D H 0.060749 1.038727 -0.104806 0.069 Uiso 1 1 calc R U . . .
H11E H 0.067579 1.011088 -0.004469 0.069 Uiso 1 1 calc R U . . .
H11F H 0.024678 0.997745 -0.074904 0.069 Uiso 1 1 calc R U . . .
 
loop_
 _atom_site_aniso_label
 _atom_site_aniso_U_11
 _atom_site_aniso_U_22
 _atom_site_aniso_U_33
 _atom_site_aniso_U_23
 _atom_site_aniso_U_13
 _atom_site_aniso_U_12
Sr1 0.01259(13) 0.01620(13) 0.00950(11) 0.00201(10) -0.00018(9) -0.00028(10)
O1 0.0197(10) 0.0160(10) 0.0152(9) -0.0039(8) 0.0009(7) -0.0067(8)
O3 0.0169(10) 0.0164(9) 0.0145(9) -0.0005(7) 0.0047(7) -0.0033(7)
O2 0.0350(12) 0.0227(11) 0.0113(10) -0.0002(8) 0.0015(8) -0.0100(9)
C4 0.0125(13) 0.0143(13) 0.0174(12) -0.0003(11) 0.0023(10) -0.0040(10)
O7 0.0168(12) 0.0264(12) 0.0486(14) 0.0025(10) -0.0042(10) -0.0063(9)
O8 0.0267(12) 0.0162(12) 0.0526(14) -0.0044(10) 0.0017(10) -0.0080(9)
N1 0.0182(13) 0.0177(13) 0.0163(11) -0.0019(10) 0.0008(10) -0.0086(9)
C8 0.0128(14) 0.0216(15) 0.0144(14) -0.0028(11) 0.0010(11) -0.0007(11)
C9 0.0186(14) 0.0225(15) 0.0063(12) -0.0014(11) 0.0008(11) -0.0064(11)
O6 0.0301(12) 0.0412(14) 0.0212(11) 0.0031(9) -0.0036(9) -0.0142(10)
O4 0.0237(11) 0.0345(12) 0.0115(10) -0.0024(8) -0.0009(8) -0.0110(9)
C12 0.0186(14) 0.0170(14) 0.0187(13) -0.0017(11) 0.0016(12) -0.0074(11)
O5 0.0338(13) 0.0465(14) 0.0252(12) 0.0031(10) 0.0071(10) 0.0165(10)
C15 0.0163(14) 0.0161(14) 0.0143(13) -0.0022(11) -0.0002(11) -0.0024(10)
C16 0.0152(14) 0.0163(14) 0.0134(13) 0.0013(10) -0.0002(11) -0.0011(10)
C17 0.0169(14) 0.0130(14) 0.0152(13) 0.0010(11) 0.0018(11) 0.0011(11)
C18 0.0202(15) 0.0187(15) 0.0134(12) 0.0018(11) -0.0016(11) -0.0062(11)
C19 0.0216(16) 0.0224(17) 0.0177(14) -0.0031(12) 0.0034(12) -0.0083(12)
C20 0.0207(17) 0.0237(16) 0.0148(14) 0.0011(12) -0.0010(12) -0.0071(12)
C22 0.0191(15) 0.0313(18) 0.0282(17) -0.0005(13) -0.0002(13) -0.0088(12)
C23 0.0197(15) 0.0182(14) 0.0118(13) -0.0041(11) -0.0018(11) -0.0036(11)
C24 0.0189(14) 0.0211(15) 0.0149(14) 0.0002(11) 0.0033(11) -0.0064(11)
C26 0.0165(15) 0.0236(16) 0.0219(15) 0.0048(13) -0.0034(12) -0.0023(12)
C27 0.0230(16) 0.0174(15) 0.0224(15) 0.0037(12) -0.0007(12) -0.0019(12)
C28 0.0185(15) 0.0215(16) 0.0132(13) 0.0017(11) -0.0011(12) -0.0052(12)
N2 0.0229(14) 0.0403(16) 0.0350(15) -0.0025(13) 0.0060(12) -0.0031(12)
C32 0.0189(16) 0.0348(18) 0.0342(19) -0.0019(14) 0.0021(13) 0.0086(13)
C40 0.035(2) 0.048(2) 0.073(3) -0.001(2) -0.0094(19) -0.0097(17)
C48 0.049(2) 0.067(3) 0.042(2) 0.0028(19) 0.0182(19) -0.002(2)
C31 0.046(2) 0.0366(19) 0.0185(15) -0.0004(14) 0.0023(14) -0.0015(16)
C33 0.052(2) 0.033(2) 0.0242(17) 0.0033(14) -0.0044(16) 0.0011(17)
C35 0.047(2) 0.042(2) 0.0268(19) -0.0002(16) 0.0012(16) -0.0048(17)
C36 0.064(3) 0.038(2) 0.034(2) 0.0025(16) 0.0100(18) 0.0097(19)
C37 0.044(2) 0.047(2) 0.035(2) 0.0015(17) 0.0029(17) 0.0121(18)
C41 0.037(2) 0.054(2) 0.0352(19) 0.0002(17) 0.0014(17) -0.0032(18)
C42 0.066(3) 0.041(2) 0.041(2) 0.0048(18) 0.0099(19) -0.009(2)
C52 0.056(3) 0.038(2) 0.039(2) 0.0045(17) 0.0032(18) -0.0112(18)
N3 0.0212(13) 0.0418(16) 0.0257(14) -0.0022(12) -0.0007(11) -0.0019(11)
C111 0.0320(19) 0.065(3) 0.0295(18) -0.0006(17) -0.0120(15) -0.0012(17)
C112 0.033(2) 0.052(2) 0.053(2) 0.0017(19) 0.0106(16) 0.0071(17)
 
_geom_special_details
;
 All esds (except the esd in the dihedral angle between two l.s. planes)
 are estimated using the full covariance matrix.  The cell esds are taken
 into account individually in the estimation of esds in distances, angles
 and torsion angles; correlations between esds in cell parameters are only
 used when they are defined by crystal symmetry.  An approximate (isotropic)
 treatment of cell esds is used for estimating esds involving l.s. planes.
;
 
loop_
 _geom_bond_atom_site_label_1
 _geom_bond_atom_site_label_2
 _geom_bond_distance
 _geom_bond_site_symmetry_2
 _geom_bond_publ_flag
Sr1 O3 2.4974(17) . ?
Sr1 O1 2.5082(17) 8_354 ?
Sr1 O4 2.5434(18) 7_554 ?
Sr1 O6 2.5664(19) . ?
Sr1 O2 2.5692(18) 2_575 ?
Sr1 O5 2.573(2) . ?
Sr1 O1 2.7054(16) 2_575 ?
Sr1 O3 2.7553(16) 7_554 ?
Sr1 C8 2.981(3) 2_575 ?
Sr1 C17 2.990(3) 7_554 ?
Sr1 Sr1 4.2463(2) 8_354 ?
Sr1 Sr1 4.2464(2) 7_554 ?
O1 C8 1.261(3) . ?
O3 C17 1.262(3) . ?
O2 C8 1.254(3) . ?
C4 C16 1.389(4) . ?
C4 C15 1.390(4) . ?
O7 C20 1.208(3) . ?
O8 C19 1.211(3) . ?
N1 C19 1.398(4) . ?
N1 C20 1.399(4) . ?
N1 C12 1.444(3) . ?
C8 C15 1.505(3) . ?
C9 C28 1.407(4) . ?
C9 C9 1.412(5) 6_574 ?
C9 C18 1.418(4) 6_574 ?
O6 C22 1.234(3) . ?
O4 C17 1.246(3) . ?
C12 C24 1.376(4) . ?
C12 C23 1.378(4) . ?
O5 C32 1.235(4) . ?
C15 C24 1.379(4) . ?
C16 C23 1.391(4) . ?
C16 C17 1.506(4) . ?
C18 C27 1.369(4) . ?
C18 C19 1.477(4) 6_574 ?
C20 C28 1.481(4) . ?
C22 N3 1.333(4) . ?
C26 C28 1.371(4) . ?
C26 C27 1.396(4) . ?
N2 C32 1.321(4) . ?
N2 C40 1.444(4) . ?
N2 C48 1.465(4) . ?
C31 C35 1.418(5) . ?
C31 C31 1.429(7) 6_454 ?
C31 C33 1.437(5) . ?
C33 C36 1.392(5) . ?
C33 C37 1.404(5) . ?
C35 C52 1.385(5) . ?
C35 C41 1.432(5) . ?
C36 C42 1.394(5) . ?
C37 C41 1.369(5) 6_454 ?
C42 C52 1.396(5) . ?
N3 C112 1.447(4) . ?
N3 C111 1.455(4) . ?
 
loop_
 _geom_angle_atom_site_label_1
 _geom_angle_atom_site_label_2
 _geom_angle_atom_site_label_3
 _geom_angle
 _geom_angle_site_symmetry_1
 _geom_angle_site_symmetry_3
 _geom_angle_publ_flag
O3 Sr1 O1 76.43(5) . 8_354 ?
O3 Sr1 O4 86.45(6) . 7_554 ?
O1 Sr1 O4 111.89(6) 8_354 7_554 ?
O3 Sr1 O6 166.31(6) . . ?
O1 Sr1 O6 99.81(6) 8_354 . ?
O4 Sr1 O6 82.77(6) 7_554 . ?
O3 Sr1 O2 113.59(6) . 2_575 ?
O1 Sr1 O2 90.24(6) 8_354 2_575 ?
O4 Sr1 O2 153.63(6) 7_554 2_575 ?
O6 Sr1 O2 79.32(6) . 2_575 ?
O3 Sr1 O5 99.25(6) . . ?
O1 Sr1 O5 170.11(6) 8_354 . ?
O4 Sr1 O5 76.36(6) 7_554 . ?
O6 Sr1 O5 86.40(7) . . ?
O2 Sr1 O5 83.31(7) 2_575 . ?
O3 Sr1 O1 68.73(5) . 2_575 ?
O1 Sr1 O1 99.55(5) 8_354 2_575 ?
O4 Sr1 O1 133.95(6) 7_554 2_575 ?
O6 Sr1 O1 124.95(5) . 2_575 ?
O2 Sr1 O1 49.65(5) 2_575 2_575 ?
O5 Sr1 O1 70.56(6) . 2_575 ?
O3 Sr1 O3 96.44(5) . 7_554 ?
O1 Sr1 O3 67.77(5) 8_354 7_554 ?
O4 Sr1 O3 49.24(5) 7_554 7_554 ?
O6 Sr1 O3 70.10(5) . 7_554 ?
O2 Sr1 O3 137.69(5) 2_575 7_554 ?
O5 Sr1 O3 121.88(6) . 7_554 ?
O1 Sr1 O3 162.96(5) 2_575 7_554 ?
O3 Sr1 C8 91.93(6) . 2_575 ?
O1 Sr1 C8 96.77(6) 8_354 2_575 ?
O4 Sr1 C8 149.96(6) 7_554 2_575 ?
O6 Sr1 C8 101.62(7) . 2_575 ?
O2 Sr1 C8 24.70(6) 2_575 2_575 ?
O5 Sr1 C8 74.32(7) . 2_575 ?
O1 Sr1 C8 25.02(6) 2_575 2_575 ?
O3 Sr1 C8 159.94(6) 7_554 2_575 ?
O3 Sr1 C17 92.57(6) . 7_554 ?
O1 Sr1 C17 90.57(6) 8_354 7_554 ?
O4 Sr1 C17 24.34(6) 7_554 7_554 ?
O6 Sr1 C17 74.18(6) . 7_554 ?
O2 Sr1 C17 153.23(6) 2_575 7_554 ?
O5 Sr1 C17 98.57(7) . 7_554 ?
O1 Sr1 C17 155.64(6) 2_575 7_554 ?
O3 Sr1 C17 24.95(6) 7_554 7_554 ?
C8 Sr1 C17 172.12(7) 2_575 7_554 ?
O3 Sr1 Sr1 38.16(4) . 8_354 ?
O1 Sr1 Sr1 99.27(4) 8_354 8_354 ?
O4 Sr1 Sr1 105.79(4) 7_554 8_354 ?
O6 Sr1 Sr1 154.26(4) . 8_354 ?
O2 Sr1 Sr1 83.49(4) 2_575 8_354 ?
O5 Sr1 Sr1 72.62(5) . 8_354 ?
O1 Sr1 Sr1 33.95(4) 2_575 8_354 ?
O3 Sr1 Sr1 133.80(4) 7_554 8_354 ?
C8 Sr1 Sr1 58.96(5) 2_575 8_354 ?
C17 Sr1 Sr1 122.71(5) 7_554 8_354 ?
O3 Sr1 Sr1 97.13(4) . 7_554 ?
O1 Sr1 Sr1 37.04(4) 8_354 7_554 ?
O4 Sr1 Sr1 83.11(4) 7_554 7_554 ?
O6 Sr1 Sr1 73.28(5) . 7_554 ?
O2 Sr1 Sr1 109.70(4) 2_575 7_554 ?
O5 Sr1 Sr1 152.75(5) . 7_554 ?
O1 Sr1 Sr1 136.18(4) 2_575 7_554 ?
O3 Sr1 Sr1 34.06(4) 7_554 7_554 ?
C8 Sr1 Sr1 126.77(5) 2_575 7_554 ?
C17 Sr1 Sr1 58.96(5) 7_554 7_554 ?
Sr1 Sr1 Sr1 131.137(5) 8_354 7_554 ?
C8 O1 Sr1 161.07(16) . 7_554 ?
C8 O1 Sr1 89.81(14) . 2_574 ?
Sr1 O1 Sr1 109.01(6) 7_554 2_574 ?
C17 O3 Sr1 163.58(16) . . ?
C17 O3 Sr1 88.01(14) . 8_354 ?
Sr1 O3 Sr1 107.78(6) . 8_354 ?
C8 O2 Sr1 96.37(15) . 2_574 ?
C16 C4 C15 120.2(2) . . ?
C19 N1 C20 126.6(2) . . ?
C19 N1 C12 117.1(2) . . ?
C20 N1 C12 116.3(2) . . ?
O2 C8 O1 123.8(2) . . ?
O2 C8 C15 117.6(2) . . ?
O1 C8 C15 118.6(2) . . ?
O2 C8 Sr1 58.93(13) . 2_574 ?
O1 C8 Sr1 65.17(13) . 2_574 ?
C15 C8 Sr1 171.97(17) . 2_574 ?
C28 C9 C9 119.0(3) . 6_574 ?
C28 C9 C18 122.0(2) . 6_574 ?
C9 C9 C18 119.0(3) 6_574 6_574 ?
C22 O6 Sr1 129.29(18) . . ?
C17 O4 Sr1 98.37(15) . 8_354 ?
C24 C12 C23 121.0(2) . . ?
C24 C12 N1 119.9(2) . . ?
C23 C12 N1 119.1(2) . . ?
C32 O5 Sr1 131.47(19) . . ?
C24 C15 C4 119.7(2) . . ?
C24 C15 C8 118.3(2) . . ?
C4 C15 C8 122.0(2) . . ?
C4 C16 C23 119.6(2) . . ?
C4 C16 C17 122.8(2) . . ?
C23 C16 C17 117.6(2) . . ?
O4 C17 O3 124.2(2) . . ?
O4 C17 C16 117.3(2) . . ?
O3 C17 C16 118.5(2) . . ?
O4 C17 Sr1 57.29(13) . 8_354 ?
O3 C17 Sr1 67.04(13) . 8_354 ?
C16 C17 Sr1 171.51(17) . 8_354 ?
C27 C18 C9 120.4(2) . 6_574 ?
C27 C18 C19 120.2(3) . 6_574 ?
C9 C18 C19 119.3(2) 6_574 6_574 ?
O8 C19 N1 120.9(2) . . ?
O8 C19 C18 122.7(3) . 6_574 ?
N1 C19 C18 116.3(2) . 6_574 ?
O7 C20 N1 120.6(2) . . ?
O7 C20 C28 123.4(3) . . ?
N1 C20 C28 115.9(2) . . ?
O6 C22 N3 124.9(3) . . ?
C12 C23 C16 119.5(2) . . ?
C12 C24 C15 120.0(2) . . ?
C28 C26 C27 120.3(3) . . ?
C18 C27 C26 120.4(3) . . ?
C26 C28 C9 120.8(2) . . ?
C26 C28 C20 119.5(3) . . ?
C9 C28 C20 119.8(3) . . ?
C32 N2 C40 121.5(3) . . ?
C32 N2 C48 120.9(3) . . ?
C40 N2 C48 117.6(3) . . ?
O5 C32 N2 124.8(3) . . ?
C35 C31 C31 120.6(4) . 6_454 ?
C35 C31 C33 120.1(3) . . ?
C31 C31 C33 119.2(4) 6_454 . ?
C36 C33 C37 123.0(3) . . ?
C36 C33 C31 118.1(3) . . ?
C37 C33 C31 118.9(3) . . ?
C52 C35 C31 119.5(3) . . ?
C52 C35 C41 122.3(4) . . ?
C31 C35 C41 118.2(3) . . ?
C33 C36 C42 121.4(4) . . ?
C41 C37 C33 121.8(3) 6_454 . ?
C37 C41 C35 121.2(3) 6_454 . ?
C36 C42 C52 120.2(4) . . ?
C35 C52 C42 120.6(4) . . ?
C22 N3 C112 121.6(3) . . ?
C22 N3 C111 121.2(3) . . ?
C112 N3 C111 117.2(3) . . ?
 
_refine_diff_density_max    0.261
_refine_diff_density_min   -0.256
_refine_diff_density_rms    0.052

_shelx_res_file
;
TITL 1 in I4(1)/a
    1.res
    created by SHELXL-2018/3 at 09:35:59 on 21-Jan-2021
CELL 0.71073  28.32500  28.32500  13.77660  90.0000  90.0000  90.0000
ZERR  136.00   0.00110   0.00110   0.00050   0.0000   0.0000   0.0000
LATT  2
SYMM 0.5-X, -Y, 0.5+Z
SYMM 0.75-Y, 0.25+X, 0.25+Z
SYMM 0.75+Y, 0.75-X, 0.75+Z
SFAC C H N O SR
UNIT 464 384 48 128 16
LIST 6 ! automatically inserted. Change 6 to 4 for CHECKCIF!!
TEMP -123.330

L.S. 8
BOND
FMAP 2
PLAN 5
omit 0 50
twin 0 -1 0 -1 0 0 0 0 1 2
acta

WGHT    0.028300    7.567400
BASF   0.21022
FVAR       0.02819
SR1   5    0.188227    0.994639    0.111343    11.00000    0.01259    0.01620 =
         0.00950    0.00201   -0.00018   -0.00028
O1    4    0.298815    1.010470   -0.194383    11.00000    0.01968    0.01599 =
         0.01522   -0.00389    0.00093   -0.00672
O3    4    0.254572    1.046547    0.164869    11.00000    0.01695    0.01645 =
         0.01450   -0.00052    0.00474   -0.00329
O2    4    0.330579    1.072224   -0.268731    11.00000    0.03496    0.02268 =
         0.01134   -0.00017    0.00151   -0.01001
C4    1    0.306335    1.059469   -0.012456    11.00000    0.01247    0.01433 =
         0.01744   -0.00026    0.00227   -0.00397
AFIX  43
H4    2    0.282628    1.035768   -0.014598    11.00000   -1.20000
AFIX   0
O7    4    0.355324    1.219372   -0.001043    11.00000    0.01677    0.02643 =
         0.04860    0.00247   -0.00416   -0.00629
O8    4    0.468174    1.105597   -0.000165    11.00000    0.02668    0.01622 =
         0.05263   -0.00439    0.00168   -0.00804
N1    3    0.412268    1.163112   -0.002750    11.00000    0.01824    0.01773 =
         0.01626   -0.00185    0.00079   -0.00862
C8    1    0.318476    1.050404   -0.193582    11.00000    0.01279    0.02164 =
         0.01443   -0.00284    0.00104   -0.00069
C9    1    0.482286    1.232460    0.001490    11.00000    0.01856    0.02245 =
         0.00627   -0.00140    0.00083   -0.00644
O6    4    0.124756    0.949410    0.016346    11.00000    0.03010    0.04120 =
         0.02123    0.00309   -0.00364   -0.01424
O4    4    0.310892    1.084097    0.245490    11.00000    0.02370    0.03449 =
         0.01147   -0.00236   -0.00086   -0.01099
C12   1    0.375842    1.127484   -0.006349    11.00000    0.01858    0.01699 =
         0.01871   -0.00173    0.00159   -0.00743
O5    4    0.119539    1.036453    0.198189    11.00000    0.03383    0.04650 =
         0.02517    0.00308    0.00715    0.01650
C15   1    0.329222    1.072996   -0.097241    11.00000    0.01631    0.01608 =
         0.01429   -0.00225   -0.00023   -0.00244
C16   1    0.318011    1.080489    0.075377    11.00000    0.01522    0.01631 =
         0.01337    0.00129   -0.00021   -0.00109
C17   1    0.292934    1.069129    0.168913    11.00000    0.01688    0.01305 =
         0.01521    0.00102    0.00180    0.00113
C18   1    0.504145    1.315710    0.001642    11.00000    0.02016    0.01868 =
         0.01342    0.00181   -0.00158   -0.00616
C19   1    0.459039    1.147366    0.000148    11.00000    0.02155    0.02239 =
         0.01767   -0.00309    0.00345   -0.00827
C20   1    0.396959    1.210058   -0.000284    11.00000    0.02070    0.02371 =
         0.01476    0.00115   -0.00102   -0.00715
C22   1    0.118128    0.947384   -0.072093    11.00000    0.01914    0.03128 =
         0.02819   -0.00051   -0.00016   -0.00880
AFIX  43
H22   2    0.136438    0.925408   -0.108097    11.00000   -1.20000
AFIX   0
C23   1    0.353753    1.114123    0.078473    11.00000    0.01975    0.01818 =
         0.01182   -0.00411   -0.00177   -0.00362
AFIX  43
H23   2    0.362874    1.127787    0.138592    11.00000   -1.20000
AFIX   0
C24   1    0.363415    1.107636   -0.093848    11.00000    0.01890    0.02110 =
         0.01486    0.00021    0.00331   -0.00635
AFIX  43
H24   2    0.378381    1.117787   -0.151923    11.00000   -1.20000
AFIX   0
C26   1    0.422454    1.293212    0.003123    11.00000    0.01646    0.02359 =
         0.02187    0.00478   -0.00345   -0.00234
AFIX  43
H26   2    0.390108    1.302063    0.004162    11.00000   -1.20000
AFIX   0
C27   1    0.457400    1.327988    0.002880    11.00000    0.02297    0.01741 =
         0.02238    0.00370   -0.00067   -0.00187
AFIX  43
H27   2    0.448682    1.360372    0.003579    11.00000   -1.20000
AFIX   0
C28   1    0.434590    1.246366    0.001869    11.00000    0.01850    0.02149 =
         0.01317    0.00166   -0.00109   -0.00522
N2    3    0.078193    1.014320    0.331413    11.00000    0.02291    0.04032 =
         0.03502   -0.00250    0.00602   -0.00307
C32   1    0.109711    1.040303    0.285170    11.00000    0.01887    0.03477 =
         0.03421   -0.00191    0.00213    0.00860
AFIX  43
H32   2    0.126027    1.063679    0.321500    11.00000   -1.20000
AFIX   0
C40   1    0.052161    0.977489    0.282594    11.00000    0.03531    0.04827 =
         0.07301   -0.00147   -0.00943   -0.00969
AFIX 137
H40A  2    0.019716    0.988096    0.270997    11.00000   -1.50000
H40B  2    0.051740    0.949089    0.323216    11.00000   -1.50000
H40C  2    0.067358    0.970279    0.220432    11.00000   -1.50000
AFIX   0
C48   1    0.069399    1.021092    0.435299    11.00000    0.04908    0.06681 =
         0.04185    0.00279    0.01820   -0.00198
AFIX 137
H48A  2    0.091372    1.044733    0.460924    11.00000   -1.50000
H48B  2    0.074055    0.991115    0.469503    11.00000   -1.50000
H48C  2    0.036888    1.031957    0.444949    11.00000   -1.50000
AFIX   0
C31   1   -0.005176    0.225317   -0.002179    11.00000    0.04616    0.03665 =
         0.01853   -0.00039    0.00227   -0.00154
C33   1    0.033075    0.191994   -0.002788    11.00000    0.05181    0.03293 =
         0.02425    0.00331   -0.00436    0.00114
C35   1   -0.052567    0.209186   -0.002832    11.00000    0.04734    0.04190 =
         0.02678   -0.00019    0.00120   -0.00475
C36   1    0.022033    0.144118   -0.004216    11.00000    0.06399    0.03808 =
         0.03442    0.00249    0.01003    0.00972
AFIX  43
H36   2    0.046824    0.121537   -0.002971    11.00000   -1.20000
AFIX   0
C37   1    0.079649    0.208990   -0.001129    11.00000    0.04379    0.04669 =
         0.03504    0.00150    0.00290    0.01208
AFIX  43
H37   2    0.105005    0.187042   -0.000171    11.00000   -1.20000
AFIX   0
C41   1   -0.089529    0.243679   -0.000852    11.00000    0.03684    0.05435 =
         0.03525    0.00019    0.00145   -0.00318
AFIX  43
H41   2   -0.121490    0.233538    0.000682    11.00000   -1.20000
AFIX   0
C42   1   -0.024645    0.128618   -0.007435    11.00000    0.06572    0.04109 =
         0.04113    0.00477    0.00992   -0.00908
AFIX  43
H42   2   -0.031306    0.095790   -0.010899    11.00000   -1.20000
AFIX   0
C52   1   -0.061646    0.161172   -0.005586    11.00000    0.05564    0.03830 =
         0.03921    0.00448    0.00324   -0.01116
AFIX  43
H52   2   -0.093363    0.150272   -0.006224    11.00000   -1.20000
AFIX   0
N3    3    0.087190    0.973740   -0.120844    11.00000    0.02118    0.04176 =
         0.02574   -0.00220   -0.00071   -0.00188
C111  1    0.081908    0.969239   -0.225454    11.00000    0.03203    0.06498 =
         0.02950   -0.00060   -0.01200   -0.00123
AFIX 137
H11A  2    0.084313    1.000489   -0.255582    11.00000   -1.50000
H11B  2    0.051000    0.955466   -0.240283    11.00000   -1.50000
H11C  2    0.106854    0.948729   -0.250978    11.00000   -1.50000
AFIX   0
C112  1    0.057668    1.008095   -0.072345    11.00000    0.03276    0.05196 =
         0.05350    0.00165    0.01060    0.00711
AFIX 137
H11D  2    0.060749    1.038727   -0.104806    11.00000   -1.50000
H11E  2    0.067579    1.011088   -0.004469    11.00000   -1.50000
H11F  2    0.024678    0.997745   -0.074904    11.00000   -1.50000
AFIX   0
HKLF 4


REM  1 in I4(1)/a
REM wR2 = 0.062725, GooF = S = 1.07880, Restrained GooF = 1.07880 for all data
REM R1 = 0.026188 for 4500 Fo > 4sig(Fo) and 0.031896 for all 4864 data
REM 375 parameters refined using 0 restraints

END

WGHT      0.0283      7.5773

REM Highest difference peak  0.261,  deepest hole -0.256,  1-sigma level  0.052
Q1    1   0.0637  0.1599  0.1206  11.00000  0.05    0.26
Q2    1   0.3189  1.0654 -0.1440  11.00000  0.05    0.22
Q3    1   0.1103  1.0975  0.4796  11.00000  0.05    0.21
Q4    1   0.3611  1.1274 -0.0529  11.00000  0.05    0.21
Q5    1   0.4978  1.3181 -0.0304  11.00000  0.05    0.21
;
_shelx_res_checksum   53005

_shelx_hkl_file
;
   1  -3   0   -0.01    0.05
  -3   1   0   -0.05    0.06
   3  -1   0   -0.02    0.07
  -1  -3   0   -0.06    0.05
   3  -3   0    0.05    0.07
  -3   3   0    0.02    0.07
   3  -3   0   -0.11    0.06
   3   3   0    0.02    0.07
  -3   3   0   -0.04    0.05
   3  -3   0    0.08    0.07
  -3  -3   0    0.03    0.06
  -3  -3   0    0.03    0.06
   2  -4   0    2.33    0.16
  -2   4   0    2.61    0.17
   4   2   0    2.87    0.17
   0   4   0   77.09    3.01
   4   0   0   71.62    3.02
   0  -4   0   73.90    3.01
   0  -4   0   83.40    3.00
  -4   0   0   77.45    3.02
  -4   2   0   11.66    0.55
  -4   2   0   12.28    0.56
  -2  -4   0   13.69    0.54
  -2  -4   0   13.62    0.56
   4  -2   0   12.45    0.54
   4  -2   0   12.15    0.56
   4  -4   0   22.33    0.93
  -4  -4   0   22.72    0.94
  -4   4   0   21.84    0.93
  -4   4   0   21.88    0.94
  -4  -4   0   23.63    0.94
   4  -4   0   21.54    0.94
  -4   4   0   21.96    0.94
   4   4   0   21.27    0.93
   3  -5   0   -0.16    0.08
   3  -5   0   -0.04    0.08
   5   3   0   -0.10    0.08
   5   3   0   -0.15    0.09
  -3   5   0   -0.17    0.07
  -3   5   0    0.00    0.09
  -5  -3   0   -0.10    0.08
   3  -5   0   -0.13    0.07
   1  -5   0   -0.01    0.07
   1  -5   0   -0.01    0.06
  -5  -1   0   -0.05    0.07
   5   1   0   -0.01    0.08
  -1   5   0    0.09    0.07
  -1   5   0   -0.05    0.06
   5  -1   0    0.10    0.09
  -5   1   0    0.02    0.09
   1   5   0    0.05    0.06
   5  -1   0    0.05    0.08
  -1  -5   0   -0.08    0.06
   1   5   0   -0.10    0.06
   5  -1   0   -0.02    0.06
  -5   1   0   -0.02    0.08
  -1  -5   0    0.01    0.07
  -5   3   0   -0.33    0.08
   3   5   0   -0.32    0.08
  -5   3   0   -0.17    0.10
   5  -3   0   -0.06    0.10
  -3  -5   0   -0.34    0.07
   5  -3   0   -0.24    0.08
  -5   3   0   -0.19    0.08
  -3  -5   0   -0.21    0.09
   3   5   0   -0.31    0.07
   5  -3   0   -0.22    0.07
  -5   5   0    0.37    0.12
   5  -5   0    0.20    0.11
  -5  -5   0    0.40    0.12
  -5   5   0    0.41    0.12
   5  -5   0    0.23    0.11
   5  -5   0    0.41    0.12
   5   5   0    0.17    0.11
  -5  -5   0    0.42    0.13
   5   5   0    0.35    0.11
  -5   5   0    0.19    0.10
  -4   6   0   60.87    2.56
   6   4   0   63.59    2.52
  -4   6   0   63.87    2.53
   4  -6   0   64.64    2.52
   4  -6   0   61.93    2.52
   6   4   0   62.31    2.53
  -6  -4   0   62.98    2.53
   4  -6   0   65.01    2.56
   4  -6   0   60.13    2.51
  -4   6   0   63.85    2.52
  -2   6   0   54.01    2.13
  -2   6   0   52.29    2.14
  -2   6   0   51.13    2.12
   2  -6   0   56.40    2.13
   6   2   0   50.75    2.15
  -6  -2   0   53.68    2.15
   2  -6   0   54.69    2.15
   6   0   0   16.44    0.75
   0   6   0   16.87    0.74
   0  -6   0   17.75    0.72
   0  -6   0   16.47    0.74
   0   6   0   17.65    0.72
  -6   0   0   17.35    0.76
  -6   2   0   53.19    2.15
   6  -2   0   53.95    2.18
   6  -2   0   56.25    2.15
   6  -2   0   52.66    2.17
  -2  -6   0   53.94    2.14
  -6   2   0   52.56    2.17
  -6   2   0   52.33    2.18
  -2  -6   0   54.68    2.16
   2   6   0   54.31    2.17
   2   6   0   55.43    2.15
   6  -4   0   58.61    2.39
   4   6   0   59.13    2.40
   4   6   0   60.58    2.40
  -4  -6   0   58.78    2.40
  -4  -6   0   62.47    2.39
  -6   4   0   59.45    2.42
  -6   4   0   60.68    2.40
   6  -4   0   59.95    2.42
   6  -4   0   56.50    2.40
   6  -6   0   83.26    3.33
   6  -6   0   85.34    3.34
  -6   6   0   84.92    3.33
   6   6   0   82.81    3.32
  -6  -6   0   82.33    3.32
   6   6   0   79.67    3.32
  -6   6   0   85.95    3.33
   5  -7   0   -0.15    0.12
   7   5   0    0.15    0.14
   5  -7   0    0.29    0.14
  -5   7   0   -0.04    0.12
  -5   7   0    0.00    0.12
  -5   7   0    0.14    0.14
   7   5   0    0.06    0.12
  -3   7   0    0.16    0.12
   3  -7   0   -0.13    0.09
  -3   7   0    0.09    0.12
   3  -7   0   -0.06    0.11
   7   3   0    0.01    0.11
  -1   7   0   -0.19    0.09
  -1   7   0   -0.35    0.11
   7   1   0   -0.52    0.11
   1  -7   0   -0.23    0.09
   1   7   0   -0.21    0.08
   7  -1   0   -0.06    0.12
  -1  -7   0   -0.23    0.08
   7  -1   0   -0.15    0.10
   1   7   0   -0.26    0.09
   7  -1   0   -0.37    0.11
   3   7   0   -0.19    0.09
   7  -3   0   -0.01    0.13
   7  -3   0   -0.19    0.11
  -3  -7   0   -0.15    0.09
   7  -3   0   -0.06    0.11
   3   7   0    0.01    0.12
  -7   3   0    0.02    0.11
  -7   3   0   -0.03    0.09
   7  -5   0   -0.07    0.15
  -5  -7   0    0.08    0.12
   5   7   0    0.06    0.12
   5   7   0    0.09    0.14
  -7   5   0    0.14    0.12
   7  -5   0    0.02    0.12
  -7   5   0   -0.15    0.13
  -7   7   0    1.14    0.20
   6  -8   0  101.14    3.92
  -6   8   0   96.56    3.92
   8   6   0   96.94    3.93
   8   6   0   98.66    3.92
  -6   8   0   98.86    3.93
   8   4   0   65.57    2.55
   4  -8   0   64.42    2.54
   8   4   0   63.28    2.57
  -4   8   0   60.02    2.56
   4  -8   0   62.27    2.54
  -4   8   0   64.61    2.55
   2  -8   0  156.92    5.94
  -2   8   0  148.86    5.97
  -2   8   0  151.71    5.93
   8   2   0  149.80    5.98
   0   8   0   66.46    2.73
   0  -8   0   71.44    2.71
   8   0   0   65.80    2.75
  -8   2   0  168.45    6.77
   2   8   0  171.49    6.73
   2   8   0  173.95    6.75
  -2  -8   0  179.45    6.72
   8  -2   0  171.84    6.73
   8  -2   0  169.41    6.77
  -8   4   0   67.81    2.72
   4   8   0   66.53    2.73
   4   8   0   68.33    2.72
  -4  -8   0   71.14    2.71
   8  -4   0   65.73    2.75
  -8   4   0   67.37    2.75
   6   8   0  123.87    4.82
   6   8   0  124.75    4.82
  -8   6   0  119.98    4.83
   8  -6   0  116.85    4.82
  -8   6   0  123.22    4.82
   8   8   0  144.56    5.72
   8   8   0  138.29    5.72
  -8   8   0  146.77    5.73
   8  -8   0  144.01    5.72
  -8   8   0  149.79    5.73
   7  -9   0    0.23    0.18
   9   7   0    0.22    0.16
   9   7   0   -0.09    0.17
  -7   9   0    0.45    0.19
  -7   9   0    0.31    0.19
   5  -9   0   -0.10    0.13
  -5   9   0    0.04    0.15
   9   5   0    0.03    0.13
  -5   9   0    0.17    0.15
   9   5   0    0.14    0.16
  -3   9   0   -0.06    0.12
  -3   9   0   -0.04    0.13
   3  -9   0   -0.08    0.12
   9   3   0    0.08    0.14
   3  -9   0    0.07    0.14
   9   1   0   -0.08    0.16
  -1   9   0   -0.32    0.13
  -1   9   0   -0.07    0.11
   1  -9   0   -0.04    0.12
   1   9   0   -0.21    0.11
   1   9   0   -0.13    0.10
  -1  -9   0   -0.02    0.12
   9  -1   0   -0.17    0.13
   3   9   0    0.14    0.14
  -9   3   0    0.27    0.16
  -3  -9   0    0.13    0.13
  -9   3   0   -0.06    0.13
   3   9   0    0.08    0.11
   9  -3   0   -0.05    0.15
   9  -5   0    0.23    0.16
  -5  -9   0    0.00    0.15
  -9   5   0    0.04    0.16
  -9   5   0    0.09    0.15
   5   9   0    0.08    0.15
   5   9   0    0.03    0.15
   7   9   0    0.13    0.18
   9  -7   0    0.28    0.19
  -9   7   0   -0.01    0.17
   7   9   0    0.25    0.17
  -9   7   0    0.33    0.17
  -9   9   0   -0.03    0.18
   9   9   0   -0.12    0.20
   9  -9   0    0.13    0.20
   9   9   0   -0.01    0.19
  -9   9   0    0.09    0.20
   8 -10   0   96.33    3.82
  10   8   0   92.94    3.84
  -8  10   0   95.55    3.83
  10   8   0   93.48    3.82
  -8  10   0   96.51    3.84
  10   6   0   69.77    2.98
  10   6   0   72.74    3.02
   6 -10   0   80.38    2.99
  -6  10   0   69.02    2.99
  -6  10   0   77.49    3.02
  10   4   0   33.96    1.46
  -4  10   0   30.88    1.40
  -4  10   0   33.09    1.43
   4 -10   0   34.50    1.40
  10   4   0   33.26    1.42
  -2  10   0   12.15    0.58
   2 -10   0   11.90    0.59
  10   2   0   12.11    0.64
  -2  10   0   11.92    0.62
   0  10   0    4.26    0.30
  10   0   0    3.95    0.34
   0 -10   0    4.85    0.32
   0  10   0    4.49    0.34
   2  10   0   20.88    0.91
  -2 -10   0   21.61    0.91
  10  -2   0   19.74    0.97
   2  10   0   20.17    0.94
   4  10   0   49.16    1.99
   4  10   0   49.30    1.95
 -10   4   0   46.00    2.00
 -10   4   0   46.86    1.96
  -4 -10   0   48.14    1.95
  10  -4   0   45.32    2.00
   6  10   0  145.41    5.66
 -10   6   0  147.76    5.65
  10  -6   0  134.90    5.67
   6  10   0  147.39    5.64
 -10   6   0  138.51    5.67
 -10   8   0  124.14    4.97
 -10   8   0  124.38    4.95
   8  10   0  128.12    4.96
  10  -8   0  117.99    4.96
   8  10   0  126.82    4.96
 -10  10   0   51.18    2.22
  10 -10   0   51.71    2.21
 -10  10   0   54.04    2.23
  10  10   0   52.59    2.22
  10  10   0   52.29    2.21
   9 -11   0   -0.02    0.20
  11   9   0    0.05    0.20
  -9  11   0    0.03    0.23
  11   9   0    0.42    0.24
  -9  11   0    0.22    0.23
  -7  11   0    0.05    0.19
  11   7   0    0.18    0.20
  -7  11   0    0.23    0.19
  11   7   0   -0.01    0.19
   7 -11   0   -0.18    0.18
  -5  11   0   -0.19    0.17
  11   5   0   -0.09    0.18
   5 -11   0    0.12    0.17
  -5  11   0    0.01    0.18
  11   5   0   -0.24    0.16
  -3  11   0   -0.07    0.15
  -3  11   0    0.11    0.13
  11   3   0   -0.02    0.17
  -3  11   0    0.11    0.17
  -1  11   0    0.09    0.17
  11   1   0    0.15    0.18
   1 -11   0    0.07    0.15
  -1  11   0    0.02    0.13
  11  -1   0   -0.04    0.19
   1  11   0   -0.12    0.17
   1  11   0    0.03    0.12
  -1 -11   0    0.09    0.15
   3  11   0   -0.11    0.16
  -3 -11   0    0.15    0.16
  11  -3   0    0.09    0.19
   3  11   0   -0.16    0.14
 -11   3   0   -0.11    0.19
 -11   5   0   -0.24    0.16
  11  -5   0   -0.18    0.18
   5  11   0   -0.11    0.18
   5  11   0    0.10    0.17
 -11   5   0   -0.24    0.17
 -11   7   0   -0.09    0.23
  11  -7   0   -0.24    0.21
   7  11   0   -0.21    0.18
 -11   7   0    0.00    0.20
   7  11   0   -0.13    0.17
  11  -9   0    0.13    0.25
 -11   9   0    0.23    0.22
   9  11   0    0.15    0.21
   9  11   0    0.12    0.22
 -11   9   0    0.35    0.25
 -11  11   0   -0.18    0.23
  11  11   0   -0.43    0.23
  11 -11   0    0.00    0.24
 -11  11   0    0.15    0.26
  11  11   0    0.21    0.25
 -10  12   0   28.17    1.34
  12  10   0   29.18    1.37
  10 -12   0   28.55    1.34
  12  10   0   29.77    1.34
 -10  12   0   28.73    1.34
  -8  12   0  207.02    8.33
   8 -12   0  214.89    8.33
  -8  12   0  211.75    8.35
  12   8   0  213.33    8.33
  12   8   0  211.72    8.37
  -6  12   0   34.36    1.44
  12   6   0   34.52    1.47
  12   6   0   30.58    1.40
  -6  12   0   28.81    1.40
   4 -12   0  126.52    5.31
  12   4   0  132.94    5.39
  -4  12   0  135.54    5.37
  -4  12   0  144.01    5.35
  12   2   0    4.12    0.40
  -2  12   0    3.97    0.38
  -2  12   0    4.69    0.33
   0 -12   0    2.88    0.32
   0  12   0    2.82    0.33
  12   0   0    2.97    0.39
   0  12   0    2.75    0.28
   2  12   0    8.07    0.46
  -2 -12   0    7.79    0.47
   2  12   0    8.56    0.54
  12  -2   0    7.89    0.56
 -12   4   0   46.73    1.89
   4  12   0   36.52    1.82
  12  -4   0   45.96    1.89
  12  -6   0   90.40    3.79
 -12   6   0   91.74    3.80
 -12   6   0   92.17    3.75
   6  12   0   94.10    3.77
   6  12   0   96.96    3.75
   8  12   0  218.54    8.79
   8  12   0  226.01    8.78
  12  -8   0  224.57    8.82
 -12   8   0  224.02    8.79
 -12   8   0  223.96    8.82
  12 -10   0   28.22    1.35
 -12  10   0   28.85    1.34
  10  12   0   28.20    1.33
 -12  10   0   29.24    1.36
  10  12   0   29.25    1.34
  12 -12   0    8.48    0.59
 -12  12   0    8.67    0.61
 -12  12   0    7.67    0.62
  12  12   0    8.25    0.62
  12  12   0    9.23    0.65
  11 -13   0   -0.03    0.26
  13  11   0   -0.16    0.29
 -11  13   0    0.01    0.25
  13  11   0    0.12    0.28
 -11  13   0   -0.31    0.26
  13   9   0    0.53    0.30
  -9  13   0    0.10    0.26
  13   9   0    0.25    0.23
   9 -13   0    0.06    0.22
  -9  13   0    0.06    0.24
  -7  13   0    0.62    0.25
  -7  13   0   -0.11    0.22
  13   7   0    0.09    0.24
   7 -13   0    0.28    0.21
  13   7   0    0.28    0.27
  -5  13   0   -0.01    0.19
   5 -13   0    0.28    0.19
  13   5   0   -0.01    0.19
  13   5   0   -0.03    0.21
  -5  13   0    0.10    0.21
  -3  13   0   -0.08    0.19
  13   3   0    0.06    0.23
  -3  13   0   -0.27    0.14
  -3  13   0   -0.09    0.19
  -1  13   0    0.16    0.20
  -1  13   0    0.02    0.16
  13   1   0   -0.16    0.20
   1  13   0   -0.06    0.15
   1  13   0   -0.04    0.20
  13  -1   0   -0.12    0.18
  13  -3   0   -0.22    0.21
   3  13   0    0.02    0.20
   3  13   0   -0.22    0.16
   5  13   0    0.17    0.21
   5  13   0    0.20    0.18
  13  -5   0    0.59    0.27
 -13   5   0   -0.11    0.18
 -13   5   0    0.01    0.23
   7  13   0    0.31    0.24
 -13   7   0    0.32    0.24
   7  13   0    0.10    0.22
  13  -7   0    0.34    0.25
 -13   7   0    0.24    0.27
  13  -9   0    0.17    0.28
   9  13   0   -0.21    0.26
   9  13   0    0.05    0.24
 -13   9   0    0.30    0.24
 -13   9   0    0.23    0.27
  13 -11   0   -0.19    0.24
 -13  11   0   -0.25    0.25
 -13  11   0    0.08    0.27
  11  13   0   -0.07    0.26
  11  13   0    0.10    0.27
  13  13   0    0.06    0.27
  13  13   0   -0.11    0.28
  13 -13   0    0.12    0.30
 -13  13   0   -0.06    0.30
 -13  13   0    0.18    0.27
  14  12   0    5.47    0.57
 -12  14   0    6.23    0.60
  12 -14   0    7.22    0.59
  14  12   0    5.65    0.59
 -12  14   0    6.40    0.61
  10 -14   0   31.28    1.53
  14  10   0   33.55    1.59
 -10  14   0   35.20    1.56
  14  10   0   35.01    1.56
 -10  14   0   34.01    1.57
  14   8   0   80.16    3.42
  14   8   0   81.23    3.37
  -8  14   0   84.37    3.38
   8 -14   0   84.36    3.37
  -8  14   0   81.34    3.40
  -6  14   0   16.04    0.95
  14   6   0   18.73    0.97
  -6  14   0   22.17    1.02
  14   6   0   22.40    1.06
  14   4   0   11.25    0.74
  -4  14   0   11.41    0.69
   4 -14   0   11.66    0.63
  -4  14   0   11.66    0.67
  -2  14   0  231.25    9.25
  14   2   0  238.05    9.36
  -2  14   0  241.30    9.32
   0  14   0  120.91    4.67
   0  14   0  116.85    4.74
  14   0   0  115.62    4.78
  14  -2   0  137.72    5.51
   2  14   0  136.01    5.40
   2  14   0  136.32    5.47
   4  14   0    8.14    0.57
   4  14   0    8.17    0.51
  14  -4   0    8.60    0.61
   6  14   0   87.29    3.39
 -14   6   0   84.01    3.41
  14  -6   0   79.66    3.45
   6  14   0   86.64    3.43
 -14   6   0   79.00    3.46
 -14   8   0   98.41    4.04
   8  14   0   99.31    4.03
  14  -8   0  100.54    4.10
 -14   8   0   99.97    4.09
   8  14   0   99.27    4.06
  10  14   0    8.65    0.67
  14 -10   0   11.74    0.74
 -14  10   0   10.56    0.72
 -14  10   0   10.55    0.66
  10  14   0    7.91    0.64
 -14  12   0   21.62    1.17
  12  14   0   23.77    1.17
  14 -12   0   20.99    1.16
 -14  12   0   23.29    1.16
  12  14   0   23.30    1.17
 -14  14   0   20.30    1.15
  14 -14   0   21.11    1.13
  14  14   0   21.35    1.15
  14  14   0   21.89    1.13
 -14  14   0   21.16    1.16
  13 -15   0   -0.59    0.29
 -13  15   0   -0.51    0.34
  15  13   0   -0.01    0.29
 -13  15   0   -0.05    0.32
  15  13   0   -0.42    0.25
  15  11   0   -0.41    0.28
 -11  15   0   -0.04    0.25
 -11  15   0    0.20    0.32
  15  11   0    0.07    0.30
  11 -15   0   -0.16    0.25
  -9  15   0   -0.17    0.24
  -9  15   0   -0.38    0.27
  15   9   0   -0.11    0.27
   9 -15   0    0.35    0.25
  15   9   0    0.02    0.25
  -7  15   0   -0.23    0.23
  15   7   0   -0.19    0.25
  15   7   0    0.16    0.26
  -7  15   0    0.25    0.26
   7 -15   0    0.25    0.25
  -5  15   0    0.29    0.23
  15   5   0    0.10    0.28
  15   5   0    0.25    0.25
   5 -15   0    0.32    0.22
  -5  15   0    0.20    0.23
  15   3   0    0.11    0.25
  -3  15   0   -0.03    0.26
  -3  15   0    0.01    0.19
  -1  15   0    0.29    0.23
  15   1   0    0.18    0.26
  -1  15   0    0.24    0.19
  15  -1   0    0.56    0.28
   1  15   0    0.16    0.19
   1  15   0    0.12    0.26
  15  -3   0    0.03    0.25
   3  15   0    0.03    0.20
   3  15   0    0.17    0.22
  15  -5   0   -0.35    0.23
   5  15   0    0.07    0.24
   5  15   0   -0.08    0.20
  15  -7   0   -0.08    0.26
 -15   7   0    0.32    0.29
 -15   7   0    0.13    0.27
   7  15   0    0.14    0.23
   7  15   0    0.35    0.26
 -15   9   0    0.03    0.30
 -15   9   0    0.18    0.28
   9  15   0   -0.07    0.26
   9  15   0   -0.09    0.23
  15  -9   0    0.13    0.32
  11  15   0    0.59    0.30
  15 -11   0    0.14    0.29
  11  15   0    0.06    0.31
 -15  11   0   -0.29    0.28
 -15  11   0    0.10    0.32
  13  15   0    0.03    0.30
 -15  13   0    0.13    0.33
  15 -13   0    0.53    0.32
  13  15   0    0.04    0.27
 -15  13   0    0.21    0.27
  15  15   0    0.31    0.37
 -15  15   0    0.31    0.41
 -15  15   0   -0.22    0.33
  15 -15   0    0.95    0.42
  15  15   0    0.40    0.37
  16  14   0   25.24    1.39
  16  14   0   26.55    1.42
 -14  16   0   28.10    1.42
  14 -16   0   29.83    1.41
  16  12   0    5.79    0.66
  16  12   0    4.50    0.52
 -12  16   0    4.89    0.61
  12 -16   0    6.74    0.61
 -12  16   0    6.28    0.65
 -10  16   0    2.50    0.41
  16  10   0    2.67    0.47
 -10  16   0    2.63    0.44
  16  10   0    2.49    0.38
  10 -16   0    2.37    0.39
  16   8   0    1.11    0.34
   8 -16   0    1.86    0.35
  -8  16   0    1.11    0.33
  16   8   0    2.24    0.37
  -8  16   0    2.00    0.39
  -6  16   0    5.95    0.53
  16   6   0    5.90    0.58
  -6  16   0    3.62    0.48
  16   6   0    4.46    0.45
  -4  16   0  179.48    6.60
   4 -16   0  155.03    6.54
  -4  16   0  167.79    6.63
  16   4   0  161.63    6.67
  -2  16   0  224.07    8.82
  16   2   0  222.91    8.86
  -2  16   0  221.79    8.73
   0  16   0  163.17    6.32
  16   0   0  157.52    6.45
   0  16   0  159.41    6.40
   2  16   0  187.13    7.24
  16  -2   0  182.15    7.36
   2  16   0  182.57    7.31
   4  16   0   46.55    2.08
  16  -4   0   52.78    2.16
   4  16   0   44.51    2.01
   6  16   0   20.56    1.07
   6  16   0   21.49    1.02
  16  -6   0   19.60    1.10
  16  -8   0    3.43    0.47
 -16   8   0    3.89    0.51
 -16   8   0    4.08    0.46
   8  16   0    4.24    0.46
   8  16   0    3.60    0.45
 -16  10   0    0.74    0.34
 -16  10   0    0.75    0.37
  16 -10   0    1.34    0.39
  10  16   0    0.51    0.30
  10  16   0    0.36    0.30
  16 -12   0   17.99    1.05
  12  16   0   18.91    1.08
 -16  12   0   17.14    1.04
 -16  12   0   17.35    1.07
  12  16   0   19.51    1.03
  16 -14   0   55.50    2.54
 -16  14   0   58.36    2.55
  14  16   0   57.54    2.52
  14  16   0   56.97    2.52
 -16  14   0   57.54    2.53
  16  16   0   80.20    3.41
 -16  16   0   81.93    3.41
  16 -16   0   75.38    3.53
  16  16   0   82.67    3.44
 -16  16   0   78.85    3.42
  15 -17   0   -0.17    0.43
 -15  17   0    0.58    0.36
  17  15   0    0.37    0.47
 -15  17   0    0.27    0.39
  17  15   0    0.39    0.42
 -13  17   0   -0.68    0.36
  17  13   0   -0.19    0.33
  13 -17   0    0.26    0.31
 -13  17   0    0.42    0.36
  17  13   0   -0.46    0.36
 -11  17   0   -0.30    0.34
  17  11   0   -0.12    0.30
  11 -17   0   -0.21    0.29
  17  11   0    0.13    0.32
 -11  17   0   -0.13    0.29
  17   9   0    0.05    0.30
  -9  17   0   -0.23    0.32
   9 -17   0    0.38    0.27
  17   9   0    0.37    0.32
  -9  17   0   -0.17    0.29
  17   7   0   -0.13    0.27
   7 -17   0    0.03    0.26
  -7  17   0   -0.11    0.27
  -7  17   0    0.01    0.27
  17   7   0    0.09    0.30
  17   5   0   -0.48    0.25
  17   5   0    0.22    0.32
  -5  17   0    0.26    0.28
  -5  17   0   -0.12    0.25
   5 -17   0   -0.31    0.22
  17   3   0    0.06    0.31
  -3  17   0   -0.12    0.25
  -3  17   0    0.35    0.23
  -1  17   0   -0.22    0.30
  -1  17   0    0.24    0.22
  17   1   0    0.01    0.29
  17  -1   0    0.56    0.32
   1  17   0   -0.19    0.26
   1  17   0    0.45    0.22
   3  17   0    0.20    0.22
  17  -3   0   -0.18    0.27
   3  17   0    0.41    0.27
   5  17   0    0.11    0.24
   5  17   0   -0.09    0.26
  17  -5   0    0.02    0.28
   7  17   0    0.02    0.26
  17  -7   0    0.14    0.29
   7  17   0    0.05    0.27
   9  17   0    0.18    0.34
   9  17   0    0.16    0.29
 -17   9   0   -0.13    0.31
 -17   9   0    0.41    0.33
  17  -9   0   -0.15    0.34
  11  17   0   -0.09    0.31
 -17  11   0   -0.36    0.29
  11  17   0    0.00    0.33
  17 -11   0    0.40    0.44
 -17  11   0    0.13    0.37
  17 -13   0    0.15    0.43
  13  17   0    0.34    0.36
 -17  13   0   -0.03    0.35
 -17  13   0    0.04    0.36
 -17  15   0    0.36    0.43
  17 -15   0    0.43    0.45
  15  17   0   -0.01    0.36
 -17  15   0    0.66    0.41
  15  17   0    0.30    0.40
 -17  17   0    0.04    0.44
  17 -17   0    0.65    0.46
  17  17   0    0.37    0.50
 -17  17   0    0.47    0.41
  17  17   0   -0.13    0.37
  18  16   0   22.14    1.50
 -16  18   0   24.08    1.33
  16 -18   0   23.99    1.36
  18  16   0   24.26    1.34
 -16  18   0   23.19    1.30
 -14  18   0   11.18    0.92
 -14  18   0    9.56    0.77
  18  14   0   11.19    0.93
  14 -18   0   11.43    0.86
  12 -18   0   10.05    0.74
 -12  18   0    8.17    0.77
  18  12   0    9.08    0.77
  18  12   0    8.70    0.83
 -12  18   0    9.41    0.72
  18  10   0   10.76    0.86
  18  10   0   10.69    0.77
  10 -18   0    9.69    0.73
 -10  18   0   10.08    0.89
 -10  18   0   10.19    0.75
  -8  18   0   17.07    0.95
  18   8   0   17.34    0.96
  -8  18   0   16.39    1.00
  18   8   0   16.38    1.01
   8 -18   0   16.71    0.93
  18   6   0    1.60    0.41
  18   6   0    0.68    0.33
  -6  18   0    1.04    0.41
   6 -18   0    1.22    0.30
  -6  18   0    0.35    0.29
  -4  18   0   25.88    1.30
  18   4   0   25.30    1.34
   4 -18   0   23.84    1.20
  -4  18   0   28.99    1.29
  18   2   0   82.28    3.43
  -2  18   0   82.51    3.38
  -2  18   0   76.71    3.26
  18   0   0  156.25    6.25
   0  18   0  155.65    6.09
   0  18   0  149.32    6.18
   2  18   0   45.57    1.93
  18  -2   0   47.25    2.10
   2  18   0   42.67    2.01
   4  18   0    7.91    0.64
   4  18   0    8.07    0.58
  18  -4   0    9.45    0.77
   6  18   0    1.62    0.33
   6  18   0    1.95    0.44
  18  -6   0    1.62    0.43
   8  18   0   17.38    0.99
   8  18   0   16.07    0.91
  18  -8   0   15.40    1.01
 -18  10   0   11.30    0.75
  18 -10   0   10.82    0.99
  10  18   0   10.59    0.76
 -18  10   0   10.66    0.80
  10  18   0   10.13    0.87
  12  18   0   18.46    1.07
  12  18   0   17.33    1.05
 -18  12   0   17.97    1.11
 -18  12   0   17.53    1.09
  18 -12   0   17.73    1.11
 -18  14   0   21.31    1.20
  14  18   0   19.21    1.16
  14  18   0   20.10    1.19
 -18  14   0   18.26    1.14
  18 -14   0   18.48    1.23
  16  18   0   32.81    1.67
 -18  16   0   34.15    1.69
  16  18   0   33.73    1.68
  18 -16   0   33.30    1.75
 -18  16   0   33.41    1.72
  18 -18   0   39.87    1.93
 -18  18   0   38.96    1.90
  18  18   0   39.43    1.91
  18  18   0   34.33    2.03
 -18  18   0   37.29    1.89
  17 -19   0    0.07    0.49
  19  17   0    0.55    0.46
  19  17   0   -0.15    0.46
 -17  19   0    0.18    0.37
 -17  19   0   -0.31    0.49
  19  15   0   -0.34    0.45
  19  15   0    0.05    0.43
 -15  19   0    0.51    0.49
 -15  19   0    0.66    0.43
 -13  19   0    0.38    0.38
  13 -19   0    0.39    0.34
 -13  19   0    0.63    0.41
 -11  19   0   -0.18    0.37
 -11  19   0   -0.43    0.33
  11 -19   0    0.70    0.36
  19  11   0   -0.21    0.46
  19  11   0   -0.18    0.38
  19   9   0    0.14    0.32
  -9  19   0   -0.04    0.32
  19   9   0    0.32    0.41
   9 -19   0   -0.12    0.28
  -9  19   0    0.33    0.36
  19   7   0    0.27    0.28
   7 -19   0   -0.12    0.28
  19   7   0   -0.03    0.38
  -7  19   0   -0.04    0.30
  -7  19   0    0.22    0.37
  -5  19   0   -0.19    0.28
   5 -19   0   -0.12    0.26
  19   5   0   -0.18    0.30
  -5  19   0   -0.30    0.41
  19   5   0   -0.62    0.36
  -3  19   0    0.08    0.30
  -3  19   0   -0.25    0.38
  19   3   0    0.08    0.39
   3 -19   0    0.16    0.26
  19   1   0   -0.06    0.36
  -1  19   0    0.26    0.35
  -1  19   0    0.14    0.25
   1  19   0    0.08    0.25
  19  -1   0    0.14    0.42
   1  19   0   -0.06    0.33
   3  19   0   -0.01    0.25
   3  19   0    0.16    0.34
  19  -3   0   -0.42    0.38
  19  -5   0   -0.01    0.40
   5  19   0   -0.32    0.30
   5  19   0   -0.04    0.26
   7  19   0    0.40    0.28
   9  19   0   -0.36    0.30
   9  19   0   -0.08    0.40
  19  -9   0    0.11    0.40
 -19  11   0    0.26    0.40
  19 -11   0    0.11    0.45
 -19  11   0   -0.47    0.35
  11  19   0   -0.03    0.41
  11  19   0   -0.11    0.32
 -19  13   0   -0.33    0.40
 -19  13   0   -0.36    0.38
  19 -13   0    0.39    0.49
  13  19   0    0.08    0.36
  13  19   0    0.02    0.40
 -19  15   0   -0.56    0.37
  19 -15   0    0.44    0.51
 -19  15   0    0.10    0.44
  15  19   0    0.36    0.43
  15  19   0    0.49    0.41
  19 -17   0    0.80    0.53
  17  19   0    0.76    0.44
  17  19   0   -0.30    0.48
 -19  17   0    0.24    0.49
 -19  17   0    0.31    0.49
 -19  19   0    0.60    0.51
  19  19   0    0.65    0.53
  19  19   0    0.87    0.52
  19 -19   0    0.62    0.51
 -19  19   0   -0.08    0.50
 -18  20   0   15.16    1.13
 -18  20   0   16.49    1.19
  18 -20   0   16.99    1.16
  20  18   0   14.85    1.17
  20  18   0   16.00    1.14
  20  16   0    6.92    0.91
 -16  20   0    6.91    0.81
  20  16   0    6.70    0.82
  16 -20   0    8.61    0.78
 -16  20   0    7.10    0.89
  20  14   0   16.13    1.18
 -14  20   0   19.13    1.21
 -14  20   0   20.22    1.10
  20  14   0   14.93    1.10
 -12  20   0   31.70    1.56
  12 -20   0   30.20    1.51
  20  12   0   30.71    1.66
 -12  20   0   32.81    1.66
 -10  20   0    5.11    0.62
  20  10   0    4.74    0.67
  20  10   0    6.63    0.73
  10 -20   0    5.95    0.61
 -10  20   0    5.37    0.64
  -8  20   0   20.58    1.08
   8 -20   0   16.82    1.01
  20   8   0   20.55    1.09
  -8  20   0   18.74    1.12
  20   8   0   19.63    1.22
   6 -20   0    5.21    0.55
  20   6   0    4.91    0.61
  -6  20   0    5.91    0.60
  -6  20   0    5.94    0.72
  20   6   0    5.01    0.74
   4 -20   0    5.11    0.52
  -4  20   0    5.76    0.64
  -4  20   0    6.87    0.64
  -2  20   0    6.51    0.66
  -2  20   0    5.34    0.50
  20   0   0    6.62    0.83
   0  20   0    7.46    0.57
   0  20   0    6.80    0.76
  20  -2   0    2.57    0.52
   2  20   0    2.44    0.36
   2  20   0    1.53    0.48
   4  20   0    2.28    0.35
   4  20   0    2.17    0.45
  20  -4   0    2.32    0.49
   6  20   0    2.81    0.41
   6  20   0    3.23    0.49
  20  -6   0    3.58    0.56
  20  -8   0    7.62    0.83
   8  20   0    5.35    0.65
   8  20   0    4.43    0.56
  20 -10   0    3.59    0.59
  10  20   0    4.85    0.57
  10  20   0    3.98    0.57
  12  20   0   21.90    1.25
  20 -12   0   23.38    1.37
 -20  12   0   21.30    1.34
  12  20   0   22.02    1.19
 -20  12   0   23.64    1.31
  14  20   0   63.74    2.74
 -20  14   0   57.83    2.79
 -20  14   0   60.46    2.75
  20 -14   0   61.89    2.83
  14  20   0   63.30    2.76
 -20  16   0   15.51    1.35
 -20  16   0   14.87    1.11
  20 -16   0   16.30    1.20
  16  20   0   18.03    1.18
  16  20   0   15.45    1.08
  18  20   0   24.79    1.47
 -20  18   0   25.19    1.50
  18  20   0   24.95    1.49
  20 -18   0   23.67    1.50
  20  20   0    0.25    0.51
  20  20   0    0.08    0.54
 -20  20   0    0.37    0.57
  20 -20   0    0.02    0.55
 -20  20   0    0.59    0.57
  21  19   0    0.07    0.54
 -19  21   0   -0.03    0.51
  21  19   0   -0.16    0.50
  19 -21   0   -0.99    0.51
  21  17   0   -0.42    0.50
 -17  21   0   -0.04    0.44
  17 -21   0   -0.15    0.46
  21  17   0   -0.11    0.46
 -17  21   0   -0.10    0.53
 -15  21   0   -0.32    0.43
  21  15   0    0.77    0.41
 -15  21   0   -0.13    0.43
  21  15   0    0.13    0.53
  15 -21   0    0.06    0.46
  21  13   0   -0.81    0.41
 -13  21   0   -0.39    0.36
  13 -21   0    0.53    0.46
  21  13   0    0.10    0.42
 -13  21   0    0.78    0.44
  21  11   0    0.76    0.52
  11 -21   0    0.71    0.33
 -11  21   0   -0.04    0.40
  21  11   0    0.64    0.70
 -11  21   0   -0.55    0.37
  -9  21   0    0.65    0.40
  21   9   0    1.07    0.45
   9 -21   0   -0.53    0.29
  -9  21   0   -0.04    0.36
  21   9   0   -0.08    0.43
  -7  21   0   -0.13    0.33
   7 -21   0   -0.44    0.29
  -7  21   0    0.28    0.36
  21   7   0   -0.03    0.44
  21   7   0   -0.50    0.31
  21   5   0    0.31    0.42
  -5  21   0    0.27    0.36
  -5  21   0    0.33    0.35
   5 -21   0   -0.21    0.30
  21   5   0    0.17    0.32
  21   3   0   -1.04    0.37
  -3  21   0   -0.39    0.33
   3 -21   0   -0.10    0.27
  -3  21   0   -0.47    0.33
  -1  21   0    0.39    0.30
  21   1   0   -0.33    0.39
  -1  21   0    0.29    0.40
   1  21   0   -0.67    0.33
  21  -1   0   -0.03    0.39
   1  21   0   -0.18    0.27
   3  21   0    0.17    0.37
   3  21   0   -0.43    0.28
  21  -3   0    0.30    0.41
  21  -5   0   -0.59    0.37
   5  21   0   -0.10    0.42
   5  21   0   -0.16    0.29
   7  21   0   -0.12    0.31
  21  -7   0    0.45    0.41
   7  21   0   -0.42    0.40
   9  21   0    0.09    0.37
   9  21   0    0.39    0.35
  21  -9   0   -0.18    0.40
  11  21   0    0.51    0.36
  21 -11   0   -0.82    0.38
  11  21   0   -0.12    0.40
  21 -13   0   -0.15    0.44
  13  21   0    0.32    0.41
  13  21   0    0.32    0.37
 -21  13   0   -0.65    0.42
  15  21   0    0.24    0.41
 -21  15   0   -0.28    0.48
  21 -15   0   -0.19    0.47
  15  21   0    0.16    0.51
 -21  15   0   -0.13    0.45
  21 -17   0   -0.18    0.53
 -21  17   0    0.12    0.45
  17  21   0    1.13    0.56
 -21  17   0   -0.37    0.51
  19  21   0    0.19    0.54
 -21  19   0    0.48    0.59
  21 -19   0   -0.54    0.57
 -21  19   0    0.81    0.59
  19  21   0    0.54    0.55
  21  21   0   -0.41    0.55
 -21  21   0    1.31    0.61
  21  21   0   -0.11    0.52
 -21  21   0    0.49    0.59
  21 -21   0    0.30    0.61
  22  20   0    0.20    0.52
 -20  22   0   -0.10    0.61
  22  20   0    0.59    0.60
 -20  22   0   -1.06    0.57
  20 -22   0    0.17    0.61
 -18  22   0   -0.10    0.59
 -18  22   0    0.23    0.57
  22  18   0    0.43    0.55
  22  18   0    1.00    0.47
  18 -22   0    0.08    0.53
  22  16   0    7.80    0.96
  22  16   0    5.82    0.75
 -16  22   0    7.23    0.89
  16 -22   0    8.03    0.90
  22  14   0   16.11    1.18
 -14  22   0   19.38    1.17
  22  14   0   16.00    1.14
 -14  22   0   17.34    1.26
  14 -22   0   19.42    1.20
 -12  22   0   55.26    2.64
  12 -22   0   54.65    2.56
  22  12   0   60.30    2.71
  22  12   0   58.49    2.60
 -12  22   0   59.60    2.57
 -10  22   0   51.27    2.27
  22  10   0   48.60    2.39
  10 -22   0   50.04    2.25
 -10  22   0   50.82    2.39
  22  10   0   52.60    2.35
  -8  22   0    1.45    0.42
  -8  22   0    2.26    0.50
   8 -22   0    1.91    0.40
  22   8   0    1.66    0.48
  22   8   0    1.01    0.47
  22   6   0   48.17    2.19
  -6  22   0   49.29    2.17
   6 -22   0   47.79    2.11
  22   6   0   49.01    2.33
  -6  22   0   46.62    2.23
  -4  22   0   23.65    1.34
   4 -22   0   24.07    1.21
  22   4   0   24.77    1.42
  -4  22   0   27.17    1.33
  22   2   0    6.72    0.77
  -2  22   0    6.21    0.71
  -2  22   0    6.38    0.59
   0  22   0    1.11    0.33
   0  22   0    0.69    0.41
  22   0   0    0.79    0.49
   2  22   0    1.86    0.37
  22  -2   0    2.14    0.52
   2  22   0    1.99    0.48
   4  22   0   13.99    0.84
   4  22   0   14.12    0.95
  22  -4   0   14.01    1.04
   6  22   0   37.20    1.84
  22  -6   0   37.39    1.88
   6  22   0   36.06    1.67
   8  22   0    2.19    0.51
   8  22   0    3.00    0.46
  22  -8   0    3.24    0.58
  10  22   0   22.97    1.33
  22 -10   0   25.56    1.41
  10  22   0   21.79    1.22
  22 -12   0   19.27    1.19
  12  22   0   13.49    0.99
  12  22   0   16.25    1.10
  14  22   0   34.35    1.72
  22 -14   0   33.59    1.83
  14  22   0   31.45    1.64
 -22  14   0   32.10    1.69
  22 -16   0   18.00    1.30
  16  22   0   20.81    1.28
  16  22   0   20.25    1.28
 -22  16   0   19.83    1.25
 -22  18   0   -0.35    0.47
  18  22   0   -0.17    0.54
 -22  18   0    0.72    0.55
  18  22   0   -0.63    0.54
  22 -18   0   -0.24    0.58
 -22  20   0    0.48    0.55
  22 -20   0    0.36    0.57
  20  22   0    0.81    0.61
  20  22   0    0.70    0.56
 -22  20   0   -0.65    0.57
  22  22   0    4.45    0.81
  22  22   0    5.74    0.82
  22 -22   0    6.15    0.90
 -22  22   0    5.59    0.90
 -22  22   0    3.54    0.75
 -21  23   0   -1.05    0.55
  23  21   0   -1.09    0.62
 -21  23   0    0.36    0.66
  23  21   0   -0.69    0.61
  21 -23   0    0.20    0.67
  23  19   0    0.71    0.65
 -19  23   0    0.14    0.58
 -19  23   0    0.18    0.63
  23  19   0   -0.11    0.52
  19 -23   0   -0.88    0.57
 -17  23   0   -0.65    0.64
  23  17   0   -0.66    0.59
 -17  23   0    0.46    0.54
  23  17   0    0.22    0.48
  17 -23   0   -0.53    0.49
 -15  23   0    0.69    0.52
  23  15   0    0.00    0.55
  23  15   0   -0.18    0.41
  15 -23   0   -0.23    0.47
  23  13   0   -0.08    0.44
 -13  23   0    0.34    0.48
 -13  23   0   -0.36    0.42
  23  13   0    0.55    0.50
 -11  23   0    0.02    0.40
  11 -23   0    0.00    0.37
  23  11   0   -0.22    0.47
  23  11   0   -0.08    0.46
 -11  23   0   -0.11    0.51
   9 -23   0    0.62    0.39
  23   9   0    1.01    0.49
  23   9   0    0.07    0.47
  -9  23   0    0.57    0.44
  -9  23   0   -0.08    0.43
  -7  23   0    0.29    0.45
  23   7   0   -0.30    0.45
  23   7   0   -0.32    0.46
  -7  23   0   -0.45    0.38
   7 -23   0    0.13    0.33
  23   5   0   -0.39    0.41
  -5  23   0   -0.49    0.37
  -5  23   0    0.28    0.40
  23   5   0    0.27    0.50
   5 -23   0    0.07    0.34
  -3  23   0    0.03    0.39
  23   3   0   -0.23    0.42
  -3  23   0   -0.19    0.38
   3 -23   0    0.90    0.33
  -1  23   0   -0.45    0.39
  23   1   0   -0.13    0.41
  -1  23   0   -0.22    0.29
   1  23   0    0.58    0.31
  23  -1   0    0.11    0.42
   1  23   0    0.15    0.43
   3  23   0   -0.10    0.42
   3  23   0   -0.76    0.30
  23  -3   0   -0.38    0.39
   5  23   0   -0.58    0.32
   5  23   0    0.22    0.43
  23  -5   0   -0.33    0.48
   7  23   0    0.94    0.46
   7  23   0   -0.31    0.34
  23  -7   0    0.37    0.45
  23  -9   0   -0.22    0.42
   9  23   0   -0.08    0.41
   9  23   0    0.36    0.37
  11  23   0    0.32    0.51
  23 -11   0   -0.44    0.47
  11  23   0    0.75    0.39
  13  23   0   -0.06    0.42
  23 -13   0   -0.27    0.55
  13  23   0   -0.80    0.50
  15  23   0   -0.24    0.55
  23 -15   0    0.01    0.58
 -23  15   0   -0.44    0.43
  15  23   0   -0.60    0.52
  17  23   0   -0.43    0.49
 -23  17   0    1.20    0.60
  23 -17   0    1.11    0.57
  17  23   0    0.23    0.57
  23 -19   0    0.42    0.59
 -23  19   0   -0.18    0.53
  19  23   0    0.17    0.56
  19  23   0   -1.39    0.58
 -23  21   0   -1.05    0.53
  21  23   0   -0.07    0.58
  23 -21   0   -0.55    0.64
  21  23   0    0.32    0.60
  23  23   0   -0.02    0.60
 -23  23   0    0.73    0.65
  23  23   0   -0.48    0.66
  23 -23   0   -0.09    0.71
  24  22   0    9.65    1.21
  24  22   0   10.89    1.17
  22 -24   0    8.77    1.07
 -22  24   0    8.38    1.02
 -22  24   0   10.04    1.17
  24  20   0    4.44    0.75
  24  20   0    3.54    0.81
 -20  24   0    4.10    0.76
  20 -24   0    5.07    0.87
 -20  24   0    5.99    0.81
 -18  24   0    1.54    0.70
  24  18   0    2.59    0.71
  24  18   0    1.65    0.61
  18 -24   0    2.16    0.63
  24  16   0    3.00    0.77
 -16  24   0    3.40    0.74
  24  16   0    2.11    0.58
  16 -24   0    2.54    0.62
 -14  24   0   10.31    1.11
  24  14   0    9.11    1.01
  24  14   0   10.55    0.95
  14 -24   0   10.07    0.92
  24  12   0   28.21    1.59
 -12  24   0   25.67    1.57
  12 -24   0   26.17    1.60
  24  12   0   29.30    1.52
 -10  24   0   37.35    1.90
 -10  24   0   35.34    1.88
  24  10   0   36.94    1.83
  24  10   0   34.37    1.91
  10 -24   0   38.48    1.76
   8 -24   0   61.29    2.66
  -8  24   0   59.61    2.79
  -8  24   0   61.43    2.71
  24   8   0   60.47    2.85
  24   8   0   63.11    2.74
  -6  24   0    4.19    0.65
  -6  24   0    3.44    0.53
   6 -24   0    5.81    0.61
  24   6   0    3.19    0.55
  24   6   0    6.14    0.80
  24   4   0   20.61    1.32
  -4  24   0   21.18    1.25
   4 -24   0   23.81    1.11
  -4  24   0   16.31    1.13
   2 -24   0    8.00    0.69
  -2  24   0    8.25    0.82
  24   2   0    8.19    0.90
  24   0   0    1.22    0.59
   0  24   0    1.72    0.39
   0  24   0    1.74    0.49
   2  24   0    4.40    0.49
   2  24   0    3.74    0.64
  24  -2   0    3.82    0.64
  24  -4   0   56.29    2.72
   4  24   0   57.26    2.47
   4  24   0   58.40    2.63
   6  24   0   16.80    1.10
   6  24   0   14.26    0.92
  24  -6   0   13.99    1.21
  24  -8   0   64.65    2.98
   8  24   0   63.37    2.75
   8  24   0   63.84    2.89
  10  24   0   47.79    2.27
  24 -10   0   46.88    2.37
  12  24   0    8.24    0.90
  24 -12   0    9.22    0.97
  12  24   0    6.24    0.78
  24 -14   0    5.83    0.81
  14  24   0    5.74    0.80
  16  24   0    1.05    0.63
  24 -16   0    1.05    0.60
 -24  16   0    1.45    0.63
  18  24   0    7.90    0.93
  18  24   0    8.61    0.94
 -24  18   0    7.10    0.86
  24 -18   0    6.71    0.89
  20  24   0   13.94    1.29
  24 -20   0   14.50    1.36
 -24  20   0   14.21    1.19
 -24  22   0   15.03    1.43
  22  24   0   18.69    1.46
  24 -22   0   16.68    1.44
  22  24   0   15.27    1.43
  24  24   0   16.37    1.48
  24  24   0   17.38    1.50
 -24  24   0   20.89    1.59
  24 -24   0   17.18    1.55
  25  23   0   -1.10    0.77
  23 -25   0    0.83    0.78
 -23  25   0   -0.81    0.78
  25  23   0    0.69    0.74
 -21  25   0    0.58    0.66
  21 -25   0   -0.41    0.68
  25  21   0    0.20    0.66
  25  21   0    0.93    0.73
  25  19   0    0.36    0.62
 -19  25   0   -0.84    0.68
  25  19   0   -0.65    0.65
  19 -25   0    0.60    0.65
 -19  25   0    0.29    0.63
 -17  25   0   -0.46    0.65
  25  17   0   -0.22    0.55
 -17  25   0    0.65    0.63
  25  17   0    0.84    0.62
  17 -25   0   -0.12    0.52
  25  15   0    0.40    0.63
  25  15   0   -0.06    0.50
 -15  25   0    0.66    0.59
  15 -25   0    0.84    0.50
  13 -25   0    0.13    0.45
  25  13   0   -1.01    0.58
 -13  25   0    0.48    0.55
  25  13   0   -1.21    0.45
  11 -25   0    0.00    0.46
  25  11   0   -1.12    0.43
 -11  25   0    0.75    0.54
  25  11   0   -0.05    0.52
  -9  25   0    0.47    0.50
  25   9   0   -0.12    0.50
   9 -25   0   -0.12    0.37
  25   9   0   -0.29    0.47
  -7  25   0    0.00    0.46
  25   7   0   -0.31    0.47
   7 -25   0    0.74    0.40
  -7  25   0    0.63    0.54
  25   7   0   -0.37    0.45
  25   5   0    0.15    0.59
  -5  25   0    0.54    0.45
  -5  25   0    0.32    0.47
   5 -25   0    0.00    0.34
  25   5   0    0.37    0.46
  25   3   0   -0.27    0.47
  -3  25   0   -0.32    0.41
   3 -25   0   -0.11    0.33
  -3  25   0   -0.07    0.44
  -1  25   0    0.01    0.43
  25   1   0    0.38    0.56
  -1  25   0   -0.18    0.33
   1  25   0    0.03    0.32
  25  -1   0    0.33    0.55
  25  -3   0   -0.20    0.52
   3  25   0   -0.65    0.41
   3  25   0    0.23    0.34
   5  25   0    0.26    0.35
  25  -5   0   -0.09    0.54
   5  25   0    0.20    0.52
   7  25   0    0.42    0.48
   7  25   0    0.59    0.38
  25  -7   0    0.38    0.61
  25  -9   0   -0.41    0.52
   9  25   0    0.50    0.50
  11  25   0   -0.08    0.48
  25 -11   0   -0.62    0.57
  25 -13   0    0.51    0.57
  13  25   0    0.63    0.59
  15  25   0   -0.18    0.56
  15  25   0   -0.47    0.59
  25 -15   0   -0.05    0.65
  17  25   0    0.76    0.57
  17  25   0    0.08    0.66
  25 -17   0    0.68    0.64
 -25  17   0   -0.58    0.60
  25 -19   0    0.03    0.68
  19  25   0    0.77    0.70
 -25  19   0   -0.29    0.59
  25 -21   0    0.47    0.75
 -25  21   0    0.60    0.64
  21  25   0   -0.21    0.66
  23  25   0   -0.20    0.73
  23  25   0   -0.27    1.20
  25 -23   0    0.89    0.80
 -25  23   0   -0.14    0.77
 -25  25   0   -0.15    0.73
  25  25   0    0.37    0.83
  25 -25   0    0.44    0.82
 -24  26   0    4.48    0.99
  26  24   0    3.29    1.35
  24 -26   0    6.16    1.03
  26  24   0    6.95    1.05
  26  22   0    5.96    1.02
 -22  26   0    6.89    0.97
  26  22   0    3.96    0.91
  22 -26   0    7.60    1.02
  20 -26   0    7.00    0.96
  26  20   0    5.02    0.79
  26  20   0    5.51    0.95
 -20  26   0    7.55    1.02
  26  18   0    4.80    0.93
  26  18   0    3.93    0.76
 -18  26   0    5.09    0.84
  18 -26   0    5.29    0.77
 -16  26   0    0.61    0.59
  16 -26   0    0.36    0.55
  26  16   0   -0.66    0.67
  26  16   0    0.16    0.54
  14 -26   0    2.27    0.62
  26  14   0    2.51    0.76
 -14  26   0    3.55    0.78
  26  14   0    2.81    0.63
  12 -26   0   13.55    1.04
  26  12   0   14.32    1.18
 -12  26   0   11.81    1.14
  26  12   0   13.69    1.07
  26  10   0   23.34    1.54
  10 -26   0   22.60    1.36
  26  10   0   24.71    1.41
 -10  26   0   25.39    1.51
  26   8   0   14.16    1.06
  -8  26   0   15.67    1.16
   8 -26   0   13.43    0.92
  26   8   0   13.58    1.18
   6 -26   0   44.42    1.99
  -6  26   0   42.32    2.17
  26   6   0   45.69    2.30
  26   6   0   40.97    2.07
  26   4   0    5.97    0.89
   4 -26   0    8.32    0.70
  -4  26   0    5.69    0.75
   2 -26   0    1.37    0.42
  -2  26   0    2.19    0.56
  26   2   0    2.29    0.64
  -2  26   0    1.87    0.50
   0  26   0    2.28    0.58
  26   0   0    1.24    0.67
   2  26   0    4.03    0.66
  26  -2   0    3.97    0.79
   4  26   0   21.53    1.35
  26  -4   0   19.99    1.39
   6  26   0   53.49    2.56
  26  -6   0   54.43    2.69
   8  26   0   10.31    1.08
  26  -8   0    8.20    1.03
  10  26   0   14.60    1.21
  26 -10   0   13.58    1.22
  12  26   0    6.02    0.79
  26 -12   0    6.54    0.96
  26 -14   0    3.41    0.82
  14  26   0    4.87    0.83
  14  26   0    4.58    0.83
  26 -16   0    0.81    0.65
  16  26   0   -0.32    0.57
  18  26   0   12.45    1.19
 -26  18   0   11.02    1.13
  26 -18   0   11.67    1.22
  20  26   0   20.77    1.61
  26 -20   0   20.75    1.65
 -26  20   0   19.39    1.57
 -26  22   0   26.66    1.71
  26 -22   0   25.52    1.80
  22  26   0   22.46    1.64
  24  26   0   18.43    1.59
  26 -24   0   19.62    1.68
 -26  24   0   16.73    1.51
 -26  26   0    1.43    0.97
  26  26   0    0.51    0.89
 -25  27   0    1.53    0.86
 -23  27   0    0.04    0.86
  27  23   0   -1.18    0.72
  27  23   0    0.78    0.87
  23 -27   0    0.50    0.80
  27  21   0    0.36    0.80
  27  21   0   -0.13    0.72
 -21  27   0    0.21    0.80
  21 -27   0    0.63    0.79
 -19  27   0    1.01    0.72
  27  19   0    0.34    0.66
  19 -27   0   -0.68    0.69
  27  19   0   -0.39    0.77
  17 -27   0    0.64    0.59
  27  17   0   -0.46    0.61
 -17  27   0   -1.24    0.71
  27  17   0    0.40    0.75
 -15  27   0    0.84    0.66
  27  15   0   -0.78    0.67
  15 -27   0    0.36    0.58
  27  15   0   -0.02    0.60
  27  13   0    0.12    0.60
  13 -27   0   -0.15    0.48
  27  13   0   -0.41    0.53
 -13  27   0   -0.58    0.58
  27  11   0   -0.39    0.63
 -11  27   0   -0.33    0.54
  11 -27   0    0.37    0.52
  27  11   0   -0.01    0.51
  27   9   0    0.04    0.57
   9 -27   0    0.42    0.49
  27   9   0   -1.10    0.48
  -9  27   0   -0.36    0.51
  27   7   0   -0.06    0.49
   7 -27   0    0.23    0.42
  27   7   0    0.17    0.63
  -7  27   0    0.65    0.59
  27   5   0    0.93    0.67
  -5  27   0    0.14    0.58
  27   5   0   -0.05    0.46
   5 -27   0   -0.09    0.38
  27   3   0   -0.17    0.56
   3 -27   0    0.50    0.40
  -3  27   0   -0.31    0.57
  -1  27   0   -0.99    0.52
  27   1   0   -0.77    0.59
   1 -27   0    0.14    0.38
   1  27   0    0.56    0.51
  27  -1   0    0.44    0.61
  27  -3   0   -0.20    0.54
   3  27   0    0.56    0.52
  27  -5   0    0.23    0.56
   5  27   0    0.72    0.56
  27  -7   0   -0.01    0.57
   7  27   0    0.46    0.60
   9  27   0   -0.13    0.55
  27  -9   0   -0.06    0.67
  27 -11   0   -0.29    0.59
  11  27   0    0.35    0.65
  13  27   0    1.66    0.67
  27 -13   0   -0.13    0.59
  15  27   0   -0.14    0.63
  27 -15   0    0.06    0.66
  17  27   0    0.01    0.68
  27 -17   0    0.66    0.68
  19  27   0    0.04    0.73
  27 -19   0    1.17    0.71
  21  27   0    0.94    0.80
  27 -21   0   -0.62    0.79
 -27  21   0   -0.32    0.78
  27 -23   0   -0.63    0.83
  23  27   0   -0.33    0.83
 -27  23   0    1.03    0.86
  22 -28   0    8.73    1.12
  28  22   0    7.05    1.29
  28  22   0    8.70    1.13
  28  20   0   10.51    1.27
  20 -28   0   13.45    1.42
 -20  28   0   12.21    1.30
  28  20   0    9.02    1.20
  28  18   0   13.54    1.44
  28  18   0    9.73    1.19
  18 -28   0    9.20    1.17
 -18  28   0   10.81    1.23
  28  16   0    1.47    0.82
  28  16   0    1.89    0.68
 -16  28   0    0.11    0.72
  16 -28   0    0.15    0.58
 -14  28   0    0.76    0.72
  14 -28   0   -0.54    0.54
  28  14   0    0.44    0.75
  28  14   0    0.03    0.58
  28  12   0    6.58    0.97
 -12  28   0    3.93    0.79
  12 -28   0    4.54    0.67
  28  12   0    6.00    0.77
  28  10   0    1.08    0.59
 -10  28   0   -0.15    0.59
  28  10   0   -0.44    0.61
  28   8   0    7.75    1.02
  -8  28   0    6.41    0.87
  -8  28   0    7.29    0.86
  28   8   0    7.50    0.84
  28   6   0    5.16    0.89
  -6  28   0    6.56    0.83
  28   6   0    4.42    0.69
  -4  28   0   13.81    1.16
  28   4   0   14.28    1.25
  28   4   0   14.54    1.10
  -2  28   0    1.56    0.62
  28   2   0    2.78    0.78
  28   0   0    6.70    0.97
   0  28   0    6.83    0.85
   2  28   0    3.52    0.76
  28  -2   0    2.58    0.73
   4  28   0   24.89    1.59
  28  -4   0   28.24    1.72
   6  28   0   20.74    1.44
  28  -6   0   23.15    1.62
  28  -8   0    9.73    1.13
   8  28   0    9.69    1.05
  28 -10   0    2.09    0.79
  10  28   0   -0.28    0.64
  28 -12   0    1.92    0.76
  12  28   0    0.89    0.65
  14  28   0    1.45    0.73
  28 -14   0    0.36    0.72
  28 -16   0    1.45    0.74
  16  28   0    0.99    0.66
  28 -18   0   10.33    1.36
  18  28   0    7.06    0.98
  28 -20   0    5.86    1.09
  20  28   0    7.82    1.09
 -28  22   0   16.74    1.66
  28 -22   0   15.88    1.53
  22  28   0   16.64    1.64
  21 -29   0    0.39    0.80
  29  21   0    2.38    0.84
 -21  29   0    1.40    1.09
  29  19   0    0.95    0.86
 -19  29   0   -0.34    0.72
  29  19   0    1.96    0.78
  19 -29   0   -0.23    0.79
 -17  29   0    0.54    0.72
  29  17   0   -0.17    0.78
  29  17   0   -0.42    0.69
  17 -29   0   -0.44    0.61
  29  15   0    0.87    0.68
 -15  29   0   -0.09    0.68
  29  15   0    0.12    0.79
  15 -29   0   -0.65    0.58
 -13  29   0   -0.29    0.63
  29  13   0    0.41    0.62
  13 -29   0   -0.20    0.56
  29  13   0    0.61    0.80
 -11  29   0   -0.75    0.61
  29  11   0   -1.32    0.57
  11 -29   0    0.22    0.53
  29  11   0    0.63    0.73
  29   9   0    0.17    0.58
  -9  29   0   -0.95    0.52
  29   9   0    0.58    0.74
  29   7   0    0.07    0.71
  -7  29   0    0.56    0.64
  29   7   0   -0.47    0.52
  -5  29   0   -0.10    0.57
  29   5   0    0.22    0.71
  29   5   0    0.30    0.57
  -3  29   0    0.21    0.55
  29   3   0   -0.41    0.60
  -1  29   0   -0.71    0.57
  29   1   0    0.37    0.73
   1  29   0    1.20    0.60
  29  -1   0    0.24    0.62
   3  29   0   -0.59    0.59
  29  -3   0    0.69    0.66
  29  -5   0    0.25    0.67
   5  29   0   -0.10    0.56
   7  29   0    0.31    0.61
  29  -7   0   -0.46    0.62
   9  29   0   -0.89    0.56
  29  -9   0   -0.14    0.66
  11  29   0   -0.20    0.61
  29 -11   0    0.40    0.77
  13  29   0   -0.21    0.63
  29 -13   0   -0.13    0.79
  29 -15   0   -0.36    0.82
  15  29   0   -0.65    0.69
  29 -17   0   -0.41    0.84
  17  29   0    1.27    0.80
  29 -19   0    0.64    0.90
  19  29   0   -0.17    0.78
  29 -21   0    0.84    0.93
  21  29   0    1.41    1.03
  30  20   0   14.05    1.37
  30  20   0    9.23    1.34
 -20  30   0   11.15    1.35
  20 -30   0   12.84    1.47
  30  18   0   11.11    1.29
  30  18   0   13.98    1.58
  18 -30   0   10.47    1.27
 -16  30   0    2.58    0.89
  16 -30   0    2.79    0.73
  30  16   0    2.36    0.75
  30  16   0    1.22    0.94
  14 -30   0    3.90    0.74
  30  14   0    4.38    0.82
 -14  30   0    5.20    1.00
  30  14   0    4.85    1.03
  30  12   0    1.05    0.80
 -12  30   0    0.84    0.81
  30  12   0    1.24    0.64
  12 -30   0    2.01    0.68
  10 -30   0    2.06    0.70
  30  10   0    2.02    0.69
  30  10   0    1.07    0.74
 -10  30   0    1.85    0.75
  -8  30   0    0.90    0.66
  30   8   0    0.50    0.65
  30   8   0    0.24    0.69
  30   6   0   12.11    1.40
  30   6   0   14.10    1.16
  -6  30   0   14.75    1.35
  30   4   0   38.98    1.98
  -4  30   0   35.86    2.04
  30   4   0   37.97    2.17
  30   2   0   21.44    1.54
  -2  30   0   18.00    1.39
  30   0   0   12.72    1.38
   0  30   0   11.07    1.14
  30  -2   0    6.71    1.05
   2  30   0    5.70    0.87
  30  -4   0   12.03    1.35
   4  30   0   10.37    1.16
   6  30   0    5.70    0.92
  30  -6   0    5.63    0.94
  30  -8   0    1.32    0.74
   8  30   0    0.60    0.66
  10  30   0   -0.04    0.72
  30 -10   0    1.30    0.83
  30 -12   0    1.39    0.85
  12  30   0    1.57    0.82
  30 -14   0    6.82    1.14
  14  30   0    7.50    0.99
  30 -16   0    2.43    1.01
  16  30   0    3.59    0.93
  30 -18   0    5.01    1.14
  18  30   0    3.07    0.95
 -19  31   0   -0.84    0.87
  31  19   0   -0.31    0.77
  31  19   0   -1.12    0.90
  31  17   0   -0.56    0.74
  31  17   0    0.19    0.83
 -17  31   0    0.44    0.76
  31  15   0    0.76    0.72
 -15  31   0   -0.10    0.77
  31  15   0   -0.72    0.70
  31  13   0    0.27    0.86
 -13  31   0   -0.45    0.81
  31  13   0    2.14    0.71
  31  11   0    0.07    0.65
  31  11   0    0.70    0.73
 -11  31   0    0.71    0.67
  31   9   0   -0.81    0.62
  31   9   0    0.45    0.73
  -9  31   0    0.89    0.69
  -7  31   0   -0.12    0.64
  31   7   0    0.13    0.82
  31   7   0    0.69    0.63
  31   5   0    0.48    0.65
  -5  31   0    0.88    0.76
  31   5   0    0.68    0.68
  31   3   0    0.12    0.71
  -3  31   0   -0.54    0.62
  31   3   0    0.43    0.58
  -1  31   0    0.56    0.64
  31   1   0    0.38    0.79
  31  -1   0   -0.01    0.69
   1  31   0   -0.04    0.72
  31  -3   0    0.09    0.73
   3  31   0   -0.06    0.64
  31  -5   0    1.41    0.77
   5  31   0    0.66    0.66
   7  31   0    0.68    0.76
  31  -7   0   -1.19    0.83
  31  -9   0    0.42    0.73
   9  31   0    1.05    0.72
  11  31   0   -1.28    0.67
  31 -11   0   -0.56    0.80
  13  31   0   -0.08    0.71
  31 -13   0   -1.43    0.84
  31 -15   0    0.20    0.81
  15  31   0   -1.53    0.77
  17  31   0    0.28    1.24
  19  31   0   -0.43    0.87
  31 -19   0    0.49    1.03
 -18  32   0    7.14    1.17
  32  18   0    7.25    1.04
  32  16   0   12.63    1.35
 -16  32   0   12.02    1.35
  32  16   0   13.03    1.49
  32  14   0    1.12    0.92
  32  14   0    1.05    0.76
 -14  32   0    1.18    0.99
 -12  32   0    3.73    0.99
  32  12   0    3.58    0.90
  32  12   0    2.69    0.77
 -10  32   0    3.72    0.86
  32  10   0    2.03    0.86
  32  10   0    2.03    0.78
  -8  32   0    1.65    0.75
  32   8   0    1.39    0.84
  32   8   0    1.09    0.74
  32   6   0    8.76    0.94
  32   6   0    5.29    1.04
  -6  32   0    8.30    1.11
  32   4   0   13.92    1.42
  -4  32   0   12.76    1.43
  32   4   0   14.65    1.27
  -2  32   0   14.28    1.47
  32   2   0   15.15    1.45
  32   0   0    6.02    1.03
   0  32   0    5.61    0.89
  32  -2   0    9.71    1.25
   2  32   0    8.20    1.11
   4  32   0    3.46    0.92
  32  -4   0    3.62    0.91
  32  -6   0    1.72    0.86
   6  32   0    1.46    0.76
   8  32   0    4.27    0.86
  32  -8   0    4.09    0.99
  32 -10   0    4.12    0.98
  10  32   0    4.30    0.92
  32 -12   0   14.45    1.50
  12  32   0   14.14    1.54
  14  32   0   -1.05    0.81
  16  32   0   15.00    1.50
  32 -16   0   16.78    1.67
  18  32   0    1.78    0.97
 -15  33   0   -0.37    0.93
  33  15   0    0.14    0.77
  33  13   0    0.25    0.76
  33  13   0   -1.36    0.93
 -13  33   0   -0.56    0.77
 -11  33   0    0.59    0.80
  33  11   0    0.39    0.73
  33  11   0   -1.51    0.83
  -9  33   0    0.11    1.28
  33   9   0    0.16    0.71
  33   9   0    0.11    0.80
  -7  33   0    0.82    0.87
  33   7   0    0.17    0.69
  33   7   0    0.49    0.93
  33   5   0    0.37    0.89
  -5  33   0   -1.18    0.77
  33   5   0    0.21    0.67
  33   3   0    0.92    0.68
  33   3   0   -0.64    0.80
  -3  33   0   -0.19    0.70
  -1  33   0   -0.70    0.66
  33   1   0    0.12    0.90
  33  -1   0    0.34    0.91
   1  33   0    0.10    0.69
  33  -3   0    0.07    0.79
   3  33   0    0.13    0.71
  33  -5   0   -0.58    0.88
   5  33   0    0.75    0.75
   7  33   0    0.98    0.87
  33  -7   0    0.51    0.91
   9  33   0    1.31    0.87
  33  -9   0    0.82    1.44
  33 -11   0   -1.33    0.97
  33 -13   0   -1.64    0.81
  13  33   0   -0.49    0.77
  33 -15   0    0.28    1.02
  15  33   0    1.33    0.83
  34  14   0    5.39    0.99
 -14  34   0    4.94    1.05
  34  12   0    1.82    1.09
  34  12   0    3.05    0.87
 -12  34   0    2.51    1.00
 -10  34   0    1.40    0.93
  34  10   0   -0.14    0.82
  34   8   0   -0.60    0.74
  -8  34   0   -0.55    0.88
  -6  34   0    7.32    1.36
  34   6   0    8.77    1.04
  34   6   0    7.14    1.33
  34   4   0   11.08    1.30
  34   4   0   10.77    1.51
  34   2   0    4.78    1.19
  34   2   0    4.51    0.89
  -2  34   0    6.80    1.86
  34   0   0    0.47    0.95
   0  34   0    1.07    0.89
   2  34   0    3.70    1.02
  34  -2   0    2.73    1.59
  34  -6   0    2.38    1.01
  34  -8   0    1.20    0.89
   8  34   0   -0.87    0.86
  34 -10   0    3.99    1.09
  10  34   0    6.67    1.04
  12  34   0    8.09    1.13
  34 -12   0    7.55    1.26
  14  34   0   12.60    1.36
  35  11   0    0.55    0.84
 -11  35   0   -0.43    1.00
  35  11   0    1.61    1.02
  35   9   0    1.24    0.83
  35   9   0    1.65    0.97
  -9  35   0    1.47    0.98
  35   7   0   -0.18    0.87
  35   7   0    0.95    0.84
  -7  35   0   -0.21    0.89
  35   5   0   -0.03    0.90
  -5  35   0    0.34    0.83
  35   5   0   -0.15    0.71
  -3  35   0   -0.69    0.87
  35   3   0    0.09    0.81
  35   3   0    1.11    0.98
  35   1   0    1.32    1.04
  -1  35   0   -0.09    0.78
  35  -1   0    0.49    1.00
   1  35   0   -0.36    0.77
   3  35   0    1.16    0.91
  35  -3   0    1.08    0.91
   5  35   0   -1.77    0.74
  35  -5   0    1.27    0.90
  35  -7   0   -0.07    1.03
   7  35   0   -0.12    0.81
   9  35   0   -1.48    0.78
  35  -9   0   -2.00    0.85
  11  35   0    0.80    0.95
  36   6   0    0.57    0.83
  36   6   0    0.51    1.07
  -6  36   0    0.60    0.90
  36   4   0    6.34    1.02
  36   4   0    3.67    1.07
  -4  36   0    4.15    1.10
  36   2   0    2.04    0.89
  36   2   0    3.77    1.08
  -2  36   0    4.52    1.11
   0  36   0    1.88    1.02
  36   0   0    1.10    0.98
   2  36   0    3.50    1.02
  36  -2   0    1.57    1.07
   4  36   0    2.38    0.93
  36  -4   0    2.79    1.14
   6  36   0    3.00    0.94
  36  -6   0    2.09    1.12
   2  -1   1   40.45    1.65
   2  -3  -1  125.43    4.87
  -3  -2  -1  129.34    4.84
  -2   3  -1  135.07    4.89
  -3  -2  -1  136.13    4.89
   2  -3  -1  118.33    4.87
   2  -3  -1  121.64    4.83
  -2   3  -1  121.16    4.84
   3   2   1  132.69    4.84
   3   2   1  119.39    4.87
   2  -3   1  116.51    4.84
  -2   3   1  115.48    4.89
   2  -3   1  128.71    4.85
  -3  -2   1  117.19    4.85
   2  -3   1  133.20    4.89
  -3   0  -1    7.15    0.32
   0  -3  -1    7.39    0.31
   0  -3  -1    6.80    0.33
   0  -3   1    6.64    0.31
   3   0   1    7.13    0.28
  -3   0   1    6.92    0.32
   3   0   1    6.79    0.34
   0   3   1    5.86    0.29
  -3   2  -1   30.58    1.37
   2   3  -1   29.57    1.37
  -2  -3  -1   34.68    1.33
   3  -2  -1   35.90    1.35
  -2  -3  -1   29.41    1.35
   3  -2   1   39.47    1.35
   2   3   1   35.11    1.33
  -2  -3   1   30.55    1.35
  -3   2   1   31.38    1.38
   3  -2   1   38.17    1.33
   4   3  -1   43.10    1.75
   3  -4  -1   45.72    1.78
   3  -4  -1   44.66    1.77
  -3   4  -1   42.82    1.74
  -4  -3  -1   45.24    1.78
   3  -4  -1   44.11    1.73
  -4  -3  -1   42.82    1.74
   4   3  -1   42.39    1.77
   4   3   1   44.82    1.78
   3  -4   1   42.85    1.79
  -3   4   1   43.66    1.77
   3  -4   1   43.93    1.75
   3  -4   1   45.51    1.75
  -3   4   1   45.40    1.74
  -3   4   1   43.26    1.77
  -4  -3   1   43.12    1.75
   4   3   1   43.95    1.78
   4   3   1   43.90    1.74
   1  -4  -1   21.66    0.84
   1  -4  -1   18.58    0.85
  -1   4  -1   18.34    0.86
  -4  -1  -1   21.14    0.86
  -4  -1  -1   18.79    0.88
   4   1   1   19.67    0.86
   1  -4   1   18.95    0.83
   4   1   1   22.86    0.88
  -4  -1   1   23.89    0.85
  -1   4   1   18.56    0.86
   4  -1  -1   68.12    2.94
   4  -1  -1   78.98    2.94
   1   4  -1   72.72    2.93
  -4   1  -1   75.02    2.91
  -4   1  -1   77.20    2.97
  -4   1  -1   77.02    2.94
  -1  -4  -1   72.16    2.94
  -1  -4  -1   72.19    2.92
   1   4   1   70.46    2.92
   4  -1   1   78.88    2.96
  -1  -4   1   79.18    2.93
  -4   1   1   69.65    2.93
   4  -1   1   74.25    2.90
   1   4   1   77.65    2.95
   4  -3  -1   55.95    2.18
  -3  -4  -1   57.42    2.19
  -4   3  -1   54.22    2.20
  -3  -4  -1   54.58    2.15
  -4   3  -1   54.74    2.17
   4  -3  -1   52.99    2.15
  -4   3  -1   54.06    2.15
   3   4  -1   54.62    2.14
   4  -3  -1   52.16    2.18
   3   4  -1   54.07    2.18
   4  -3   1   52.99    2.15
   3   4   1   52.82    2.16
  -3  -4   1   57.37    2.18
  -4   3   1   54.42    2.18
   3   4   1   56.22    2.19
  -4   3   1   53.40    2.17
   4  -3   1   56.12    2.21
  -3  -4   1   54.05    2.14
   5   4  -1   21.62    0.91
   4  -5  -1   21.58    0.93
  -5  -4  -1   22.01    0.94
  -4   5  -1   22.27    0.91
  -4   5  -1   21.08    0.90
  -5  -4  -1   22.34    0.90
   4  -5  -1   20.73    0.93
   4  -5  -1   20.41    0.93
   5   4  -1   21.89    0.93
   4  -5  -1   22.18    0.89
   4  -5   1   20.48    0.90
   5   4   1   21.75    0.94
  -5  -4   1   21.24    0.91
  -4   5   1   21.16    0.93
   5   4   1   22.33    0.90
   4  -5   1   21.76    0.95
  -4   5   1   20.57    0.89
   4  -5   1   22.09    0.91
   2  -5  -1   47.63    1.93
   2  -5  -1   48.99    1.94
  -5  -2  -1   47.97    1.96
  -2   5  -1   45.14    1.92
  -2   5  -1   48.23    1.96
  -2   5  -1   49.65    1.90
  -5  -2  -1   50.09    1.95
   2  -5   1   47.19    1.90
  -2   5   1   48.93    1.94
  -5  -2   1   48.95    1.93
   2  -5   1   48.79    1.93
   5   2   1   48.85    1.96
   5   2   1   47.99    1.90
   5   2   1   45.63    1.95
   0   5  -1   25.98    1.04
   0  -5  -1   25.81    1.04
   5   0  -1   25.19    1.05
   0   5  -1   25.45    0.98
   0  -5  -1   26.12    1.05
  -5   0  -1   24.47    1.07
  -5   0  -1   25.55    1.06
   5   0   1   25.13    1.07
  -5   0   1   25.86    1.05
   0  -5   1   23.81    0.99
   0   5   1   22.67    1.07
   0   5   1   24.33    1.04
   0  -5   1   26.28    1.04
   5   0   1   25.59    1.06
   5  -2  -1   58.98    2.43
  -2  -5  -1   62.37    2.42
   5  -2  -1   62.08    2.42
   2   5  -1   61.52    2.42
  -5   2  -1   60.97    2.42
  -5   2  -1   60.28    2.39
   2   5  -1   63.21    2.37
  -5   2  -1   60.26    2.45
  -2  -5  -1   62.70    2.40
   5  -2   1   53.41    2.41
  -5   2   1   62.02    2.42
  -2  -5   1   60.56    2.37
   5  -2   1   60.65    2.39
  -2  -5   1   63.68    2.42
   5  -2   1   61.66    2.45
   2   5   1   60.77    2.42
  -5   2   1   60.54    2.43
   2   5   1   56.46    2.40
  -5   4  -1   13.22    0.59
  -4  -5  -1   13.50    0.63
   5  -4  -1   14.00    0.62
   5  -4  -1   12.84    0.59
   4   5  -1   13.66    0.59
  -5   4  -1   12.39    0.65
  -4  -5  -1   13.39    0.60
   4   5  -1   12.96    0.62
  -5   4  -1   13.90    0.61
   5  -4  -1   14.25    0.63
  -4  -5   1   13.14    0.62
  -5   4   1   12.86    0.61
   5  -4   1   13.12    0.65
   4   5   1   13.25    0.60
   5  -4   1   13.91    0.60
  -4  -5   1   13.14    0.58
   5  -4   1   14.10    0.62
  -5   4   1   13.97    0.59
  -5   4   1   13.85    0.63
   6   5  -1  141.07    5.58
  -6  -5  -1  134.46    5.57
  -5   6  -1  139.65    5.58
   6   5  -1  135.02    5.60
  -5   6  -1  163.03    5.59
   5  -6  -1  155.58    5.62
  -5   6  -1  129.81    5.62
   6   5   1  134.63    5.57
  -5   6   1  142.48    5.61
   6   5   1  138.97    5.62
   5  -6   1  147.69    5.59
  -5   6   1  146.18    5.57
   5  -6   1  154.08    5.59
   5  -6   1  124.87    5.62
  -6  -5   1  152.23    5.59
   3  -6  -1  143.06    5.48
  -3   6  -1  148.25    5.56
  -6  -3  -1  147.01    5.56
  -3   6  -1  142.75    5.52
  -3   6  -1  133.79    5.49
   6   3  -1  138.15    5.52
  -3   6   1  141.34    5.54
  -3   6   1  138.65    5.53
   3  -6   1  142.34    5.52
   3  -6   1  134.61    5.49
   6   3   1  144.79    5.56
  -3   6   1  143.11    5.48
  -6  -3   1  138.65    5.52
   1  -6  -1   17.66    0.81
  -1   6  -1   15.86    0.80
  -6  -1  -1   19.35    0.83
   6   1  -1   21.24    0.83
   1  -6  -1   17.20    0.82
  -6  -1  -1   20.78    0.86
   6   1   1   19.13    0.85
   1  -6   1   20.58    0.77
  -6  -1   1   22.49    0.84
   1  -6   1   16.86    0.81
  -1   6   1   18.12    0.82
  -1   6   1   17.71    0.81
   6   1   1   18.01    0.83
   1   6  -1   65.59    2.44
  -6   1  -1   58.58    2.52
   6  -1  -1   56.56    2.50
  -1  -6  -1   64.36    2.49
  -6   1  -1   62.00    2.51
   1   6  -1   63.91    2.50
  -1  -6  -1   67.14    2.51
   6  -1   1   61.08    2.53
   1   6   1   64.10    2.50
  -1  -6   1   65.34    2.50
   6  -1   1   62.76    2.46
   1   6   1   61.50    2.49
   6  -1   1   61.33    2.51
  -6   1   1   56.95    2.50
  -1  -6   1   66.31    2.44
  -6   3  -1  103.65    4.10
   6  -3  -1  104.97    4.09
   3   6  -1  103.94    4.05
  -3  -6  -1  104.72    4.10
   3   6  -1  102.28    4.10
   6  -3  -1  109.21    4.12
  -3  -6  -1  102.06    4.08
  -6   3  -1  104.52    4.13
  -6   3  -1  104.12    4.07
   6  -3   1  107.72    4.07
   3   6   1  100.97    4.10
  -3  -6   1  103.84    4.05
   6  -3   1  103.20    4.13
   6  -3   1  103.38    4.10
   3   6   1  100.70    4.08
  -5  -6  -1  304.27   11.46
   5   6  -1  312.23   11.49
  -6   5  -1  304.95   11.51
  -6   5  -1  290.85   11.46
  -6   5  -1  278.15   11.46
   6  -5  -1  273.77   11.48
   5   6  -1  299.39   11.45
   6  -5  -1  306.82   11.46
   5   6   1  306.58   11.50
   6  -5   1  284.84   11.47
   6  -5   1  300.42   11.46
  -5  -6   1  297.57   11.44
  -6   5   1  278.77   11.45
   5   6   1  298.85   11.46
  -6   5   1  293.59   11.48
  -6   7  -1  170.98    6.48
   7   6  -1  163.48    6.43
   7   6  -1  172.10    6.46
  -6   7  -1  160.30    6.43
   6  -7  -1  152.25    6.45
   7   6   1  172.37    6.42
   6  -7   1  154.82    6.42
  -7  -6   1  162.72    6.42
  -6   7   1  166.65    6.46
   7   6   1  169.63    6.47
  -6   7   1  160.89    6.41
   7   4  -1   68.82    2.89
  -4   7  -1   71.03    2.88
  -4   7  -1   63.85    2.89
   7   4  -1   73.10    2.89
  -4   7  -1   77.41    2.86
   4  -7   1   76.30    2.86
  -4   7   1   72.81    2.90
   7   4   1   69.80    2.86
  -4   7   1   71.40    2.84
  -7  -4   1   74.19    2.89
   7   4   1   72.32    2.92
  -4   7   1   74.09    2.89
  -2   7  -1   24.87    1.17
   2  -7  -1   26.78    1.19
   7   2  -1   28.76    1.20
   7   2   1   24.42    1.19
   2  -7   1   30.57    1.14
   2  -7   1   31.99    1.14
  -7  -2   1   31.86    1.23
  -2   7   1   24.56    1.18
   0   7  -1   19.46    0.77
  -7   0  -1   18.45    0.86
   0  -7  -1   19.46    0.84
   0   7  -1   18.87    0.83
   0   7   1   19.41    0.84
   7   0   1   18.08    0.85
   0   7   1   18.93    0.83
   0  -7   1   18.64    0.77
  -2  -7  -1   84.76    3.18
   7  -2  -1   73.63    3.18
  -7   2  -1   77.81    3.21
   2   7  -1   81.37    3.18
  -7   2  -1   79.87    3.14
   2   7  -1   83.30    3.12
   7  -2  -1   75.38    3.19
   7  -2   1   80.18    3.14
   7  -2   1   78.88    3.19
   2   7   1   78.12    3.17
   2   7   1   82.31    3.18
  -2  -7   1   82.18    3.12
  -4  -7  -1  135.54    5.12
  -7   4  -1  132.44    5.15
   7  -4  -1  128.84    5.10
   4   7  -1  131.29    5.12
  -7   4  -1  128.13    5.08
   4   7  -1  130.46    5.07
   7  -4  -1  122.59    5.12
   7  -4   1  126.35    5.12
  -7   4   1  126.13    5.11
   4   7   1  131.58    5.10
   7  -4   1  131.81    5.08
   4   7   1  131.70    5.12
  -4  -7   1  131.88    5.07
  -7   6  -1   39.71    1.90
  -7   6  -1   48.59    1.87
   6   7  -1   44.63    1.85
  -7   6   1   52.84    1.88
  -6  -7   1   49.02    1.86
   6   7   1   41.02    1.85
  -7   6   1   46.52    1.89
   6   7   1   41.62    1.89
  -7   8  -1   69.51    2.92
   7  -8  -1   73.39    2.91
  -7   8  -1   72.21    2.88
   8   7  -1   70.67    2.88
   8   7  -1   70.73    2.90
  -7   8   1   72.02    2.90
  -7   8   1   70.19    2.86
   7  -8   1   72.17    2.88
   8   7   1   70.09    2.92
   8   7   1   72.87    2.87
   8   5  -1  187.51    7.13
   8   5  -1  179.38    7.12
  -5   8  -1  179.99    7.15
  -5   8  -1  180.24    7.11
   5  -8  -1  179.81    7.12
  -5   8   1  182.90    7.13
   8   5   1  183.17    7.10
   8   5   1  184.43    7.15
   5  -8   1  178.23    7.09
  -3   8  -1   73.28    2.96
  -3   8  -1   80.28    3.00
   8   3  -1   71.17    2.97
   8   3   1   79.11    2.94
  -3   8   1   74.74    2.98
  -3   8   1   81.52    2.92
  -3   8   1   70.00    2.96
   8   3   1   73.02    3.00
   3  -8   1   68.06    2.94
   3  -8   1   70.27    2.92
   1  -8  -1    5.44    0.36
   8   1  -1    6.04    0.36
  -1   8  -1    4.80    0.33
  -8  -1  -1    5.92    0.39
   1  -8   1    5.51    0.29
   1  -8   1    5.96    0.28
  -1   8   1    5.50    0.35
  -1   8   1    4.94    0.34
   8   1   1    5.50    0.36
   1   8  -1   15.20    0.61
   8  -1  -1   13.93    0.69
   1   8  -1   13.82    0.67
   1   8   1   13.80    0.67
   8  -1   1   14.14    0.63
   1   8   1   14.33    0.67
  -1  -8   1   15.10    0.61
   8  -1   1   13.71    0.69
   3   8  -1   21.41    0.94
  -3  -8  -1   21.73    1.00
   3   8  -1   23.05    1.01
  -8   3  -1   23.23    0.97
   8  -3   1   24.03    0.97
   3   8   1   22.81    0.99
   3   8   1   21.05    0.99
  -8   3   1   22.33    1.00
   8  -3   1   25.32    1.02
  -3  -8   1   22.20    0.94
   8  -5  -1  157.40    6.14
  -8   5  -1  157.71    6.16
   5   8  -1  156.04    6.12
  -8   5  -1  152.81    6.09
   5   8  -1  155.27    6.08
   5   8   1  157.44    6.11
  -5  -8   1  159.11    6.07
   8  -5   1  158.73    6.13
  -8   5   1  152.47    6.11
  -8   5   1  154.19    6.12
   5   8   1  150.61    6.12
  -8   7  -1   99.31    3.90
   7   8  -1   99.25    3.92
  -8   7  -1  101.59    3.96
   7   8  -1  100.46    3.89
   8  -7  -1   94.49    3.93
  -8   7   1   93.03    3.89
  -8   7   1   97.60    3.92
   8  -7   1   95.44    3.91
   7   8   1   97.96    3.93
   7   8   1  100.03    3.90
   8  -9  -1   20.65    1.03
  -8   9  -1   22.68    1.07
  -8   9  -1   21.26    1.01
   9   8  -1   22.34    1.02
   9   8  -1   23.72    1.05
  -8   9   1   22.31    1.04
  -8   9   1   22.54    1.00
   9   8   1   22.36    1.07
   9   8   1   22.96    1.01
   8  -9   1   20.59    1.01
   9   6  -1   21.28    1.01
   9   6  -1   22.35    1.00
  -6   9  -1   21.57    1.00
  -6   9  -1   20.02    1.01
   6  -9  -1   24.33    1.01
   6  -9   1   22.77    0.97
  -6   9   1   23.03    1.02
  -6   9   1   19.96    0.95
   9   6   1   20.99    0.96
   9   6   1   22.24    1.04
   9   4  -1   16.43    0.81
  -4   9  -1   16.52    0.74
   9   4   1   14.26    0.70
  -4   9   1   13.97    0.69
   9   4   1   17.08    0.79
   9   2  -1    5.97    0.41
  -2   9  -1    6.97    0.40
   2  -9   1    6.81    0.34
   9   2   1    6.44    0.42
   2  -9   1    5.44    0.34
  -2   9   1    6.69    0.41
  -2   9   1    6.29    0.39
  -9   0  -1    1.92    0.26
   0   9  -1    1.88    0.17
   9   0  -1    2.17    0.26
   0   9  -1    2.01    0.24
   0  -9  -1    2.29    0.27
   9   0   1    2.53    0.27
   0   9   1    1.70    0.21
   0  -9   1    1.99    0.18
   0   9   1    1.82    0.22
   9  -2  -1    4.72    0.35
  -2  -9  -1    4.78    0.36
   2   9  -1    4.59    0.34
   2   9  -1    4.42    0.26
  -9   2  -1    4.55    0.39
   9  -2   1    4.84    0.30
   2   9   1    4.10    0.33
   9  -2   1    4.55    0.35
  -2  -9   1    4.45    0.26
   2   9   1    3.94    0.32
   9  -4  -1   59.24    2.59
   4   9  -1   61.53    2.54
  -9   4  -1   64.57    2.62
   4   9  -1   64.82    2.58
  -9   4  -1   62.95    2.54
   9  -4   1   59.69    2.58
  -4  -9   1   67.11    2.51
   4   9   1   66.03    2.58
  -9   4   1   62.83    2.57
   4   9   1   63.10    2.56
  -9   6  -1   34.96    1.56
   6   9  -1   36.73    1.53
  -9   6  -1   36.35    1.50
   9  -6  -1   34.26    1.54
   6   9  -1   35.99    1.48
  -9   6   1   34.71    1.51
   9  -6   1   32.87    1.52
  -6  -9   1   36.02    1.47
   6   9   1   35.58    1.51
  -9   6   1   34.60    1.52
   6   9   1   37.60    1.54
  -9   8  -1    5.57    0.45
   8   9  -1    5.47    0.40
   8   9  -1    4.85    0.43
  -9   8  -1    6.37    0.42
   8   9   1    5.50    0.42
  -9   8   1    7.00    0.43
   9  -8   1    7.31    0.44
   8   9   1    5.75    0.45
  -9   8   1    6.67    0.46
   9 -10  -1   55.89    2.10
  10   9  -1   48.30    2.04
  -9  10  -1   45.19    2.08
  10   9  -1   44.60    2.05
  -9  10  -1   47.49    2.04
   9 -10   1   53.87    2.06
  -9  10   1   49.76    2.02
  10   9   1   45.67    2.08
  -9  10   1   48.79    2.07
  10   9   1   43.94    2.01
  -7  10  -1   68.92    2.88
  10   7  -1   70.31    2.89
   7 -10  -1   67.22    2.89
  10   7  -1   73.90    2.90
  -7  10  -1   75.79    2.93
  -7  10   1   71.59    2.85
  10   7   1   72.03    2.86
   7 -10   1   64.96    2.85
  10   7   1   72.12    2.93
  -7  10   1   70.69    2.90
  10   5  -1   31.36    1.39
  10   5  -1   33.08    1.39
  -5  10  -1   31.71    1.38
   5 -10  -1   31.87    1.38
  -5  10  -1   33.56    1.41
  -5  10   1   32.29    1.40
  -5  10   1   31.62    1.33
  10   5   1   32.91    1.35
   5 -10   1   30.14    1.34
  10   5   1   32.61    1.42
   5 -10   1   29.17    1.33
  -3  10  -1    1.13    0.22
  -3  10  -1    1.02    0.21
  10   3  -1    0.83    0.20
  -3  10   1    0.94    0.19
   3 -10   1    1.15    0.16
  -3  10   1    0.70    0.19
  10   3   1    1.07    0.25
   3 -10   1    0.88    0.16
  -1  10  -1    2.68    0.19
  10   1  -1    2.35    0.29
  -1  10  -1    1.62    0.23
  10   1   1    2.15    0.28
   1 -10   1    2.03    0.21
  -1  10   1    2.19    0.27
  -1  10   1    2.06    0.25
   1  10  -1    6.82    0.45
  10  -1  -1    7.61    0.48
   1  10  -1    7.89    0.37
  10  -1   1    7.37    0.48
  10  -1   1    7.22    0.41
   1  10   1    7.31    0.44
  -1 -10   1    7.94    0.37
   1  10   1    7.42    0.45
 -10   3  -1    1.34    0.25
  10  -3  -1    1.31    0.24
   3  10  -1    1.01    0.22
 -10   3  -1    1.31    0.18
   3  10   1    1.45    0.21
  10  -3   1    1.45    0.24
   3  10   1    1.35    0.22
  -3 -10   1    1.30    0.16
   5  10  -1   20.42    0.90
   5  10  -1   20.22    0.97
  10  -5  -1   21.06    0.99
 -10   5  -1   19.93    0.93
 -10   5  -1   21.61    1.03
  -5 -10   1   21.14    0.90
 -10   5   1   20.73    0.97
  10  -5   1   21.36    0.98
   5  10   1   19.77    0.94
   5  10   1   19.77    0.96
   7  10  -1   23.48    1.10
 -10   7  -1   25.42    1.12
 -10   7  -1   24.63    1.20
  10  -7  -1   29.68    1.21
   7  10  -1   22.07    1.14
   7  10   1   23.55    1.12
  10  -7   1   27.46    1.17
   7  10   1   23.05    1.15
 -10   7   1   25.12    1.16
 -10   7   1   28.47    1.16
  10  -9  -1  101.43    4.39
   9  10  -1  111.09    4.37
 -10   9  -1  111.21    4.43
 -10   9  -1  109.12    4.37
   9  10  -1  109.77    4.39
  10  -9   1  105.39    4.39
   9  10   1  112.21    4.37
 -10   9   1  112.13    4.41
 -10   9   1  103.59    4.36
   9  10   1  116.59    4.43
 -10  11  -1   17.70    0.89
  11  10  -1   17.83    0.91
 -10  11  -1   18.12    0.94
  11  10  -1   17.78    0.90
  10 -11  -1   17.24    0.93
  11  10   1   18.70    0.88
  10 -11   1   16.71    0.89
  11  10   1   17.79    0.94
 -10  11   1   16.56    0.87
 -10  11   1   17.49    0.92
  11   8  -1   58.67    2.48
   8 -11  -1   58.17    2.47
  11   8  -1   59.50    2.47
  -8  11  -1   58.68    2.46
  -8  11  -1   61.13    2.50
  11   8   1   58.34    2.51
  11   8   1   59.86    2.44
   8 -11   1   58.01    2.44
  -8  11   1   59.03    2.42
  -8  11   1   60.16    2.49
  -6  11  -1    3.40    0.35
  -6  11  -1    2.68    0.35
   6 -11  -1    3.16    0.35
  11   6  -1    4.18    0.36
  11   6  -1    3.02    0.35
  11   6   1    3.05    0.38
   6 -11   1    4.44    0.32
  -6  11   1    3.57    0.31
  -6  11   1    3.30    0.36
  11   6   1    3.02    0.33
  11   4  -1   29.44    1.32
  -4  11  -1   29.98    1.30
  -4  11  -1   28.73    1.32
  -4  11   1   29.99    1.29
  -4  11   1   27.53    1.23
  -4  11   1   29.91    1.31
  11   4   1   29.87    1.27
  11   4   1   29.62    1.34
   4 -11   1   29.45    1.25
   4 -11   1   29.54    1.24
  11   2  -1   13.70    0.73
  -2  11   1   14.05    0.71
  11   2   1   13.89    0.75
   2 -11   1   15.87    0.65
   2 -11   1   13.47    0.65
   0  11  -1   17.93    0.87
  11   0  -1   18.15    0.90
 -11   0  -1   19.33    0.93
   0  11  -1   15.93    0.80
   0  11   1   18.23    0.88
   0  11   1   18.50    0.85
  11   0   1   18.39    0.91
   0 -11   1   19.33    0.79
 -11   2  -1   42.26    1.90
  11  -2  -1   40.62    1.87
   2  11  -1   44.50    1.86
  -2 -11   1   48.07    1.78
  11  -2   1   42.92    1.89
   2  11   1   43.78    1.85
   2  11   1   45.78    1.85
  11  -4  -1   34.48    1.58
 -11   4  -1   36.70    1.52
   4  11  -1   36.45    1.49
   4  11  -1   35.55    1.56
 -11   4  -1   35.53    1.61
  -4 -11   1   37.80    1.49
  11  -4   1   36.27    1.59
   4  11   1   34.87    1.55
   4  11   1   36.44    1.55
   6  11  -1   10.19    0.52
  11  -6  -1    9.36    0.59
   6  11  -1    9.27    0.57
 -11   6  -1    9.64    0.62
 -11   6  -1    8.65    0.52
   6  11   1    9.00    0.55
  11  -6   1    9.28    0.58
  -6 -11   1    9.45    0.51
 -11   6   1    9.82    0.57
   6  11   1    9.67    0.57
 -11   8  -1   55.73    2.41
  11  -8  -1   54.67    2.39
 -11   8  -1   56.38    2.35
   8  11  -1   58.17    2.34
   8  11  -1   56.51    2.39
  11  -8   1   56.12    2.39
 -11   8   1   57.03    2.37
   8  11   1   58.60    2.39
 -11   8   1   54.85    2.38
   8  11   1   58.17    2.36
  11 -10  -1    6.44    0.49
 -11  10  -1    4.32    0.46
 -11  10  -1    5.29    0.46
  10  11  -1    4.61    0.42
  10  11  -1    3.98    0.44
 -11  10   1    4.69    0.50
  10  11   1    4.39    0.49
 -11  10   1    5.00    0.45
  10  11   1    4.11    0.44
  12  11  -1    3.87    0.44
 -11  12  -1    3.69    0.50
 -11  12  -1    4.84    0.49
  11 -12  -1    3.88    0.49
  12  11  -1    4.17    0.45
 -11  12   1    3.92    0.46
  12  11   1    4.22    0.48
 -11  12   1    4.12    0.44
  11 -12   1    4.26    0.46
  12  11   1    4.10    0.43
   9 -12  -1   63.90    2.81
  -9  12  -1   71.93    2.87
  12   9  -1   70.70    2.83
  12   9  -1   67.16    2.82
  -9  12  -1   66.34    2.81
  12   9   1   69.94    2.88
  12   9   1   68.83    2.79
  -9  12   1   70.22    2.78
   9 -12   1   64.24    2.79
  -9  12   1   65.56    2.83
  12   7  -1   57.77    2.48
   7 -12  -1   56.59    2.47
  12   7  -1   62.03    2.49
  -7  12  -1   60.25    2.51
  -7  12  -1   57.97    2.47
  12   7   1   61.35    2.45
  -7  12   1   58.71    2.50
  12   7   1   59.89    2.53
   7 -12   1   56.33    2.43
  -7  12   1   61.94    2.43
  -5  12  -1   37.31    1.57
   5 -12  -1   33.48    1.53
  -5  12  -1   34.65    1.54
  12   5  -1   37.30    1.56
  12   5  -1   33.56    1.55
  -5  12   1   37.63    1.49
   5 -12   1   32.78    1.47
  12   5   1   36.14    1.51
  12   5   1   35.40    1.58
  -5  12   1   33.27    1.54
  -3  12  -1   51.50    2.18
  12   3  -1   49.63    2.20
  -3  12   1   57.50    2.13
   3 -12   1   53.24    2.12
  12   3   1   52.84    2.23
   3 -12   1   48.76    2.10
  -3  12   1   53.78    2.20
  -3  12   1   50.15    2.16
  12   1  -1    2.91    0.35
  -1  12  -1    3.18    0.23
  -1  12  -1    2.46    0.31
  12   1   1    2.84    0.36
  -1  12   1    2.13    0.29
  -1  12   1    3.08    0.32
   1 -12   1    2.68    0.26
   1  12  -1    6.67    0.41
  12  -1  -1    6.84    0.53
   1  12  -1    7.01    0.48
 -12   1  -1    6.91    0.52
   1  12   1    6.98    0.48
   1  12   1    7.67    0.47
  -1 -12   1    7.57    0.40
  12  -1   1    7.03    0.51
  12  -3  -1   17.35    0.83
   3  12  -1   14.35    0.70
   3  12  -1   14.11    0.78
 -12   3  -1   17.93    0.89
   3  12   1   14.22    0.76
  12  -3   1   17.25    0.86
   3  12   1   15.21    0.79
  -3 -12   1   14.28    0.70
   5  12  -1   15.06    0.81
   5  12  -1   14.94    0.73
 -12   5  -1   15.85    0.77
 -12   5  -1   17.25    0.90
  12  -5  -1   16.81    0.85
   5  12   1   15.23    0.79
   5  12   1   14.56    0.79
 -12   5   1   15.54    0.80
  12  -5   1   16.07    0.84
  -5 -12   1   15.38    0.73
 -12   7  -1   33.55    1.55
   7  12  -1   32.86    1.49
 -12   7  -1   34.07    1.46
   7  12  -1   33.73    1.43
  12  -7  -1   34.29    1.51
   7  12   1   31.85    1.47
   7  12   1   31.67    1.48
  12  -7   1   33.35    1.52
 -12   7   1   34.48    1.49
   9  12  -1   30.41    1.51
 -12   9  -1   35.39    1.54
  12  -9  -1   37.28    1.61
   9  12  -1   32.99    1.55
 -12   9  -1   35.12    1.61
   9  12   1   32.98    1.57
 -12   9   1   34.71    1.56
  12  -9   1   36.82    1.59
 -12   9   1   38.02    1.57
   9  12   1   33.64    1.54
  12 -11  -1    2.63    0.39
  11  12  -1    2.60    0.35
 -12  11  -1    2.45    0.33
 -12  11  -1    2.78    0.42
  11  12  -1    1.69    0.33
  11  12   1    2.41    0.41
 -12  11   1    2.85    0.37
 -12  11   1    3.03    0.41
  12 -11   1    2.72    0.37
  11  12   1    2.42    0.36
 -12  13  -1    0.16    0.32
  13  12  -1    0.34    0.28
 -12  13  -1    0.76    0.28
  13  12  -1    0.62    0.30
  12 -13  -1    0.50    0.32
  12 -13   1    0.76    0.29
 -12  13   1    0.49    0.26
  13  12   1    0.86    0.27
 -12  13   1    0.42    0.30
  13  12   1    0.46    0.33
  13  10  -1   12.23    0.75
 -10  13  -1   12.01    0.73
  10 -13  -1   12.09    0.77
 -10  13  -1   11.93    0.78
  13  10  -1   13.71    0.79
  13  10   1   11.94    0.70
 -10  13   1   12.76    0.76
  13  10   1   11.55    0.76
  10 -13   1   12.14    0.72
 -10  13   1   12.79    0.71
  13   8  -1    9.21    0.65
  13   8  -1   10.66    0.64
   8 -13  -1   10.60    0.63
  -8  13  -1    9.99    0.66
  -8  13  -1   10.93    0.69
   8 -13   1   10.00    0.60
  -8  13   1   10.01    0.59
  13   8   1    9.65    0.70
  -8  13   1    9.54    0.65
  13   8   1   10.04    0.61
  -6  13  -1   14.38    0.81
  13   6  -1   16.14    0.84
  -6  13  -1   14.17    0.81
   6 -13  -1   15.56    0.79
  13   6  -1   14.11    0.79
   6 -13   1   16.16    0.75
  -6  13   1   14.80    0.81
  13   6   1   13.98    0.75
  -6  13   1   14.53    0.73
  13   6   1   13.84    0.85
  13   4  -1   43.81    1.81
  -4  13  -1   39.68    1.77
  13   4   1   40.72    1.83
  -4  13   1   40.90    1.79
  13   4   1   34.41    1.71
  -4  13   1   46.71    1.77
  -2  13  -1   30.05    1.35
  13   2  -1   28.04    1.35
  13   2   1   29.53    1.37
  -2  13   1   29.40    1.30
   2 -13   1   30.16    1.26
   2 -13   1   29.68    1.24
  -2  13   1   28.96    1.33
   0  13  -1   35.93    1.47
  13   0  -1   35.92    1.60
   0  13  -1   36.33    1.58
   0  13   1   34.52    1.56
   0  13   1   36.95    1.55
  13   0   1   34.54    1.61
   0 -13   1   35.61    1.48
  13  -2  -1   28.54    1.36
 -13   2  -1   28.83    1.38
   2  13  -1   30.54    1.23
   2  13  -1   29.14    1.33
  -2 -13   1   29.33    1.23
   2  13   1   29.06    1.32
  13  -2   1   28.30    1.36
   2  13   1   30.04    1.31
  13  -4  -1  111.09    4.78
 -13   4  -1  111.23    4.80
   4  13  -1  118.54    4.76
   4  13  -1  124.43    4.68
  -4 -13   1  124.22    4.67
   4  13   1  120.65    4.75
   4  13   1  123.18    4.75
  13  -4   1  114.29    4.78
 -13   6  -1   24.07    1.24
 -13   6  -1   25.23    1.15
   6  13  -1   25.86    1.12
   6  13  -1   24.80    1.20
  13  -6  -1   24.01    1.22
  13  -6   1   25.69    1.23
   6  13   1   25.77    1.20
   6  13   1   26.42    1.19
 -13   6   1   25.75    1.19
   8  13  -1    8.74    0.53
  13  -8  -1    7.62    0.60
 -13   8  -1    7.76    0.55
   8  13  -1    7.97    0.57
 -13   8  -1    8.32    0.62
  13  -8   1    8.06    0.58
   8  13   1    7.84    0.55
 -13   8   1    7.51    0.56
   8  13   1    7.75    0.58
  10  13  -1   10.77    0.67
  13 -10  -1   12.19    0.75
 -13  10  -1   12.47    0.71
 -13  10  -1   12.28    0.80
  10  13  -1   11.45    0.72
  13 -10   1   11.73    0.76
 -13  10   1   11.87    0.73
  10  13   1   11.88    0.75
 -13  10   1   12.62    0.74
  10  13   1   10.91    0.71
  12  13  -1    0.36    0.27
  13 -12  -1    0.32    0.33
  12  13  -1    0.16    0.27
 -13  12  -1    0.63    0.30
 -13  12  -1    0.38    0.29
 -13  12   1    0.26    0.28
  13 -12   1    0.53    0.32
 -13  12   1    0.05    0.26
  12  13   1   -0.10    0.26
  12  13   1   -0.12    0.29
 -13  14  -1   10.81    0.79
  13 -14  -1   10.34    0.74
  14  13  -1   10.72    0.75
  14  13  -1   11.24    0.74
 -13  14  -1   11.30    0.77
  14  13   1   11.57    0.75
 -13  14   1   10.19    0.76
 -13  14   1   11.00    0.73
  13 -14   1   10.51    0.74
  14  13   1   11.51    0.82
  14  11  -1    1.95    0.36
 -11  14  -1    1.53    0.38
  11 -14  -1    1.88    0.35
 -11  14  -1    2.18    0.39
  14  11  -1    1.48    0.37
 -11  14   1    1.81    0.33
  14  11   1    1.57    0.39
  14  11   1    1.09    0.28
 -11  14   1    1.60    0.35
  11 -14   1    2.27    0.37
  14   9  -1   17.72    0.97
  -9  14  -1   16.58    1.01
   9 -14  -1   20.56    1.00
  -9  14  -1   19.74    1.00
  14   9  -1   17.36    0.97
  14   9   1   17.84    0.95
  -9  14   1   18.70    0.92
  14   9   1   17.06    1.00
   9 -14   1   21.85    0.96
  -9  14   1   18.82    1.00
  -7  14  -1   42.74    1.85
   7 -14  -1   40.07    1.80
  14   7  -1   40.73    1.85
  14   7  -1   42.25    1.83
  -7  14  -1   41.56    1.83
  -7  14   1   42.12    1.76
  -7  14   1   40.52    1.84
  14   7   1   41.34    1.87
   7 -14   1   40.67    1.76
  14   7   1   42.36    1.79
   5 -14  -1   77.14    3.30
  -5  14  -1   78.88    3.33
  -5  14  -1   88.80    3.36
  14   5  -1   78.79    3.35
  14   5   1   85.25    3.29
  14   5   1   80.18    3.38
  -5  14   1   88.40    3.27
  -5  14   1   76.25    3.33
   5 -14   1   75.34    3.25
  14   3  -1    8.52    0.62
  -3  14  -1    8.14    0.59
  -3  14   1    7.13    0.49
  -3  14   1    8.27    0.52
   3 -14   1    9.32    0.48
  -3  14   1    8.67    0.58
  14   3   1    7.78    0.60
  14   1  -1   21.66    1.10
  -1  14  -1   20.80    0.95
  -1  14  -1   21.68    1.06
   1 -14   1   23.65    0.98
  -1  14   1   21.93    1.04
  14   1   1   21.43    1.11
  -1  14   1   22.28    1.07
   1  14  -1    6.37    0.50
  14  -1  -1    6.71    0.53
   1  14  -1    6.93    0.40
   1  14   1    6.44    0.50
  -1 -14   1    5.79    0.40
   1  14   1    6.23    0.47
  14  -1   1    6.86    0.54
  14  -3  -1   17.12    0.95
   3  14  -1   18.80    0.82
   3  14  -1   19.05    0.95
 -14   3  -1   16.96    0.97
   3  14   1   17.83    0.91
  -3 -14   1   17.86    0.82
   3  14   1   17.76    0.89
 -14   5  -1   25.34    1.16
   5  14  -1   20.62    1.05
   5  14  -1   19.04    0.95
   5  14   1   19.28    1.03
  14  -5   1   24.39    1.11
   5  14   1   20.09    1.05
 -14   7  -1   36.00    1.58
 -14   7  -1   36.13    1.69
  14  -7  -1   35.04    1.65
   7  14  -1   36.21    1.55
   7  14  -1   35.62    1.62
 -14   7   1   35.89    1.62
  14  -7   1   36.92    1.66
   7  14   1   35.70    1.60
   7  14   1   35.57    1.61
 -14   9  -1   42.30    1.93
   9  14  -1   43.90    1.83
  14  -9  -1   38.69    1.89
   9  14  -1   43.50    1.88
 -14   9  -1   42.83    1.85
   9  14   1   43.27    1.89
  14  -9   1   41.73    1.89
 -14   9   1   41.64    1.88
   9  14   1   41.92    1.86
  14 -11  -1    2.88    0.44
  11  14  -1    2.41    0.41
 -14  11  -1    2.23    0.38
  11  14  -1    2.56    0.38
 -14  11  -1    2.68    0.46
  14 -11   1    2.84    0.43
 -14  11   1    2.83    0.41
  11  14   1    2.68    0.40
  11  14   1    3.00    0.44
 -14  11   1    3.15    0.42
 -14  13  -1    5.37    0.54
  14 -13  -1    5.18    0.60
  13  14  -1    5.57    0.56
  13  14  -1    6.55    0.58
 -14  13  -1    5.45    0.63
  13  14   1    5.32    0.57
  14 -13   1    5.81    0.62
 -14  13   1    5.79    0.58
  13  14   1    5.22    0.61
 -14  13   1    5.16    0.56
  14 -15  -1    7.38    0.69
 -14  15  -1    6.67    0.69
 -14  15  -1    6.24    0.66
  15  14  -1    5.55    0.64
  15  14  -1    5.62    0.60
 -14  15   1    6.96    0.63
  14 -15   1    8.03    0.68
  15  14   1    7.18    0.63
  15  14   1    6.02    0.67
  15  12  -1    8.73    0.65
 -12  15  -1    8.56    0.73
 -12  15  -1    6.99    0.62
  15  12  -1    8.72    0.67
  12 -15  -1    7.76    0.67
  15  12   1    8.31    0.73
  12 -15   1    7.53    0.63
  15  12   1    7.76    0.59
 -12  15   1    8.07    0.76
 -12  15   1    8.31    0.62
  10 -15  -1   18.50    1.02
  15  10  -1   18.61    1.04
 -10  15  -1   20.36    1.03
 -10  15  -1   19.22    1.06
  15  10  -1   19.09    1.02
  10 -15   1   18.48    0.99
 -10  15   1   19.82    0.98
  15  10   1   19.44    0.99
 -10  15   1   18.13    1.02
  15  10   1   19.46    1.07
  15   8  -1    0.31    0.30
  15   8  -1    0.19    0.28
   8 -15  -1    0.69    0.30
  -8  15  -1    0.73    0.28
  -8  15  -1    0.36    0.30
  -8  15   1    0.44    0.31
   8 -15   1    0.34    0.23
  -8  15   1    0.35    0.24
  15   8   1    0.60    0.35
  15   8   1    0.31    0.26
  15   6  -1   11.47    0.74
  -6  15  -1   11.98    0.78
   6 -15  -1   14.70    0.77
  15   6  -1   13.20    0.79
  -6  15  -1   14.39    0.78
  -6  15   1   11.66    0.69
   6 -15   1   15.62    0.72
  -6  15   1   13.48    0.82
  15   6   1   12.72    0.73
  15   6   1   13.34    0.82
  -4  15  -1    2.28    0.35
  15   4  -1    2.60    0.38
  -4  15  -1    1.62    0.34
  -4  15   1    2.90    0.36
  15   4   1    1.70    0.29
   4 -15   1    2.76    0.31
  15   4   1    2.37    0.39
  -4  15   1    2.29    0.34
  15   2  -1   12.77    0.77
  -2  15  -1   12.44    0.74
   2 -15   1   14.26    0.64
  15   2   1   11.97    0.78
  -2  15   1   12.76    0.70
  -2  15   1   12.09    0.73
   0  15  -1   12.99    0.61
   0  15  -1   12.83    0.74
  15   0  -1   12.20    0.75
   0  15   1   13.03    0.71
  15   0   1   10.82    0.75
   0  15   1   13.07    0.74
  15  -2  -1   41.09    1.92
   2  15  -1   44.64    1.78
   2  15  -1   42.52    1.89
  15  -2   1   42.28    1.93
   2  15   1   43.40    1.89
  -2 -15   1   43.65    1.78
   2  15   1   43.39    1.85
 -15   4  -1    7.35    0.67
   4  15  -1    8.35    0.62
  15  -4  -1    6.32    0.58
   4  15  -1    8.06    0.47
   4  15   1    7.16    0.55
  15  -4   1    8.14    0.61
   4  15   1    8.09    0.57
   6  15  -1   26.43    1.13
 -15   6  -1   25.48    1.18
   6  15  -1   23.69    1.21
 -15   6  -1   23.86    1.28
  15  -6  -1   24.56    1.25
   6  15   1   25.25    1.20
   6  15   1   25.47    1.20
  15  -6   1   23.80    1.25
   8  15  -1    0.37    0.23
 -15   8  -1    0.63    0.36
 -15   8  -1    0.19    0.24
   8  15  -1    0.28    0.28
  15  -8  -1   -0.35    0.29
  15  -8   1    0.17    0.28
   8  15   1    0.22    0.28
 -15   8   1    0.51    0.30
   8  15   1    0.20    0.29
  10  15  -1    8.71    0.61
  10  15  -1    9.45    0.66
 -15  10  -1    8.56    0.65
 -15  10  -1    8.74    0.74
  15 -10  -1   10.69    0.75
  10  15   1    9.34    0.68
  10  15   1    8.57    0.67
 -15  10   1    8.85    0.66
  15 -10   1    9.51    0.69
  12  15  -1    3.62    0.51
 -15  12  -1    4.55    0.61
 -15  12  -1    4.15    0.48
  15 -12  -1    3.94    0.51
  12  15  -1    3.37    0.45
  12  15   1    3.96    0.49
  12  15   1    4.09    0.51
  15 -12   1    3.98    0.53
 -15  12   1    5.17    0.60
 -15  12   1    4.41    0.54
 -15  14  -1   15.62    0.97
  14  15  -1   16.52    1.03
 -15  14  -1   15.82    1.01
  15 -14  -1   14.39    1.01
  14  15  -1   17.23    0.97
  15 -14   1   15.70    0.96
  14  15   1   15.61    0.91
 -15  14   1   17.77    1.02
 -15  14   1   16.25    0.96
  14  15   1   16.29    1.02
  16  15  -1    1.40    0.41
  16  15  -1    0.99    0.41
 -15  16  -1    1.08    0.44
  15 -16  -1    1.28    0.47
  16  15   1    0.89    0.46
 -15  16   1    1.10    0.48
 -15  16   1    1.37    0.37
  16  15   1    1.05    0.42
  15 -16   1    1.02    0.40
  16  13  -1   22.14    1.21
  16  13  -1   22.29    1.22
  13 -16  -1   24.32    1.23
 -13  16  -1   23.37    1.24
 -13  16  -1   23.18    1.26
 -13  16   1   20.16    1.33
  16  13   1   23.43    1.19
  16  13   1   22.34    1.24
 -13  16   1   22.87    1.16
  13 -16   1   22.98    1.19
  16  11  -1   10.28    0.73
 -11  16  -1   10.58    0.76
 -11  16  -1    9.83    0.79
  16  11  -1   10.35    0.76
  11 -16  -1   10.13    0.75
  16  11   1   10.53    0.77
  16  11   1    9.89    0.70
 -11  16   1   10.85    0.69
  11 -16   1   10.56    0.71
 -11  16   1   11.33    0.80
  -9  16  -1    9.79    0.65
  16   9  -1    6.75    0.65
  16   9  -1    8.48    0.68
  -9  16  -1    6.98    0.65
  -9  16   1    8.21    0.58
  16   9   1    7.34    0.66
  16   9   1    7.66    0.60
  -9  16   1    8.88    0.66
  -7  16  -1   13.46    0.85
  -7  16  -1   14.01    0.82
   7 -16  -1   13.73    0.78
  16   7  -1   13.68    0.79
  16   7  -1   12.48    0.84
  -7  16   1   13.45    0.74
   7 -16   1   13.12    0.73
  16   7   1   12.69    0.76
  16   7   1   13.94    0.89
  -7  16   1   13.50    0.81
   5 -16  -1    8.39    0.61
  -5  16  -1    9.83    0.66
  16   5  -1    8.49    0.66
  -5  16  -1    8.80    0.63
   5 -16   1    7.96    0.53
  16   5   1    8.29    0.67
  -5  16   1    8.75    0.64
  -5  16   1    9.70    0.57
  16   5   1    9.64    0.60
  16   3  -1   10.69    0.74
  -3  16  -1   10.12    0.67
  -3  16   1   10.51    0.64
  -3  16   1   10.20    0.68
  -3  16   1    9.60    0.60
  16   3   1    9.65    0.72
   3 -16   1   10.66    0.56
  -1  16  -1    6.81    0.41
  -1  16  -1    5.58    0.56
  16   1  -1    6.74    0.60
  -1  16   1    6.40    0.49
  -1  16   1    5.86    0.53
  16   1   1    5.81    0.58
   1  16  -1   19.80    0.89
   1  16  -1   19.69    1.01
  16  -1  -1   19.00    1.06
   1  16   1   19.79    0.97
  16  -1   1   19.22    1.06
   1  16   1   18.47    1.00
  -1 -16   1   20.03    0.91
   3  16  -1   16.31    0.90
   3  16  -1   17.02    0.78
  16  -3  -1   15.93    0.93
   3  16   1   16.05    0.91
  16  -3   1   15.38    0.93
   3  16   1   16.28    0.87
  16  -5  -1    3.53    0.46
   5  16  -1    3.57    0.36
   5  16  -1    2.61    0.41
 -16   5  -1    3.36    0.47
   5  16   1    2.93    0.38
  16  -5   1    3.37    0.49
   5  16   1    2.79    0.41
  16  -7  -1   13.41    0.85
 -16   7  -1   13.73    0.78
 -16   7  -1   13.13    0.89
   7  16  -1   13.33    0.85
   7  16  -1   12.86    0.73
   7  16   1   13.17    0.82
  16  -7   1   13.16    0.84
   7  16   1   14.19    0.79
  16  -9  -1   30.28    1.55
 -16   9  -1   30.50    1.56
 -16   9  -1   33.17    1.50
   9  16  -1   33.15    1.54
   9  16  -1   33.15    1.46
  16  -9   1   30.90    1.55
 -16   9   1   32.71    1.53
   9  16   1   33.84    1.54
   9  16   1   32.81    1.52
 -16  11  -1   12.11    0.81
  16 -11  -1   11.94    0.89
  11  16  -1   13.19    0.79
  11  16  -1   11.80    0.83
 -16  11  -1   12.44    0.89
  16 -11   1   11.80    0.85
 -16  11   1   13.47    0.85
  11  16   1   12.79    0.84
  11  16   1   13.26    0.83
 -16  13  -1   20.16    1.14
  13  16  -1   15.91    1.20
  13  16  -1   18.75    1.03
  16 -13  -1   19.90    1.16
 -16  13  -1   19.25    1.05
  13  16   1   17.65    1.09
  13  16   1   17.73    1.02
 -16  13   1   18.63    1.07
  16 -13   1   17.90    1.09
 -16  13   1   19.23    1.09
  15  16  -1    1.13    0.42
  15  16  -1    1.74    0.43
 -16  15  -1    1.06    0.45
 -16  15  -1    1.27    0.43
 -16  15   1    1.34    0.48
 -16  15   1    2.09    0.43
  15  16   1    1.35    0.43
  15  16   1    1.79    0.49
  16 -15   1    0.76    0.46
 -16  17  -1    3.70    0.57
  17  16  -1    2.85    0.52
  17  16  -1    3.68    0.55
  16 -17  -1    4.55    0.58
 -16  17  -1    3.67    0.58
 -16  17   1    3.04    0.58
  17  16   1    3.21    0.70
  17  16   1    3.01    0.58
 -16  17   1    5.62    0.66
 -14  17  -1    0.49    0.38
  14 -17  -1    0.16    0.37
  17  14  -1    0.66    0.39
 -14  17  -1    0.71    0.41
  17  14  -1    0.18    0.42
 -14  17   1    1.59    0.47
  14 -17   1    1.12    0.38
  17  14   1    0.66    0.49
 -14  17   1    0.78    0.36
  17  14   1    0.40    0.37
 -12  17  -1    1.93    0.47
 -12  17  -1    1.36    0.43
  12 -17  -1    2.33    0.41
  17  12  -1    1.81    0.43
  17  12  -1    1.52    0.46
  17  12   1    1.03    0.44
 -12  17   1    2.16    0.39
 -12  17   1    2.76    0.47
  17  12   1    2.23    0.41
  12 -17   1    2.30    0.40
 -10  17  -1    3.52    0.51
  10 -17  -1    3.75    0.46
 -10  17  -1    2.84    0.45
  17  10  -1    2.96    0.49
  17  10  -1    1.81    0.37
  17  10   1    3.15    0.51
  17  10   1    2.46    0.40
 -10  17   1    2.60    0.37
  10 -17   1    3.37    0.40
 -10  17   1    2.76    0.51
  -8  17  -1    7.92    0.68
  17   8  -1    8.23    0.66
  17   8  -1    8.28    0.63
   8 -17  -1    6.18    0.60
  -8  17  -1    9.76    0.72
  17   8   1    8.11    0.68
   8 -17   1    6.97    0.56
  17   8   1    8.48    0.62
  -8  17   1    8.20    0.69
  -8  17   1    8.04    0.58
  -6  17  -1   31.76    1.50
   6 -17  -1   29.14    1.45
  -6  17  -1   34.24    1.52
  17   6  -1   32.92    1.51
  17   6  -1   31.66    1.54
  -6  17   1   30.26    1.52
  17   6   1   31.50    1.55
   6 -17   1   29.01    1.39
  17   6   1   31.88    1.45
  -6  17   1   34.97    1.43
  17   4  -1   25.75    1.35
  -4  17  -1   26.37    1.29
  -4  17  -1   29.71    1.34
  17   4   1   25.24    1.36
  -4  17   1   28.04    1.22
   4 -17   1   24.65    1.17
  -4  17   1   25.54    1.24
  -4  17   1   25.86    1.29
  -2  17  -1    2.98    0.40
  17   2  -1    2.65    0.46
  17   2   1    2.42    0.44
   2 -17   1    2.72    0.32
  -2  17   1    2.27    0.38
  -2  17   1    2.64    0.37
   0  17  -1    0.05    0.18
   0  17  -1    0.16    0.26
  17   0  -1   -0.24    0.26
  17   0   1    0.16    0.33
   0  17   1    0.03    0.30
   0  17   1    0.21    0.25
  17  -2  -1    4.60    0.54
   2  17  -1    4.62    0.53
   2  17  -1    4.30    0.38
   2  17   1    4.26    0.50
  17  -2   1    4.47    0.58
   2  17   1    4.18    0.44
 -17   4  -1   16.12    0.97
   4  17  -1   15.39    0.90
   4  17  -1   16.23    0.79
  17  -4  -1   15.74    0.94
   4  17   1   15.49    0.90
   4  17   1   15.81    0.87
  17  -4   1   16.46    0.97
  17  -6  -1   10.83    0.78
   6  17  -1    8.43    0.66
   6  17  -1    8.45    0.58
 -17   6  -1   11.33    0.78
   6  17   1    8.71    0.63
  17  -6   1    9.54    0.71
   6  17   1    9.53    0.70
   8  17  -1    2.13    0.44
   8  17  -1    1.63    0.32
  17  -8  -1    2.47    0.47
 -17   8  -1    2.62    0.38
 -17   8  -1    1.63    0.42
   8  17   1    2.46    0.38
   8  17   1    2.41    0.40
  17  -8   1    2.63    0.47
 -17  10  -1    9.72    0.82
 -17  10  -1   10.67    0.74
  17 -10  -1    9.71    0.80
  10  17  -1    8.36    0.79
  10  17  -1   10.66    0.69
  17 -10   1    9.11    0.76
 -17  10   1   10.46    0.77
  10  17   1   10.56    0.74
  10  17   1   10.67    0.73
 -17  12  -1    4.10    0.57
 -17  12  -1    3.69    0.51
  12  17  -1    4.75    0.53
  12  17  -1    4.55    0.68
 -17  12   1    4.21    0.54
  12  17   1    3.38    0.50
  17 -12   1    4.80    0.62
  12  17   1    4.42    0.59
  14  17  -1    0.50    0.37
 -17  14  -1    0.98    0.45
  14  17  -1    1.02    0.44
 -17  14  -1    1.10    0.43
  17 -14  -1    0.99    0.43
  14  17   1    0.58    0.42
  17 -14   1    1.94    0.50
 -17  14   1    0.82    0.41
  14  17   1    1.42    0.44
 -17  14   1    0.84    0.36
  16  17  -1   15.75    0.98
  16  17  -1   16.25    1.05
 -17  16  -1   14.47    1.02
 -17  16  -1   13.24    1.01
  17 -16  -1   13.72    1.05
 -17  16   1   12.35    0.94
  16  17   1   15.70    1.09
  16  17   1   15.63    1.02
 -17  16   1   12.90    0.97
  17 -18  -1   13.93    1.04
 -17  18  -1   13.44    1.01
  18  17  -1   12.44    0.95
 -17  18  -1   14.20    1.09
  18  17  -1   12.08    1.01
  17 -18   1   13.16    1.01
 -17  18   1   12.34    0.97
  18  17   1   11.82    1.06
  18  17   1   12.21    0.96
 -17  18   1   13.82    0.94
  18  15  -1   16.21    1.07
 -15  18  -1   14.81    1.06
  15 -18  -1   14.39    1.07
 -15  18  -1   17.72    1.09
  18  15  -1   17.79    1.10
  15 -18   1   15.00    1.04
 -15  18   1   16.26    1.06
 -15  18   1   16.03    1.01
  18  15   1   16.29    1.15
 -13  18  -1   25.27    1.41
  13 -18  -1   24.16    1.39
  18  13  -1   25.81    1.39
 -13  18  -1   28.03    1.41
  18  13  -1   26.92    1.42
  13 -18   1   26.85    1.34
 -13  18   1   26.40    1.40
  18  13   1   26.00    1.33
 -13  18   1   26.00    1.32
  18  11  -1   15.37    0.99
  11 -18  -1   15.38    0.94
  18  11  -1   15.79    1.03
 -11  18  -1   13.78    1.07
 -11  18  -1   15.99    0.98
 -11  18   1   14.45    0.88
 -11  18   1   15.10    0.99
  18  11   1   15.42    1.03
  11 -18   1   14.43    0.90
  18  11   1   16.61    0.93
   9 -18  -1    5.80    0.56
  18   9  -1    5.17    0.57
  -9  18  -1    6.02    0.69
  -9  18  -1    5.94    0.64
  18   9  -1    4.76    0.59
  -9  18   1    5.52    0.72
  -9  18   1    5.01    0.53
  18   9   1    5.45    0.55
   9 -18   1    4.29    0.49
  18   9   1    5.64    0.68
   7 -18  -1    2.02    0.35
  18   7  -1    1.64    0.42
  18   7  -1    1.79    0.42
  -7  18  -1    2.79    0.48
  -7  18  -1    1.81    0.41
  -7  18   1    1.50    0.41
  18   7   1    1.69    0.45
   7 -18   1    2.33    0.33
  18   7   1    1.43    0.34
  -7  18   1    1.95    0.34
  -5  18  -1    8.51    0.65
  18   5  -1    7.07    0.62
  -5  18  -1    6.21    0.63
  -5  18   1    6.00    0.53
  18   5   1    6.73    0.56
  -5  18   1    6.85    0.66
  18   5   1    7.89    0.74
  18   3  -1   10.12    0.79
  -3  18  -1    9.11    0.71
  18   3   1    9.57    0.82
  -3  18   1   10.93    0.69
   3 -18   1   12.10    0.61
  -3  18   1    9.03    0.72
  -1  18  -1   14.83    0.89
  18   1  -1   15.35    0.95
  -1  18  -1   14.91    0.73
  -1  18   1   14.13    0.87
  18   1   1   14.21    0.93
  -1  18   1   14.73    0.83
   1  18  -1   21.34    1.10
  18  -1  -1   19.05    1.11
   1  18  -1   20.33    0.93
   1  18   1   20.20    1.10
   1  18   1   20.49    1.03
  18  -1   1   20.34    1.15
   3  18  -1   32.42    1.40
  18  -3  -1   30.67    1.59
   3  18  -1   33.94    1.57
   3  18   1   32.86    1.54
   3  18   1   33.42    1.50
  18  -3   1   31.32    1.62
 -18   5  -1   22.54    1.28
   5  18  -1   25.37    1.26
   5  18  -1   24.05    1.11
  18  -5  -1   23.62    1.30
  18  -5   1   22.54    1.29
   5  18   1   24.44    1.25
   5  18   1   25.27    1.19
 -18   7  -1    2.80    0.49
   7  18  -1    3.39    0.38
  18  -7  -1    2.72    0.50
   7  18  -1    2.75    0.46
   7  18   1    2.88    0.43
   7  18   1    3.31    0.44
  18  -7   1    2.99    0.50
 -18   9  -1    4.35    0.49
   9  18  -1    4.09    0.50
 -18   9  -1    5.68    0.68
   9  18   1    4.43    0.55
  18  -9   1    4.45    0.62
   9  18   1    4.74    0.55
  11  18  -1   11.95    0.79
  11  18  -1   12.23    0.93
  18 -11  -1   13.36    0.97
 -18  11  -1   11.70    0.79
 -18  11  -1   13.90    0.95
  11  18   1   12.84    0.87
  18 -11   1   12.42    1.06
  11  18   1   12.07    0.84
 -18  11   1   13.95    0.94
 -18  13  -1    7.65    0.82
 -18  13  -1    6.66    0.69
  13  18  -1    6.55    0.71
  18 -13  -1    9.48    0.80
  13  18  -1    6.99    0.64
  13  18   1    4.75    0.69
  13  18   1    5.71    0.70
  18 -13   1    9.36    0.98
 -18  13   1    6.64    0.77
 -18  15  -1    4.80    0.61
  15  18  -1    3.88    0.56
  15  18  -1    4.13    0.61
  18 -15  -1    5.54    0.69
 -18  15  -1    4.99    0.70
 -18  15   1    5.28    0.65
  15  18   1    3.12    0.57
 -18  15   1    4.54    0.63
  15  18   1    4.84    0.61
  18 -15   1    5.22    0.68
  17  18  -1   38.82    1.91
  17  18  -1   40.53    1.90
 -18  17  -1   40.41    1.90
  18 -17  -1   38.92    1.97
 -18  17  -1   38.92    1.98
  17  18   1   40.41    1.91
  17  18   1   41.93    2.01
  18 -17   1   38.40    1.95
 -18  17   1   37.11    1.86
 -18  17   1   36.46    1.91
  19  18  -1   13.61    1.09
 -18  19  -1   13.01    1.02
  19  18  -1   13.73    1.23
  18 -19  -1   13.75    1.08
 -18  19   1   14.47    1.08
  19  18   1   14.61    1.06
  18 -19   1   12.83    1.07
  19  18   1   14.43    1.12
 -18  19   1   13.33    1.01
 -16  19  -1    0.36    0.48
  19  16  -1    0.67    0.42
 -16  19  -1   -0.16    0.43
  16 -19  -1    1.02    0.46
 -16  19   1    0.48    0.52
 -16  19   1    1.00    0.40
  16 -19   1    0.71    0.73
  19  16   1    0.76    0.55
  19  16   1    0.27    0.45
  19  14  -1    1.39    0.52
 -14  19  -1    0.47    0.40
  19  14  -1    0.43    0.45
 -14  19  -1    0.05    0.41
  19  14   1   -0.44    0.43
 -14  19   1    0.73    0.41
  19  14   1   -0.19    0.45
  14 -19   1    0.97    0.39
 -14  19   1    0.16    0.37
  19  12  -1    3.62    0.52
 -12  19  -1    3.84    0.53
  19  12  -1    2.35    0.53
  12 -19  -1    5.37    0.63
 -12  19  -1    3.40    0.53
  12 -19   1    4.55    0.56
 -12  19   1    3.34    0.55
  19  12   1    4.25    0.60
 -12  19   1    4.27    0.57
  19  12   1    3.53    0.50
  19  10  -1    5.79    0.70
 -10  19  -1    7.69    0.71
 -10  19  -1    5.88    0.69
  10 -19  -1    9.19    0.70
  19  10  -1    7.29    0.77
  19  10   1    5.97    0.63
  19  10   1    6.72    0.85
  10 -19   1    8.47    0.61
 -10  19   1    7.16    0.62
 -10  19   1    7.39    0.73
  -8  19  -1   16.57    1.13
   8 -19  -1   17.63    0.98
  19   8  -1   17.82    1.03
  -8  19  -1   18.65    1.05
  19   8  -1   17.99    1.12
   8 -19   1   16.48    0.92
  -8  19   1   16.36    1.05
  19   8   1   16.49    0.96
  -8  19   1   18.97    0.95
  -6  19  -1   43.38    1.94
  19   6  -1   45.68    1.94
  19   6  -1   42.68    2.02
  -6  19  -1   38.39    2.06
   6 -19  -1   39.97    1.87
  -6  19   1   44.04    1.85
  19   6   1   44.19    1.88
  19   6   1   41.16    2.04
   6 -19   1   41.06    1.82
  -6  19   1   39.84    2.09
  -4  19  -1   35.50    1.70
  -4  19  -1   39.32    1.73
  19   4  -1   36.76    1.76
  -4  19   1   38.91    1.61
  -4  19   1   32.60    1.60
  -4  19   1   34.50    1.81
  19   4   1   36.10    1.81
   4 -19   1   32.95    1.54
  19   2  -1    0.57    0.39
  -2  19  -1   -0.03    0.34
  -2  19   1    0.71    0.30
   2 -19   1    0.23    0.23
  -2  19   1    0.18    0.33
  19   2   1    0.66    0.41
   0  19  -1    3.09    0.49
   0  19  -1    3.19    0.36
  19   0  -1    3.02    0.51
  19   0   1    3.56    0.53
   0  19   1    3.84    0.53
   0  19   1    3.52    0.42
   2  19  -1   -0.05    0.37
   2  19  -1   -0.18    0.21
  19  -2  -1    0.18    0.37
   2  19   1    0.58    0.30
   2  19   1    0.43    0.40
  19  -2   1    0.11    0.37
  19  -4  -1   10.20    0.97
   4  19  -1    9.74    0.75
   4  19  -1    9.54    0.59
  19  -4   1   10.27    0.81
   4  19   1    8.83    0.68
   4  19   1    9.61    0.75
   6  19  -1   19.81    1.00
 -19   6  -1   22.08    1.23
  19  -6  -1   21.45    1.65
  19  -6   1   22.77    1.37
   6  19   1   20.29    1.14
   6  19   1   19.28    1.09
   8  19  -1    7.72    0.70
 -19   8  -1    8.66    0.87
  19  -8  -1    8.20    0.77
   8  19  -1    6.59    0.56
   8  19   1    7.19    0.67
   8  19   1    7.01    0.76
  10  19  -1   21.68    1.12
  10  19  -1   22.25    1.27
  19 -10  -1   21.80    1.33
 -19  10  -1   22.19    1.17
 -19  10  -1   22.56    1.34
  19 -10   1   22.87    1.31
  10  19   1   20.97    1.36
  10  19   1   22.34    1.20
  12  19  -1   13.28    0.95
  12  19  -1   13.46    0.89
 -19  12  -1   13.68    0.96
 -19  12  -1   14.36    1.07
  19 -12  -1   13.43    1.04
  12  19   1   13.88    1.00
 -19  12   1   15.46    1.03
  19 -12   1   14.88    1.06
  12  19   1   13.76    0.94
 -19  14  -1    0.46    0.49
  19 -14  -1    0.22    0.41
  14  19  -1    0.49    0.36
 -19  14  -1    0.35    0.43
  14  19  -1    0.11    0.42
 -19  14   1    0.76    0.46
  14  19   1    0.93    0.40
  14  19   1    0.55    0.43
  19 -14   1    0.21    0.46
  19 -16  -1    0.82    0.51
 -19  16  -1    0.11    0.45
  16  19  -1    0.04    0.38
  16  19  -1   -0.18    0.41
  16  19   1    0.43    0.58
  19 -16   1    0.59    0.51
 -19  16   1   -0.10    0.41
  16  19   1    0.07    0.44
 -19  18  -1   11.11    0.99
  18  19  -1   11.15    1.01
  19 -18  -1   12.06    0.98
  18  19  -1   10.60    1.00
 -19  18  -1   13.78    1.11
 -19  18   1   10.29    0.98
  19 -18   1   10.66    1.00
  18  19   1   12.20    1.10
 -19  18   1   10.29    0.90
  18  19   1   10.83    0.95
 -19  20  -1    2.35    0.62
 -19  20  -1    1.61    0.53
  20  19  -1    1.18    0.58
  20  19  -1    0.48    0.54
  19 -20  -1    2.08    0.64
 -19  20   1    2.84    0.62
  19 -20   1    2.22    0.61
  20  19   1    1.96    0.61
  20  19   1    2.20    0.55
 -17  20  -1   25.06    1.47
  20  17  -1   23.78    1.47
 -17  20  -1   24.09    1.39
  20  17  -1   24.12    1.39
  17 -20  -1   24.49    1.43
  17 -20   1   25.88    1.42
 -17  20   1   21.47    1.39
  20  17   1   23.83    1.49
 -17  20   1   24.70    1.34
  20  17   1   23.27    1.32
  20  15  -1   51.69    2.38
  20  15  -1   52.18    2.32
 -15  20  -1   51.86    2.35
 -15  20  -1   50.11    2.35
  15 -20  -1   45.91    2.32
 -15  20   1   50.25    2.25
 -15  20   1   49.03    2.35
  20  15   1   51.06    2.43
  20  15   1   50.55    2.29
  15 -20   1   46.75    2.29
 -13  20  -1   39.66    1.98
  13 -20  -1   36.46    2.06
  20  13  -1   43.81    2.01
  20  13  -1   42.45    2.04
 -13  20  -1   43.84    2.01
  20  13   1   42.10    2.08
  13 -20   1   41.14    1.91
  20  13   1   42.10    1.96
 -13  20   1   41.48    2.04
 -13  20   1   41.09    1.90
 -11  20  -1   20.87    1.18
 -11  20  -1   19.72    1.21
  20  11  -1   22.19    1.23
  20  11  -1   18.53    1.35
  11 -20  -1   18.91    1.11
  20  11   1   20.08    1.11
  11 -20   1   17.51    1.05
  20  11   1   19.93    1.27
 -11  20   1   20.46    1.19
 -11  20   1   19.84    1.07
  -9  20  -1   15.13    1.03
   9 -20  -1   13.19    0.90
  -9  20  -1   16.63    1.01
  20   9  -1   15.05    0.95
  20   9   1   14.84    1.10
  20   9   1   15.59    0.93
  -9  20   1   16.07    0.89
  -9  20   1   13.67    0.97
   9 -20   1   14.01    0.86
  -7  20  -1    3.15    0.47
   7 -20  -1    2.55    0.42
  -7  20  -1    2.55    0.48
  20   7  -1    2.14    0.49
  -7  20   1    2.55    0.49
   7 -20   1    2.62    0.37
  20   7   1    2.18    0.52
  -7  20   1    2.23    0.38
  20   7   1    3.38    0.44
   5 -20  -1    9.84    0.69
  -5  20  -1    8.30    0.74
  20   5   1    7.18    0.64
   5 -20   1   10.28    0.62
  -5  20   1    6.52    0.63
  20   5   1    8.70    0.85
  -5  20   1    9.26    0.76
  -3  20  -1   14.52    0.96
  -3  20  -1   10.67    0.88
  -3  20   1   13.89    0.90
  -3  20   1   14.85    0.84
  20   3   1   14.52    0.97
  -1  20  -1    3.50    0.53
  -1  20   1    3.47    0.52
  20   1   1    4.13    0.65
   1 -20   1    5.07    0.43
  -1  20   1    4.56    0.53
   1  20  -1   12.61    0.68
   1  20  -1   12.51    0.85
  20  -1  -1   12.58    0.95
  20  -1   1   12.39    0.92
   1  20   1   10.93    0.95
   1  20   1   12.65    0.79
   3  20  -1   44.73    1.88
   3  20  -1   43.80    2.05
  20  -3  -1   42.86    2.09
   3  20   1   44.77    1.97
  20  -3   1   45.77    2.14
   3  20   1   43.80    2.17
   5  20  -1   26.02    1.33
  20  -5  -1   23.99    1.40
   5  20  -1   25.30    1.15
   5  20   1   25.52    1.26
   5  20   1   23.28    1.31
  20  -5   1   22.88    1.35
   7  20  -1    1.00    0.45
  20  -7  -1    1.36    0.45
   7  20  -1    0.83    0.29
  20  -7   1    1.17    0.51
   7  20   1    0.88    0.45
   7  20   1    0.85    0.36
   9  20  -1    3.41    0.45
   9  20  -1    3.48    0.52
  20  -9  -1    4.33    0.61
  20  -9   1    4.90    0.67
   9  20   1    3.75    0.51
   9  20   1    4.71    0.60
  11  20  -1    5.62    0.68
  11  20  -1    4.22    0.58
  20 -11  -1    7.21    0.77
 -20  11  -1    5.54    0.65
  20 -11   1    6.37    0.74
  11  20   1    6.68    0.77
  11  20   1    4.73    0.61
  13  20  -1   11.19    0.81
  20 -13  -1   14.27    1.05
 -20  13  -1   11.09    0.89
 -20  13  -1   12.21    1.03
  13  20  -1   11.40    0.91
  20 -13   1   13.17    1.03
  13  20   1   12.22    0.90
  13  20   1    9.83    0.86
 -20  13   1   10.85    0.90
 -20  15  -1   20.56    1.27
 -20  15  -1   17.56    1.11
  15  20  -1   16.62    1.11
  20 -15  -1   18.90    1.25
  15  20  -1   16.93    1.21
  20 -15   1   19.80    1.20
 -20  15   1   18.78    1.21
  15  20   1   18.44    1.13
  15  20   1   17.60    1.20
 -20  17  -1   31.30    1.66
  17  20  -1   31.54    1.65
 -20  17  -1   30.55    1.70
  17  20  -1   29.87    1.64
  20 -17  -1   31.04    1.66
  17  20   1   30.89    1.60
 -20  17   1   29.95    1.68
  20 -17   1   28.64    1.66
  17  20   1   30.74    1.68
  20 -19  -1    5.05    0.73
  19  20  -1    8.49    0.88
  19  20  -1    5.29    0.72
 -20  19  -1    5.58    0.79
 -20  19  -1    4.14    0.70
  19  20   1    5.11    0.72
  20 -19   1    6.09    0.79
  19  20   1    6.23    0.80
 -20  19   1    5.36    0.75
  21  20  -1    4.74    0.73
 -20  21  -1    3.81    0.75
 -20  21  -1    5.32    0.79
  20 -21  -1    3.80    0.76
  21  20  -1    4.21    0.75
  21  20   1    3.31    0.76
 -20  21   1    5.60    0.82
  21  20   1    5.06    0.73
  20 -21   1    5.08    0.73
  21  18  -1    3.01    0.64
 -18  21  -1    1.91    0.64
  18 -21  -1    2.17    0.61
 -18  21  -1    0.76    0.52
  21  18  -1    2.32    0.61
  21  18   1    2.35    0.66
 -18  21   1    1.66    0.63
  18 -21   1    2.31    0.60
  21  18   1    2.06    0.56
  21  16  -1    3.08    0.64
  21  16  -1    2.32    0.58
 -16  21  -1    2.60    0.64
 -16  21  -1    2.14    0.54
  16 -21  -1    1.76    0.53
 -16  21   1    4.05    0.68
  21  16   1    1.44    0.60
  21  16   1    2.61    0.54
  16 -21   1    2.72    0.58
  21  14  -1    2.21    0.59
  21  14  -1    1.96    0.55
 -14  21  -1    1.87    0.51
 -14  21  -1    2.57    0.53
  14 -21  -1    3.48    0.60
  21  14   1    3.38    0.68
  21  14   1    3.08    0.53
 -14  21   1    2.03    0.58
 -14  21   1    2.63    0.50
  14 -21   1    3.33    0.56
  12 -21  -1   15.40    0.98
 -12  21  -1   13.61    1.02
  21  12  -1   10.30    0.96
  21  12  -1   12.79    1.03
 -12  21  -1   12.19    0.94
 -12  21   1   13.51    0.99
  12 -21   1   13.91    0.90
 -12  21   1   13.33    0.87
  21  12   1   11.97    1.01
  21  12   1   10.94    0.91
  21  10  -1   23.73    1.33
 -10  21  -1   22.73    1.29
  10 -21  -1   25.43    1.25
 -10  21  -1   21.40    1.25
  21  10  -1   20.95    1.29
  21  10   1   21.13    1.33
  21  10   1   21.47    1.21
 -10  21   1   23.36    1.36
 -10  21   1   22.86    1.17
  10 -21   1   24.27    1.18
  -8  21  -1   48.77    2.24
  21   8  -1   48.78    2.31
  21   8  -1   46.07    2.34
  -8  21  -1   50.83    2.23
   8 -21  -1   48.20    2.17
   8 -21   1   48.74    2.11
  -8  21   1   50.44    2.14
  21   8   1   49.22    2.16
  -8  21   1   45.36    2.23
  21   8   1   48.65    2.31
  -6  21  -1    6.53    0.76
  -6  21  -1    8.55    0.83
  21   6  -1    9.70    0.82
  21   6  -1    8.71    0.82
   6 -21  -1    9.93    0.68
   6 -21   1    9.77    0.65
  -6  21   1    9.55    0.78
  21   6   1    8.20    0.70
  -6  21   1    8.63    0.67
  21   6   1   10.29    0.93
  -4  21  -1   35.53    1.73
  -4  21  -1   36.92    1.71
  21   4  -1   36.12    1.81
  21   4   1   35.28    1.79
  -4  21   1   33.00    1.62
   4 -21   1   32.16    1.54
  -4  21   1   37.89    1.62
  -4  21   1   35.61    1.75
  -2  21  -1    7.17    0.72
  21   2  -1    7.37    0.76
   2 -21   1    6.89    0.51
  21   2   1    7.22    0.84
  -2  21   1    7.06    0.71
  -2  21   1    7.93    0.61
   0  21  -1    7.24    0.71
  21   0  -1    5.61    0.73
   0  21  -1    6.36    0.49
   0  21   1    6.39    0.60
   0  21   1    6.59    0.75
  21   0   1    6.07    0.74
   2  21  -1    3.98    0.44
  21  -2  -1    3.61    0.57
   2  21  -1    3.59    0.53
  21  -2   1    3.56    0.64
   2  21   1    4.14    0.48
   2  21   1    3.51    0.56
  21  -4  -1   17.49    1.14
   4  21  -1   16.70    0.86
   4  21  -1   15.61    1.03
  21  -4   1   16.59    1.10
   4  21   1   16.07    0.95
   4  21   1   17.15    1.06
   6  21  -1   18.28    0.96
  21  -6  -1   19.20    1.18
   6  21  -1   17.34    1.11
  21  -6   1   19.15    1.24
   6  21   1   18.53    1.04
   6  21   1   20.31    1.18
   8  21  -1   43.43    1.92
   8  21  -1   45.42    2.10
  21  -8  -1   41.62    2.11
  21  -8   1   45.44    2.17
   8  21   1   43.89    2.07
   8  21   1   42.35    1.98
 -21  10  -1   46.62    2.38
  10  21  -1   51.50    2.20
  21 -10  -1   49.97    2.40
  10  21  -1   50.77    2.34
  21 -10   1   48.83    2.36
  10  21   1   50.16    2.26
  10  21   1   51.85    2.32
  12  21  -1   39.94    1.91
 -21  12  -1   36.83    1.94
  21 -12  -1   38.00    2.00
 -21  12  -1   36.94    1.87
  12  21  -1   39.89    1.80
  12  21   1   40.41    1.92
  12  21   1   40.46    1.87
  21 -12   1   36.70    1.93
  14  21  -1    6.85    0.77
 -21  14  -1    5.56    0.68
  21 -14  -1    5.19    0.80
  14  21  -1    7.20    0.73
 -21  14  -1    5.99    0.78
  14  21   1    7.17    0.80
  21 -14   1    6.81    0.90
  14  21   1    6.06    0.72
 -21  14   1    5.75    0.71
 -21  16  -1    2.39    0.62
 -21  16  -1    1.67    0.53
  21 -16  -1    2.83    0.66
  16  21  -1    2.26    0.52
  16  21  -1    2.85    0.63
 -21  16   1    2.22    0.55
  16  21   1    3.19    0.62
  21 -16   1    4.10    0.69
  16  21   1    1.95    0.58
  18  21  -1    0.71    0.54
 -21  18  -1    1.43    0.59
 -21  18  -1    0.70    0.55
  21 -18  -1    0.64    0.60
  18  21   1    0.24    0.52
  18  21   1    1.14    0.54
  21 -18   1    1.02    0.58
 -21  18   1    0.60    0.53
  21 -20  -1    1.98    0.61
  20  21  -1    1.63    0.65
 -21  20  -1    0.73    0.59
 -21  20  -1    2.18    0.66
  20  21  -1    1.57    0.56
  21 -20   1    2.22    0.63
 -21  20   1    0.36    0.57
  20  21   1    1.07    0.59
  20  21   1    1.15    0.61
 -21  22  -1    1.91    0.71
  22  21  -1    3.06    0.72
  22  21  -1    1.86    0.68
 -21  22  -1    1.62    0.67
  21 -22  -1    2.85    0.70
  21 -22   1    2.43    0.71
 -21  22   1    1.32    0.67
  22  21   1    2.54    0.65
  22  21   1    2.67    0.70
  22  19  -1    2.62    0.67
  19 -22  -1    3.06    0.70
 -19  22  -1    3.36    0.71
  22  19  -1    2.03    0.65
 -19  22  -1    3.71    0.69
 -19  22   1    2.72    0.66
  22  19   1    3.43    0.73
  19 -22   1    2.61    0.66
  22  19   1    1.69    0.59
  22  17  -1    7.23    0.86
 -17  22  -1   10.47    1.19
  17 -22  -1    9.26    0.95
 -17  22  -1    8.75    1.04
  22  17  -1    8.09    0.91
 -17  22   1    8.15    0.95
  22  17   1    8.08    1.03
  17 -22   1    8.45    0.98
  22  17   1    9.36    0.90
 -15  22  -1   15.22    1.15
 -15  22  -1   15.54    1.21
  22  15  -1   15.93    1.15
  15 -22  -1   13.86    1.08
  22  15  -1   15.91    1.17
  22  15   1   14.63    1.05
 -15  22   1   15.95    1.23
  22  15   1   16.81    1.26
  15 -22   1   16.28    1.12
 -13  22  -1   12.45    1.08
  22  13  -1   13.75    1.02
 -13  22  -1   12.68    0.93
  13 -22  -1   11.86    0.97
  22  13  -1   12.41    1.06
 -13  22   1   11.86    1.02
  22  13   1   11.77    0.95
  22  13   1   12.32    1.10
  13 -22   1   12.29    0.90
 -13  22   1   14.86    0.94
  22  11  -1    6.52    0.84
  22  11  -1    5.95    0.70
 -11  22  -1    6.00    0.74
  11 -22  -1    5.98    0.74
 -11  22  -1    6.39    0.79
  22  11   1    6.81    0.89
 -11  22   1    5.28    0.69
  11 -22   1    5.76    0.62
 -11  22   1    6.10    0.66
  22  11   1    5.79    0.76
  -9  22  -1    0.96    0.48
  -9  22  -1    1.34    0.44
  22   9  -1    1.25    0.49
  22   9  -1    1.89    0.52
   9 -22  -1    1.39    0.39
  22   9   1    1.79    0.47
   9 -22   1    1.68    0.38
  22   9   1    1.25    0.54
  -9  22   1    1.12    0.48
  -9  22   1    1.34    0.40
  -7  22  -1   13.07    0.98
  22   7  -1    9.72    1.03
  22   7  -1   12.01    0.96
  -7  22  -1   10.65    0.89
   7 -22   1   15.08    0.80
  22   7   1   11.13    0.80
  -7  22   1   13.51    1.00
  22   7   1   11.54    0.97
  -7  22   1   10.81    0.79
  -5  22  -1   10.36    0.91
   5 -22  -1   10.55    0.74
  -5  22  -1    9.73    0.83
  22   5  -1    9.91    0.96
  -5  22   1   10.43    0.86
  22   5   1    9.57    0.79
  -5  22   1   12.45    0.78
  22   5   1   11.22    0.92
   5 -22   1   10.52    0.68
  -3  22  -1   10.12    0.83
  -3  22  -1    7.21    0.80
  22   3  -1   10.13    0.89
  -3  22   1    8.43    0.80
  22   3   1    8.87    0.94
   3 -22   1   12.50    0.67
  -3  22   1   12.45    0.77
  22   1  -1    8.38    0.82
  -1  22  -1    8.30    0.78
  22   1   1    8.20    0.83
  -1  22   1    7.42    0.76
  -1  22   1    9.14    0.70
   1 -22   1    9.63    0.59
   1  22  -1   27.60    1.43
   1  22  -1   25.81    1.22
  22  -1  -1   26.11    1.48
   1  22   1   27.73    1.33
  22  -1   1   26.89    1.54
   1  22   1   26.75    1.41
   3  22  -1   35.01    1.72
  22  -3  -1   31.23    1.74
   3  22  -1   33.95    1.49
  22  -3   1   33.43    1.76
   3  22   1   33.85    1.67
   3  22   1   33.29    1.58
   5  22  -1    4.46    0.59
   5  22  -1    4.35    0.51
  22  -5  -1    5.55    0.72
  22  -5   1    5.86    0.74
   5  22   1    5.78    0.67
   5  22   1    5.61    0.57
   7  22  -1   36.92    1.82
  22  -7  -1   35.19    1.86
   7  22  -1   35.55    1.62
  22  -7   1   34.94    1.84
   7  22   1   36.74    1.80
   7  22   1   34.68    1.67
   9  22  -1    0.74    0.49
   9  22  -1    0.76    0.35
  22  -9  -1    0.78    0.48
  22  -9   1    0.99    0.54
   9  22   1    0.27    0.40
   9  22   1    1.18    0.43
  11  22  -1    1.66    0.41
  11  22  -1    1.23    0.50
 -22  11  -1    1.95    0.58
  22 -11  -1    2.17    0.57
  11  22   1    1.42    0.51
  22 -11   1    1.26    0.57
  11  22   1    1.42    0.47
  13  22  -1    3.15    0.50
 -22  13  -1    3.71    0.69
  13  22  -1    3.14    0.59
 -22  13  -1    3.74    0.59
  22 -13  -1    5.86    0.79
  13  22   1    2.97    0.60
  13  22   1    3.08    0.62
  22 -13   1    4.01    0.64
 -22  15  -1    5.76    0.79
 -22  15  -1    4.11    0.65
  15  22  -1    4.76    0.69
  22 -15  -1    6.89    0.86
  15  22  -1    3.63    0.60
  22 -15   1    5.21    0.74
 -22  15   1    5.38    0.71
  15  22   1    5.74    0.74
  17  22  -1    8.65    0.98
  22 -17  -1    8.42    0.97
 -22  17  -1    7.77    0.99
  17  22  -1    7.16    0.87
 -22  17  -1    8.34    0.94
  17  22   1    7.25    0.95
 -22  17   1    8.90    1.02
  22 -17   1    7.69    1.01
  17  22   1    9.21    0.90
  19  22  -1    9.68    1.02
  22 -19  -1    8.35    1.00
 -22  19  -1    8.25    1.05
  19  22  -1    8.05    0.93
 -22  19  -1    7.28    0.91
  19  22   1   10.70    1.04
 -22  19   1    8.69    0.99
  22 -19   1    9.39    1.08
  19  22   1    9.58    1.10
  21  22  -1    3.27    0.71
 -22  21  -1    2.75    0.74
  22 -21  -1    2.50    0.78
  21  22  -1    3.35    0.71
 -22  21  -1    3.83    0.76
  21  22   1    4.17    0.73
 -22  21   1    2.97    0.72
  21  22   1    2.75    0.73
  22 -21   1    2.47    0.71
  23  22  -1    1.73    0.68
  23  22  -1    3.05    0.73
 -22  23  -1    2.73    0.78
  22 -23  -1    3.36    0.81
 -22  23  -1    1.99    0.75
  23  22   1    2.03    0.71
  22 -23   1    2.54    0.74
  23  22   1    1.52    0.75
 -22  23   1    2.61    0.73
  20 -23  -1   -0.47    0.57
 -20  23  -1    0.35    0.57
 -20  23  -1    0.17    0.59
  23  20  -1    0.32    0.62
  23  20  -1   -0.88    0.57
  20 -23   1    0.50    0.64
  23  20   1   -0.18    0.56
  23  20   1   -0.08    0.62
  23  18  -1    1.71    0.66
  23  18  -1    2.66    0.66
 -18  23  -1    2.17    0.67
  18 -23  -1    1.63    0.64
 -18  23  -1    2.04    0.69
 -18  23   1    1.90    0.65
  23  18   1    2.05    0.70
  23  18   1    2.48    0.62
  18 -23   1    2.94    0.66
  16 -23  -1    4.90    0.69
  23  16  -1    4.81    0.70
  23  16  -1    4.43    0.67
 -16  23  -1    5.85    0.74
  23  16   1    4.31    0.64
  23  16   1    4.17    0.73
 -16  23   1    5.21    0.81
  16 -23   1    5.42    0.74
 -14  23  -1    4.39    0.66
  23  14  -1    2.89    0.57
 -14  23  -1    2.74    0.68
  14 -23  -1    3.91    0.61
  23  14  -1    3.05    0.63
 -14  23   1    3.45    0.57
  23  14   1    3.11    0.65
  23  14   1    2.37    0.51
 -14  23   1    3.83    0.71
 -12  23  -1    9.22    0.89
 -12  23  -1    8.47    0.87
  23  12  -1    9.49    0.90
  23  12  -1    6.36    0.80
  23  12   1    7.16    0.82
  23  12   1    8.50    0.94
 -12  23   1    9.11    0.79
 -12  23   1    8.93    1.01
  12 -23   1   11.26    0.76
 -10  23  -1   12.31    0.96
 -10  23  -1    8.46    0.92
  23  10  -1   11.53    1.03
  10 -23  -1   13.66    0.94
  23  10  -1   10.30    0.94
  10 -23   1   11.60    0.80
  23  10   1    9.37    1.02
 -10  23   1   11.94    1.05
 -10  23   1   10.77    0.83
  23   8  -1    7.05    0.81
  23   8  -1    7.94    0.91
  -8  23  -1    7.51    0.81
  -8  23  -1    8.17    0.80
   8 -23  -1    7.62    0.67
  -8  23   1    7.66    0.89
  23   8   1    7.73    0.79
   8 -23   1    6.66    0.63
  -8  23   1    8.30    0.71
  23   8   1    7.07    0.84
  -6  23  -1   37.30    1.78
  -6  23  -1   34.47    1.79
  23   6  -1   37.45    1.87
   6 -23  -1   34.26    1.69
  23   6  -1   39.13    1.81
  23   6   1   36.15    1.88
  -6  23   1   37.88    1.70
  -6  23   1   35.67    1.84
   6 -23   1   31.03    1.60
  23   6   1   38.49    1.73
  -4  23  -1    1.10    0.43
   4 -23  -1    2.84    0.45
  23   4  -1    1.43    0.50
  -4  23  -1    1.14    0.45
   4 -23   1    2.22    0.35
  23   4   1    1.77    0.41
  -4  23   1    1.71    0.53
  -4  23   1    1.65    0.41
  23   4   1    1.77    0.58
  -2  23  -1    1.29    0.45
  23   2  -1    1.05    0.50
  23   2   1    1.71    0.53
  -2  23   1    1.99    0.41
   2 -23   1    1.24    0.31
  -2  23   1    1.76    0.47
  -2  23   1    1.52    0.40
   0  23  -1    2.81    0.52
  23   0  -1    3.33    0.63
  23   0   1    2.36    0.62
   0  23   1    2.14    0.49
   0  23   1    2.00    0.43
   2  23  -1    1.64    0.46
  23  -2  -1    1.43    0.52
   2  23  -1    1.80    0.32
   2  23   1    1.94    0.41
  23  -2   1    1.27    0.49
   2  23   1    1.56    0.52
   4  23  -1    5.85    0.55
  23  -4  -1    5.67    0.74
   4  23  -1    6.25    0.74
   4  23   1    5.57    0.71
  23  -4   1    6.49    0.80
   4  23   1    6.43    0.64
   6  23  -1   20.81    1.24
  23  -6  -1   19.73    1.25
   6  23  -1   18.16    0.98
   6  23   1   17.43    1.06
  23  -6   1   19.64    1.27
   6  23   1   18.25    1.16
   8  23  -1    9.94    0.70
  23  -8  -1    9.71    0.93
   8  23  -1    9.91    0.96
   8  23   1    9.40    0.80
  23  -8   1   10.40    0.94
   8  23   1    8.96    0.93
  23 -10  -1   17.97    1.28
  10  23  -1   19.87    1.24
  10  23  -1   19.73    1.08
  23 -10   1   20.38    1.31
  10  23   1   17.68    1.15
  10  23   1   20.18    1.21
  23 -12  -1   32.20    1.78
  12  23  -1   33.92    1.75
 -23  12  -1   30.72    1.77
  12  23   1   33.03    1.65
  23 -12   1   30.39    1.81
  12  23   1   33.10    1.73
  14  23  -1    7.59    0.84
  14  23  -1    6.90    0.83
  23 -14  -1    6.42    0.84
 -23  14  -1    6.91    0.83
 -23  14  -1    7.29    0.78
  14  23   1    5.95    0.87
  23 -14   1    7.52    0.91
  14  23   1    6.62    0.76
 -23  16  -1    1.93    0.59
 -23  16  -1    2.70    0.66
  23 -16  -1    2.25    0.74
  16  23  -1    1.79    0.66
  23 -16   1    2.05    0.67
 -23  16   1    2.30    0.61
  16  23   1    1.48    0.61
  16  23   1    1.79    0.56
  18  23  -1    0.48    0.65
 -23  18  -1    1.48    0.61
  23 -18  -1   -0.03    0.67
  18  23  -1    0.52    0.56
 -23  18  -1    0.92    0.65
  18  23   1   -0.20    0.55
  23 -18   1   -0.35    0.54
  18  23   1   -0.01    0.59
 -23  18   1   -0.22    0.52
  20  23  -1    0.66    0.59
 -23  20  -1    0.28    0.68
  23 -20  -1    0.37    0.68
 -23  20  -1    0.71    0.63
  20  23   1    1.25    0.65
  20  23   1    0.27    0.60
 -23  20   1   -0.79    0.60
  23 -20   1    0.32    0.65
  23 -22  -1    5.31    0.96
  22  23  -1    5.53    0.92
 -23  22  -1    7.02    0.91
 -23  22  -1    6.14    0.92
 -23  22   1    5.22    0.93
  22  23   1    6.28    0.92
  23 -22   1    5.22    0.87
  22  23   1    5.47    0.79
  23 -24  -1    6.69    0.97
 -23  24  -1    6.85    0.96
 -23  24  -1    8.38    1.04
  24  23  -1    7.49    0.97
  24  23  -1    7.08    1.00
 -23  24   1    7.48    1.06
  24  23   1    7.32    1.02
  24  23   1    7.34    0.98
  23 -24   1    8.44    1.01
 -21  24  -1   11.84    1.18
  21 -24  -1   12.86    1.26
 -21  24  -1   11.83    1.17
  24  21  -1   12.40    1.24
  24  21  -1   14.93    1.35
  21 -24   1   12.15    1.22
 -21  24   1   11.49    1.34
  24  21   1   12.99    1.19
  24  21   1   12.38    1.32
  19 -24  -1    4.67    0.78
 -19  24  -1    4.03    0.75
 -19  24  -1    4.51    0.78
  24  19  -1    3.77    0.71
  24  19  -1    3.11    0.76
  24  19   1    4.80    0.89
 -19  24   1    3.46    0.75
  24  19   1    3.48    0.73
  19 -24   1    3.95    0.74
 -17  24  -1    0.65    0.64
  24  17  -1    0.59    0.59
  24  17  -1   -0.58    0.58
  17 -24  -1    0.62    0.58
 -17  24  -1    1.85    0.69
  24  17   1    0.05    0.52
 -17  24   1    1.87    0.68
  17 -24   1    1.29    0.56
  24  17   1    0.87    0.69
 -15  24  -1    8.29    1.02
  24  15  -1    7.76    0.86
  15 -24  -1    6.67    0.87
 -15  24  -1    8.01    0.93
  24  15  -1    5.66    0.79
 -15  24   1    7.12    0.86
  24  15   1    8.79    1.11
  24  15   1    6.37    0.74
 -15  24   1    7.21    0.80
  15 -24   1    7.17    0.84
 -13  24  -1    4.82    0.70
 -13  24  -1    3.58    0.69
  24  13  -1    4.32    0.68
  13 -24  -1    4.52    0.65
  24  13  -1    4.18    0.75
  24  13   1    5.78    0.82
 -13  24   1    4.04    0.70
  13 -24   1    4.23    0.64
 -13  24   1    4.00    0.58
  24  13   1    4.17    0.62
 -11  24  -1    1.32    0.51
  24  11  -1    1.30    0.53
  11 -24  -1    1.51    0.60
  24  11  -1    2.13    0.55
 -11  24  -1    2.43    0.64
  24  11   1    2.22    0.52
  24  11   1    1.58    0.56
 -11  24   1    0.92    0.54
  11 -24   1    2.06    0.44
 -11  24   1    2.47    0.47
  -9  24  -1    0.76    0.48
   9 -24  -1    0.77    0.47
  24   9  -1    1.12    0.50
  24   9  -1    0.93    0.51
  -9  24  -1   -0.29    0.47
  24   9   1   -0.03    0.51
  24   9   1    1.18    0.61
  -9  24   1    0.39    0.55
  -9  24   1    0.03    0.38
   9 -24   1    0.43    0.35
  -7  24  -1   11.21    1.01
  -7  24  -1   10.50    0.90
  24   7  -1   10.11    0.92
  24   7  -1    9.91    0.93
   7 -24  -1    8.36    0.79
   7 -24   1    9.32    0.73
  24   7   1   10.65    0.87
  -7  24   1   10.07    0.82
  24   7   1    9.52    0.97
  -7  24   1   10.09    0.93
   5 -24  -1   13.92    0.91
  -5  24  -1   13.69    1.01
  -5  24  -1   14.53    1.03
  24   5  -1   13.40    1.07
  24   5   1   13.18    1.05
   5 -24   1   14.24    0.83
  24   5   1   12.97    0.98
  -5  24   1   12.46    1.02
  -5  24   1   13.57    0.88
  24   3  -1    0.48    0.47
  -3  24  -1   -0.22    0.45
  -3  24  -1    0.97    0.47
  -3  24   1    0.75    0.37
   3 -24   1    0.94    0.32
  -3  24   1    0.92    0.41
  -3  24   1    0.70    0.44
  24   3   1    0.45    0.48
  -1  24  -1    3.64    0.64
  24   1  -1    4.49    0.68
  -1  24   1    5.68    0.60
  24   1   1    4.43    0.70
   1 -24   1    5.55    0.50
  -1  24   1    3.92    0.61
   1  24  -1    9.54    0.65
  24  -1  -1   10.70    0.96
   1  24  -1   10.91    0.92
   1  24   1   11.03    0.97
  24  -1   1    9.75    0.96
   1  24   1   10.07    0.77
   3  24  -1    3.04    0.58
   3  24  -1    3.06    0.40
  24  -3  -1    3.38    0.64
   3  24   1    3.81    0.59
   3  24   1    3.51    0.48
  24  -3   1    1.72    0.56
   5  24  -1   17.85    1.22
  24  -5  -1   19.73    1.35
   5  24  -1   20.67    1.04
  24  -5   1   20.27    1.32
   5  24   1   19.30    1.13
   5  24   1   21.42    1.25
   7  24  -1    3.58    0.45
  24  -7  -1    3.76    0.73
   7  24  -1    2.98    0.58
   7  24   1    3.64    0.51
  24  -7   1    3.23    0.67
   7  24   1    3.32    0.59
  24  -9  -1    1.11    0.56
   9  24  -1    1.27    0.46
   9  24  -1    1.36    0.58
   9  24   1    1.05    0.50
  24  -9   1    0.78    0.58
   9  24   1    1.67    0.46
  11  24  -1    0.24    0.54
  24 -11  -1    0.54    0.56
  24 -11   1    0.92    0.64
  11  24   1    0.18    0.44
  11  24   1    0.59    0.47
  24 -13  -1    1.95    0.63
  13  24  -1    0.40    0.53
  13  24   1    0.48    0.59
  24 -13   1    1.37    0.61
  13  24   1    1.46    0.53
  24 -15  -1    1.91    0.69
 -24  15  -1    3.33    0.66
 -24  15  -1    3.24    0.65
  15  24  -1    2.35    0.61
  24 -15   1    3.66    0.75
  15  24   1    2.49    0.63
  15  24   1    2.53    0.63
  17  24  -1    1.96    0.70
 -24  17  -1    3.16    0.69
  24 -17  -1    2.31    0.76
 -24  17  -1    1.11    0.68
  17  24  -1    3.12    0.63
  24 -17   1    2.74    0.68
  17  24   1    2.29    0.66
 -24  17   1    2.56    0.66
  17  24   1    1.43    0.66
  19  24  -1    3.15    0.76
  19  24  -1    3.31    0.82
 -24  19  -1    3.67    0.82
  24 -19  -1    4.15    0.79
 -24  19  -1    3.09    0.74
  19  24   1    4.38    0.77
 -24  19   1    3.13    0.82
  24 -19   1    2.01    0.68
  19  24   1    4.67    0.78
  24 -21  -1    6.44    0.99
 -24  21  -1    7.39    0.93
  21  24  -1    5.91    0.85
 -24  21  -1    6.85    0.93
  24 -21   1    5.28    0.92
  21  24   1    4.08    0.88
  21  24   1    4.98    0.87
 -24  21   1    5.92    0.93
 -24  23  -1    5.18    0.96
  23  24  -1    5.57    0.96
 -24  23  -1    4.58    0.92
  24 -23  -1    6.85    1.02
  24 -23   1    4.38    0.89
  23  24   1    6.13    0.99
  23  24   1    4.09    0.85
 -24  23   1    4.00    0.94
  25  24  -1    1.36    0.72
  24 -25  -1    1.82    0.84
 -24  25  -1    1.84    0.83
  24 -25   1    0.52    0.80
  25  24   1    0.51    0.81
 -24  25   1   -0.31    0.73
  25  24   1    2.36    0.79
  22 -25  -1   -0.77    0.75
  25  22  -1    0.62    0.75
  25  22  -1    0.27    0.74
 -22  25  -1    0.09    0.69
 -22  25  -1   -0.04    0.64
  25  22   1   -0.23    0.75
  25  22   1    0.57    0.68
 -22  25   1    0.77    0.73
  22 -25   1    0.34    0.71
  25  20  -1    2.29    0.74
  25  20  -1    2.27    0.74
 -20  25  -1    0.57    0.66
 -20  25  -1    2.28    0.73
  20 -25  -1    1.15    0.70
 -20  25   1    1.72    0.78
  25  20   1    0.58    0.68
  20 -25   1    1.00    0.69
  25  20   1    1.59    0.81
  18 -25  -1    5.14    0.81
 -18  25  -1    4.23    0.78
 -18  25  -1    5.60    0.86
  25  18  -1    5.66    0.86
  25  18  -1    5.30    0.84
  18 -25   1    6.73    0.81
  25  18   1    5.09    0.94
 -18  25   1    4.43    0.84
  25  18   1    4.65    0.75
 -16  25  -1   10.31    1.07
 -16  25  -1   12.56    1.14
  25  16  -1   13.10    1.17
  25  16  -1    9.77    1.00
  16 -25  -1   10.54    1.02
  25  16   1   10.91    1.25
 -16  25   1    9.28    1.07
  16 -25   1    9.98    1.06
  25  16   1    9.29    1.00
  14 -25  -1    7.48    0.96
 -14  25  -1   11.25    1.08
  25  14  -1    8.59    1.04
 -14  25  -1    8.76    0.99
  25  14  -1    7.76    0.99
  14 -25   1    8.95    0.93
  25  14   1   10.40    0.94
 -14  25   1   10.54    1.04
  25  14   1   10.10    1.08
  25  12  -1   11.20    1.02
  12 -25  -1    9.86    0.96
 -12  25  -1   10.19    1.09
  25  12  -1   10.97    1.11
  25  12   1    8.23    0.88
  25  12   1   10.12    1.18
 -12  25   1    8.13    0.99
 -12  25   1   11.62    0.88
  12 -25   1    8.29    0.89
  25  10  -1    2.36    0.58
  25  10  -1    2.51    0.67
 -10  25  -1    2.35    0.59
 -10  25  -1    2.90    0.65
 -10  25   1    2.16    0.59
  25  10   1    2.03    0.63
  10 -25   1    1.75    0.47
 -10  25   1    2.17    0.48
  25  10   1    1.97    0.54
   8 -25  -1    2.25    0.54
  -8  25  -1    1.46    0.52
  25   8  -1    1.12    0.62
  -8  25  -1    1.45    0.53
  25   8  -1    0.93    0.52
  25   8   1    1.37    0.65
   8 -25   1    2.09    0.41
  -8  25   1    1.67    0.46
  25   8   1    1.38    0.51
  -8  25   1    1.88    0.57
  -6  25  -1    4.96    0.67
   6 -25  -1    3.51    0.52
  -6  25  -1    3.47    0.64
  25   6  -1    4.09    0.76
  25   6  -1    6.92    0.81
  -6  25   1    5.51    0.67
   6 -25   1    4.52    0.57
  -6  25   1    4.41    0.68
  25   6   1    4.68    0.76
  -4  25  -1    1.22    0.57
  25   4  -1    2.78    0.63
   4 -25  -1    2.59    0.46
  -4  25  -1    2.55    0.55
  25   4   1    1.77    0.52
  -4  25   1    1.57    0.55
  -4  25   1    2.19    0.46
   4 -25   1    1.80    0.39
  25   4   1    1.21    0.56
  25   2  -1    3.44    0.68
  -2  25  -1    4.01    0.63
  -2  25   1    3.42    0.67
   2 -25   1    4.05    0.45
  -2  25   1    3.22    0.54
  -2  25   1    3.44    0.51
  25   2   1    3.60    0.70
  25   0  -1    6.72    0.85
   0  25  -1    5.02    0.73
   0  25   1    5.87    0.67
   0  25   1    5.52    0.77
   0 -25   1    5.23    0.56
  25   0   1    5.20    0.75
  25  -2  -1    8.23    0.93
   2  25  -1   10.23    1.00
   2  25   1   10.11    0.91
   2  25   1    8.34    0.74
  25  -2   1    9.78    0.99
   4  25  -1    0.27    0.46
  25  -4  -1    0.30    0.52
   4  25   1    0.89    0.49
  25  -4   1    0.71    0.60
   4  25   1    0.35    0.38
  25  -6  -1    5.22    0.77
   6  25  -1    4.86    0.70
  25  -6   1    4.84    0.80
   6  25   1    4.74    0.69
   6  25   1    4.60    0.58
   8  25  -1    4.58    0.68
  25  -8  -1    5.62    0.80
  25  -8   1    5.36    0.79
   8  25   1    5.85    0.73
   8  25   1    6.25    0.78
  25 -10  -1    4.85    0.78
  10  25  -1    3.89    0.69
  25 -10   1    4.84    0.77
  10  25   1    6.24    0.72
  10  25   1    5.37    0.72
  12  25  -1    6.33    0.80
  25 -12  -1    7.12    0.91
  12  25   1    6.92    0.92
  12  25   1    6.47    0.78
  25 -12   1    7.63    0.97
  25 -14  -1    2.59    0.77
  14  25  -1    2.70    0.66
  25 -14   1    3.31    0.81
  14  25   1    2.49    0.62
  14  25   1    1.83    0.60
 -25  16  -1    3.98    0.73
  16  25  -1    2.61    0.75
  25 -16  -1    3.88    0.76
  25 -16   1    4.99    0.84
  16  25   1    2.64    0.67
  16  25   1    3.45    0.69
 -25  18  -1    1.38    0.62
  25 -18  -1    2.96    0.75
  18  25  -1    1.60    0.73
 -25  18  -1    1.77    0.71
 -25  18   1    2.64    0.75
  25 -18   1    3.03    0.79
  18  25   1    1.43    0.64
  18  25   1    1.70    0.69
  20  25  -1    0.29    0.72
 -25  20  -1   -0.77    0.64
 -25  20  -1    1.11    0.73
  25 -20  -1    0.30    0.74
  20  25   1    2.09    0.74
  25 -20   1    1.75    0.70
 -25  20   1    0.72    0.76
  20  25   1    0.66    0.61
  22  25  -1    1.09    0.78
 -25  22  -1    0.79    0.77
 -25  22  -1    0.43    0.65
  25 -22  -1   -0.27    0.74
 -25  22   1    2.41    0.83
  25 -22   1    0.26    0.75
  22  25   1    0.20    0.74
  22  25   1    2.03    0.79
  25 -24  -1    2.50    0.92
  24  25  -1    4.04    0.87
 -25  24  -1    2.24    0.82
 -25  24  -1    3.02    0.83
  25 -24   1    2.54    0.87
  24  25   1    4.94    0.92
 -25  24   1    3.35    0.93
 -25  26  -1    9.89    1.22
  25 -26  -1    8.91    1.19
  26  25  -1    8.69    1.18
 -25  26   1    6.60    1.20
  26  25   1    8.89    1.14
  25 -26   1    7.85    1.16
  23 -26  -1   10.97    1.43
  26  23  -1   10.14    1.19
 -23  26  -1    9.13    1.12
 -23  26   1   11.55    1.28
  26  23   1   11.09    1.31
  23 -26   1   12.79    1.35
  26  23   1   12.14    1.62
  26  21  -1   15.28    1.48
 -21  26  -1   12.86    1.40
  26  21  -1   15.62    1.36
  21 -26  -1   13.48    1.36
 -21  26   1   16.10    1.49
  21 -26   1   13.93    1.35
  26  21   1   14.30    1.45
  26  21   1   13.43    1.29
  19 -26  -1    3.43    0.80
  26  19  -1    3.43    0.72
 -19  26  -1    3.50    0.85
 -19  26  -1    3.57    0.79
  26  19  -1    4.61    0.90
  19 -26   1    2.66    0.74
 -19  26   1    3.16    0.78
  26  19   1    3.62    0.90
  26  19   1    5.30    0.79
 -17  26  -1    2.36    0.75
  17 -26  -1    1.91    0.67
  26  17  -1    1.34    0.58
 -17  26  -1    2.01    0.70
  26  17  -1    0.18    0.68
 -17  26   1    0.64    0.63
  26  17   1    0.20    0.59
  26  17   1    1.50    0.73
  17 -26   1    0.07    0.57
 -15  26  -1    2.49    0.73
  26  15  -1    2.47    0.67
 -15  26  -1    3.59    0.74
  26  15  -1    1.70    0.68
  15 -26  -1    1.70    0.59
  26  15   1    1.90    0.59
  15 -26   1    2.03    0.63
  26  15   1    1.76    0.76
 -15  26   1    1.69    0.73
 -13  26  -1    2.19    0.70
  26  13  -1    3.21    0.77
  13 -26  -1    2.77    0.63
  26  13  -1    2.26    0.65
 -13  26  -1    3.28    0.77
 -13  26   1    4.07    0.74
  26  13   1    2.78    0.62
  13 -26   1    3.94    0.75
 -11  26  -1    2.15    0.70
  26  11  -1    2.95    0.65
  11 -26  -1    2.20    0.59
  26  11  -1    1.37    0.53
  11 -26   1    2.63    0.52
  26  11   1    1.23    0.53
  26  11   1    2.54    0.68
 -11  26   1    1.29    0.60
  26   9  -1    0.03    0.45
  26   9  -1   -0.02    0.59
  -9  26  -1    0.29    0.53
  26   9   1    0.53    0.49
  26   9   1    0.64    0.60
   9 -26   1    1.14    0.42
  -9  26   1    0.46    0.44
  -9  26   1   -0.81    0.56
   7 -26  -1   21.79    1.32
  26   7  -1   24.88    1.41
  -7  26  -1   22.79    1.43
  26   7  -1   23.10    1.49
  -7  26  -1   22.06    1.43
   7 -26   1   22.37    1.21
  26   7   1   24.13    1.35
  -7  26   1   23.68    1.46
  26   7   1   24.66    1.60
  -7  26   1   24.57    1.30
  26   5  -1    8.05    0.80
  -5  26  -1    9.46    0.91
  -5  26  -1    8.49    0.91
   5 -26  -1    7.37    0.72
  26   5  -1    8.66    1.06
   5 -26   1    7.94    0.67
  26   5   1    6.31    0.93
  -5  26   1    8.02    0.81
  26   5   1    7.91    0.85
  -5  26   1    7.75    0.89
   3 -26  -1    4.47    0.56
  -3  26  -1    2.75    0.63
  -3  26  -1    2.80    0.61
  26   3  -1    4.50    0.75
  26   3   1    4.09    0.73
  -3  26   1    4.02    0.56
   3 -26   1    3.27    0.44
  -3  26   1    3.22    0.64
  -1  26  -1    0.69    0.51
  26   1  -1   -1.17    0.49
  -1  26   1    0.42    0.40
  -1  26   1    0.29    0.50
  26   1   1   -0.31    0.60
   1 -26   1    0.39    0.32
  26  -1  -1    0.76    0.63
   1  26  -1    0.74    0.51
   1  26   1    0.94    0.45
   1  26   1    1.45    0.61
  26  -1   1    1.47    0.59
   3  26  -1    2.90    0.62
  26  -3  -1    2.94    0.68
   3  26   1    1.67    0.57
   3  26   1    2.30    0.72
  26  -3   1    2.73    0.67
  26  -5  -1    5.10    0.78
   5  26  -1    5.13    0.72
   5  26   1    5.07    0.65
   5  26   1    4.46    0.69
  26  -5   1    4.57    0.77
  26  -7  -1   11.05    1.05
   7  26  -1   10.08    1.08
   7  26   1    9.30    0.98
  26  -7   1   10.72    1.17
   7  26   1    8.14    0.90
   9  26  -1    1.01    0.56
  26  -9  -1    0.95    0.61
  26  -9   1    1.09    0.67
   9  26   1    1.14    0.56
  11  26  -1    8.08    0.92
  26 -11  -1    6.78    0.95
  11  26   1    7.11    0.83
  26 -11   1    6.69    0.97
  26 -13  -1    3.55    0.76
  13  26  -1    2.78    0.68
  13  26   1    3.01    0.78
  26 -13   1    4.04    0.85
  13  26   1    4.39    0.75
  15  26  -1    1.10    0.68
  26 -15  -1    0.39    0.72
  15  26   1    0.30    0.54
  15  26   1    0.62    0.55
  26 -15   1    0.75    0.73
  26 -17  -1    2.21    0.81
  17  26  -1    1.79    0.70
  26 -17   1    2.24    0.82
  17  26   1    2.24    0.71
 -26  19  -1    3.35    0.78
  26 -19  -1    2.13    0.86
  19  26  -1    3.56    0.83
  19  26   1    2.53    0.80
  19  26   1    3.92    0.90
 -26  19   1    3.28    0.78
  26 -19   1    2.63    0.88
  21  26  -1    4.07    0.82
 -26  21  -1    2.17    0.83
  26 -21  -1    3.98    0.87
 -26  21   1    4.01    0.84
  26 -21   1    3.62    0.84
  21  26   1    2.14    0.77
  21  26   1    3.07    0.81
  23  26  -1    2.93    0.84
  26 -23  -1    2.32    0.87
 -26  23  -1    3.37    0.90
 -26  23   1    4.49    0.99
  23  26   1    4.38    0.89
  26 -23   1    3.81    0.91
  25  26  -1    4.91    1.29
 -26  25  -1    3.84    0.97
  26 -25  -1    4.44    1.05
  25  26   1    2.35    1.03
  25  26   1    3.01    0.93
 -26  25   1    1.98    1.05
  26 -25   1    3.38    1.01
  24 -27  -1    0.30    0.83
  27  24  -1    1.54    0.76
 -24  27  -1   -0.13    0.91
 -24  27   1    0.79    0.82
  24 -27   1    0.28    0.85
  27  24   1    1.03    0.82
  27  24   1   -0.39    0.84
  22 -27  -1    2.19    0.90
  27  22  -1    1.66    0.81
 -22  27  -1    0.05    0.80
  27  22   1    0.10    0.72
  22 -27   1    1.14    0.78
 -22  27   1    0.97    0.79
  27  20  -1    2.66    0.85
  20 -27  -1    0.92    0.74
 -20  27  -1    2.30    0.88
  27  20  -1    1.55    0.75
  27  20   1    0.98    0.73
 -20  27   1    1.20    0.74
  20 -27   1    1.51    0.72
  27  20   1    2.35    0.87
 -18  27  -1    5.39    0.87
  27  18  -1    3.62    0.88
  18 -27  -1    4.65    0.85
  27  18  -1    3.54    0.80
  27  18   1    3.39    0.78
 -18  27   1    5.08    0.89
  27  18   1    3.34    0.90
  18 -27   1    5.31    0.80
  16 -27  -1    6.08    0.84
  27  16  -1    6.46    0.88
 -16  27  -1    6.33    0.90
  27  16  -1    7.06    0.94
 -16  27  -1    5.81    0.87
  16 -27   1    6.23    0.80
  27  16   1    6.69    0.82
  27  16   1    4.99    0.99
 -16  27   1    5.70    0.90
 -14  27  -1   10.57    1.12
  14 -27  -1    8.62    1.00
 -14  27  -1    8.58    1.03
  27  14  -1    8.97    1.04
  27  14  -1    6.73    0.88
  27  14   1    8.75    1.10
  14 -27   1    8.20    0.94
  27  14   1    9.18    0.98
 -14  27   1    8.85    1.03
  27  12  -1   11.90    1.12
 -12  27  -1   12.70    1.13
  27  12  -1   11.24    1.24
 -12  27  -1   13.02    1.16
  12 -27  -1   10.25    1.05
  27  12   1   13.61    1.03
  27  12   1   12.07    1.33
 -12  27   1    9.73    1.21
  12 -27   1    9.09    1.07
 -10  27  -1    1.16    0.60
  27  10  -1    0.41    0.58
  10 -27  -1    1.13    0.55
  27  10  -1    1.82    0.64
  27  10   1    2.43    0.76
 -10  27   1    1.47    0.61
  27  10   1    0.69    0.53
  27   8  -1    0.20    0.56
  27   8  -1    0.22    0.51
  -8  27  -1    0.35    0.61
  27   8   1    0.57    0.50
  27   8   1    0.26    0.69
  -8  27   1    1.06    0.56
   6 -27  -1    3.61    0.64
  -6  27  -1    4.24    0.72
  27   6  -1    3.89    0.82
  27   6  -1    4.38    0.69
  27   6   1    5.06    0.66
  -6  27   1    6.79    0.76
  27   6   1    5.13    0.83
  -6  27   1    3.07    0.66
  27   4  -1    3.09    0.78
  -4  27  -1    3.48    0.80
   4 -27  -1    4.17    0.55
  -4  27  -1    3.33    0.67
  -4  27   1    3.28    0.66
  27   4   1    3.37    0.79
  27   4   1    3.21    0.60
   4 -27   1    4.15    0.50
  -4  27   1    3.89    0.58
  -2  27  -1    8.36    0.96
  -2  27  -1   11.76    1.07
  27   2  -1    9.83    1.05
   2 -27   1   10.61    0.74
  27   2   1   10.08    1.08
  -2  27   1   10.35    1.09
  -2  27   1    9.47    0.89
  27   0  -1    3.87    0.74
   0  27  -1    2.87    0.65
   0 -27   1    4.84    0.55
  27   0   1    3.64    0.74
   0  27   1    4.94    0.89
   0  27   1    4.91    0.72
   2  27  -1   12.15    1.13
  27  -2  -1   11.65    1.12
  27  -2   1   12.16    1.15
   2  27   1   13.09    1.09
   4  27  -1    7.44    0.85
  27  -4  -1    6.09    0.88
   4  27   1    8.05    0.94
  27  -4   1    7.61    0.99
  27  -6  -1    1.43    0.66
   6  27  -1    1.29    0.66
   6  27   1    1.01    0.55
  27  -6   1    0.80    0.63
   8  27  -1    0.59    0.57
  27  -8  -1    0.15    0.57
  27  -8   1    0.01    0.59
   8  27   1   -0.10    0.53
  27 -10  -1    2.94    0.70
  10  27  -1    2.66    0.72
  27 -10   1    2.72    0.73
  10  27   1    2.60    0.65
  27 -12  -1    2.84    0.75
  12  27  -1    3.20    0.68
  27 -12   1    2.79    0.84
  12  27   1    2.07    0.74
  14  27  -1    1.45    0.66
  27 -14  -1    2.74    0.77
  14  27   1    2.79    0.68
  27 -14   1    3.78    0.87
  14  27   1    4.11    0.80
  27 -16  -1   10.62    1.33
  16  27  -1    9.91    1.15
  27 -16   1    9.55    1.20
  16  27   1    9.16    1.05
  27 -18  -1   10.60    1.22
  18  27  -1    8.04    1.03
  27 -18   1    9.36    1.21
  18  27   1    9.82    1.20
  27 -20  -1    0.49    0.83
 -27  20  -1    1.24    0.72
  20  27  -1    0.14    0.83
  27 -20   1    0.98    0.84
  20  27   1    0.45    0.68
 -27  22  -1   -0.67    0.67
  27 -22  -1   -0.66    0.82
  22  27  -1   -0.66    0.78
 -27  22   1   -0.31    0.73
  22  27   1    1.58    0.81
  27 -22   1   -0.17    0.85
  27 -24  -1    0.31    0.89
 -27  24  -1    1.09    0.83
  24  27   1    0.71    0.81
  27 -24   1    0.55    0.93
  28  23  -1    9.93    1.67
  23 -28  -1    6.62    1.15
  28  23  -1    8.42    1.14
  28  23   1    6.50    1.03
  23 -28   1    7.40    1.03
 -23  28   1    7.41    1.17
  28  23   1    6.07    1.15
  28  21  -1    7.57    1.11
 -21  28  -1    7.45    1.04
  21 -28  -1    5.32    1.01
  28  21  -1    7.17    0.97
  28  21   1    8.01    0.99
  21 -28   1    5.91    1.00
  28  21   1    8.45    1.15
 -21  28   1    7.48    1.74
 -19  28  -1   11.57    1.38
  28  19  -1   10.76    1.27
  19 -28  -1   10.21    1.24
  28  19  -1   11.35    1.39
 -19  28   1   10.58    1.27
  28  19   1   12.08    1.35
  28  19   1   11.69    1.23
  19 -28   1    9.75    1.25
  28  17  -1   -0.12    0.67
  17 -28  -1    1.53    0.68
 -17  28  -1    0.27    0.64
  28  17  -1    0.62    0.68
  17 -28   1    1.37    0.67
  28  17   1    0.75    0.67
 -17  28   1    1.05    0.73
  28  17   1    1.19    0.75
  28  15  -1    1.05    0.66
  15 -28  -1    0.96    0.58
 -15  28  -1    1.23    0.74
  28  15  -1    0.39    0.63
 -15  28  -1    0.51    1.05
  15 -28   1   -0.31    0.58
 -15  28   1    0.23    0.62
  28  15   1    0.50    0.59
  28  15   1   -0.04    0.68
 -13  28  -1   -0.92    0.59
  28  13  -1   -0.54    0.67
  13 -28  -1    0.05    0.54
 -13  28  -1    0.60    0.70
  28  13  -1    0.95    0.64
 -13  28   1    0.45    0.64
  28  13   1    1.24    0.72
  28  13   1    0.17    0.56
  13 -28   1   -0.05    0.53
  28  11  -1    4.77    0.88
 -11  28  -1    4.77    0.80
 -11  28  -1    4.33    0.81
  28  11  -1    3.24    0.74
  11 -28  -1    6.96    0.81
  11 -28   1    5.32    0.69
  28  11   1    4.91    0.69
 -11  28   1    4.70    0.81
  28  11   1    5.25    0.87
  -9  28  -1   14.70    1.25
   9 -28  -1   15.55    1.15
  -9  28  -1   14.10    1.22
  28   9  -1   14.41    1.38
  28   9  -1   17.16    1.15
  28   9   1   16.81    1.35
  -9  28   1   14.04    1.24
  28   9   1   13.46    1.15
  -7  28  -1   16.59    1.38
  28   7  -1   20.11    1.28
  28   7  -1   17.66    1.36
  28   7   1   16.72    1.18
  28   7   1   17.67    1.40
  -7  28   1   17.41    1.30
  -5  28  -1   26.54    1.82
  28   5  -1   23.10    1.42
  28   5  -1   22.72    1.56
  -5  28  -1   24.01    1.55
   5 -28  -1   20.54    1.32
  28   5   1   22.14    1.55
  28   5   1   23.68    1.36
  -5  28   1   21.66    1.52
   3 -28  -1    5.31    0.64
  -3  28  -1    6.85    0.89
  -3  28  -1    6.15    0.86
  28   3  -1    5.37    0.91
  -3  28   1    4.89    0.77
  28   3   1    5.33    0.69
  -3  28   1    6.61    0.82
  28   3   1    5.57    0.87
  -1  28  -1    0.35    0.54
  28   1  -1   -0.38    0.59
  28   1   1    0.22    0.61
  -1  28   1   -0.19    0.59
  -1  28   1    1.02    0.52
   1  28  -1    0.25    0.63
  28  -1  -1    1.91    0.72
   1  28   1    0.96    0.59
  28  -1   1    1.21    0.65
   3  28  -1    1.09    0.65
  28  -3  -1    1.07    0.63
  28  -3   1    1.27    0.69
   3  28   1    1.97    0.70
  28  -5  -1    9.68    1.13
   5  28  -1   10.83    1.06
  28  -5   1   11.67    1.28
   5  28   1   10.07    1.05
  28  -7  -1    5.79    0.90
   7  28  -1    6.75    0.92
   7  28   1    6.66    0.90
  28  -7   1    5.66    0.91
   9  28  -1   15.14    1.33
  28  -9  -1   12.25    1.25
  28  -9   1   14.79    1.28
   9  28   1   14.77    1.32
  28 -11  -1   16.04    1.46
  11  28  -1   16.59    1.30
  28 -11   1   16.92    1.49
  11  28   1   16.33    1.28
  28 -13  -1    1.47    0.70
  13  28  -1    1.37    0.67
  13  28   1    0.65    0.64
  28 -13   1    0.95    0.81
  15  28  -1   -0.09    0.71
  28 -15  -1    0.99    0.79
  15  28   1    1.73    0.77
  28 -15   1   -0.08    0.64
  28 -17  -1    1.11    0.85
  17  28  -1   -0.98    0.72
  17  28   1    0.72    0.65
  28 -17   1    0.89    0.84
  28 -19  -1    4.62    1.01
  19  28  -1    4.41    0.92
  19  28   1    3.57    0.85
  28 -19   1    3.59    0.97
 -28  21  -1    2.92    0.84
  21  28  -1    0.93    0.89
  28 -21  -1    1.66    0.89
  28 -21   1    2.18    0.96
  21  28   1    2.94    0.83
 -28  23  -1    5.14    1.00
  28 -23  -1    2.11    1.41
  23  28  -1    2.49    1.02
  28 -23   1    4.68    1.12
  23  28   1    1.59    0.86
  29  22  -1    2.67    0.95
 -22  29  -1    3.43    0.90
  22 -29  -1    2.47    0.96
  29  22   1    1.96    1.04
  29  22   1    3.18    0.88
  22 -29   1    3.57    1.06
 -22  29   1    2.94    0.98
  29  20  -1    1.39    0.82
  20 -29  -1    3.36    0.87
 -20  29  -1    3.22    0.99
  20 -29   1    1.75    0.81
 -20  29   1    3.23    1.06
  29  20   1    2.58    0.88
  29  20   1    3.70    0.90
  29  18  -1    3.18    0.90
  29  18  -1    3.11    0.86
 -18  29  -1    3.75    0.95
  18 -29  -1    4.22    0.84
  29  18   1    4.01    0.80
 -18  29   1    3.47    0.89
  18 -29   1    4.69    0.84
  29  18   1    4.08    1.01
  29  16  -1    6.83    0.98
 -16  29  -1    4.55    0.87
  29  16  -1    4.00    0.87
  16 -29  -1    5.29    0.87
  29  16   1    4.91    1.05
  29  16   1    4.64    0.81
  16 -29   1    4.87    0.90
 -16  29   1    4.60    0.92
  14 -29  -1    4.64    0.76
  29  14  -1    4.95    0.95
 -14  29  -1    4.03    0.91
  29  14  -1    3.83    0.80
 -14  29   1    4.14    0.91
  14 -29   1    5.35    1.23
  29  14   1    4.63    0.78
  29  14   1    4.52    1.00
  29  12  -1    1.20    0.70
  29  12  -1    2.66    0.84
  12 -29  -1    1.14    0.61
 -12  29  -1    2.02    0.79
  29  12   1    2.84    0.66
 -12  29   1    1.35    0.77
  29  12   1    2.51    0.81
 -10  29  -1    1.33    0.64
  29  10  -1    0.83    0.75
  10 -29  -1    1.18    0.56
  29  10  -1    1.91    0.69
 -10  29   1    1.33    0.66
  29  10   1    0.59    0.57
  29  10   1    0.78    0.77
  -8  29  -1    1.07    0.63
  29   8  -1    0.44    0.52
  -8  29  -1   -0.43    0.63
  29   8  -1    0.60    0.61
   8 -29  -1    0.52    0.56
  29   8   1   -0.52    0.71
  -8  29   1   -0.84    0.57
  29   8   1    0.54    0.53
  -6  29  -1    0.60    0.61
  29   6  -1   -0.15    0.62
  -6  29  -1   -0.37    0.62
  29   6  -1   -0.28    0.57
  -6  29   1   -0.49    0.63
  29   6   1    0.18    0.51
  29   6   1    0.45    0.67
  29   4  -1    5.61    0.95
   4 -29  -1    7.65    0.85
  -4  29  -1    4.75    0.82
  -4  29  -1    3.95    0.76
  -4  29   1    5.06    0.80
  29   4   1    4.80    0.93
  29   4   1    4.17    0.68
  29   2  -1   13.38    1.27
  -2  29  -1   11.48    1.24
  -2  29   1   16.54    1.23
  29   2   1   13.75    1.38
   0  29  -1   33.97    1.85
  29   0  -1   31.37    2.00
   0  29   1   32.86    1.84
  29   0   1   31.98    1.95
  29  -2  -1   20.52    1.52
   2  29  -1   24.19    1.48
   2  29   1   20.94    1.45
  29  -2   1   20.70    1.62
   4  29  -1   15.28    1.33
  29  -4  -1   14.23    1.28
   4  29   1   14.44    1.30
  29  -4   1   12.75    1.29
  29  -6  -1    1.08    0.75
   6  29  -1    1.33    0.65
   6  29   1   -0.70    0.55
  29  -6   1    0.80    0.76
  29  -8  -1    0.57    0.75
   8  29  -1    0.28    0.65
   8  29   1    0.18    0.61
  29  -8   1   -0.67    0.73
  29 -10  -1   -0.50    0.67
  10  29  -1    0.60    0.63
  10  29   1    0.38    0.69
  29 -10   1   -0.52    0.72
  12  29  -1    1.01    0.74
  29 -12  -1    0.53    0.79
  29 -12   1    1.13    0.83
  12  29   1    0.57    0.72
  14  29  -1    3.13    0.78
  29 -14  -1    2.80    0.81
  14  29   1    4.14    0.90
  29 -14   1    3.34    0.94
  29 -16  -1   11.85    1.47
  16  29  -1   11.16    1.22
  16  29   1   12.91    1.38
  29 -16   1    9.08    1.25
  18  29  -1   12.40    1.33
  29 -18  -1   12.98    1.57
  29 -18   1   13.18    1.52
  18  29   1   11.66    1.40
  29 -20  -1    8.53    1.16
  20  29  -1   10.82    1.40
  20  29   1    9.43    1.09
  29 -20   1    9.26    1.29
  22  29  -1    4.33    1.03
  29 -22  -1    1.17    1.25
  29 -22   1    2.62    1.04
  22  29   1    1.85    0.92
  30  21  -1    5.44    1.04
  30  21  -1    6.45    1.12
 -21  30  -1    4.82    0.98
  30  21   1    4.63    0.96
 -21  30   1    4.93    1.03
  30  21   1    4.60    1.15
  19 -30  -1   -0.23    0.76
  30  19  -1    1.37    0.81
  30  19   1   -0.45    0.79
 -19  30   1   -0.67    0.76
  30  19   1    0.94    0.77
 -17  30  -1    0.07    0.79
  30  17  -1   -0.17    0.83
  17 -30  -1   -0.47    0.71
  30  17  -1    0.46    0.74
 -17  30   1    0.80    0.98
  30  17   1    0.03    0.88
  30  17   1   -0.66    0.66
  15 -30  -1    1.20    0.73
  30  15  -1   -0.20    0.81
  30  15  -1    1.69    0.76
 -15  30  -1    1.71    0.85
  30  15   1    2.04    0.70
 -15  30   1    0.16    0.70
  30  15   1    2.42    0.85
  13 -30  -1   -0.19    0.61
  30  13  -1   -0.65    0.72
 -13  30  -1   -0.58    0.79
  30  13  -1    0.21    0.65
 -13  30   1    0.58    0.71
  30  13   1    0.93    0.83
  30  13   1   -0.19    0.62
  11 -30  -1    1.44    0.60
  30  11  -1    2.09    0.74
  30  11  -1    0.89    0.78
 -11  30  -1    1.23    0.72
 -11  30   1    0.87    0.80
  30  11   1    0.94    0.77
  30  11   1    1.70    0.62
  30   9  -1    6.61    0.90
  30   9  -1   10.21    1.32
  -9  30  -1    7.93    0.97
   9 -30  -1    7.68    0.93
  30   9   1    5.55    0.95
  -9  30   1    5.66    0.90
  30   9   1    6.44    0.82
  30   7  -1    8.43    0.93
  -7  30  -1    8.98    1.07
   7 -30  -1    8.44    0.96
  30   7  -1    9.87    1.29
  -7  30   1    8.53    1.05
  30   7   1    9.07    0.98
  30   7   1    8.80    1.16
  30   5  -1   16.51    1.25
  -5  30  -1   13.24    1.24
  30   5  -1   15.51    1.48
  -5  30   1   14.21    1.25
  30   5   1   14.00    1.37
  30   5   1   12.36    1.15
  -3  30  -1    4.60    0.79
  30   3  -1    5.93    1.01
   3 -30  -1    5.63    0.69
  -3  30  -1    6.35    1.01
  30   3   1    5.31    0.75
  -3  30   1    5.15    0.86
  30   3   1    4.36    0.86
  30   1  -1    0.86    0.76
  -1  30  -1    0.68    0.63
  -1  30  -1    0.44    0.67
  -1  30   1    0.69    0.64
  30   1   1    0.17    0.77
  30  -1  -1    2.17    0.74
   1  30  -1    0.47    0.61
  30  -1   1    1.61    0.71
   1  30   1    0.44    0.60
  30  -3  -1    2.64    0.78
   3  30  -1    4.15    0.85
   3  30   1    4.21    0.80
  30  -3   1    3.04    0.82
   5  30  -1    3.46    0.78
  30  -5  -1    3.80    0.90
  30  -5   1    3.01    0.93
   5  30   1    3.50    0.80
   7  30  -1    6.02    0.87
  30  -7  -1    7.43    0.99
   7  30   1    5.56    0.93
  30  -7   1    4.95    1.02
   9  30  -1   16.23    1.49
  30  -9  -1   17.36    1.63
   9  30   1   17.79    1.39
  30  -9   1   17.42    1.48
  30 -11  -1    6.62    1.01
  11  30  -1    6.36    1.00
  11  30   1    5.76    0.91
  30 -11   1    5.19    1.06
  30 -13  -1    1.49    0.77
  13  30  -1    1.64    0.80
  30 -13   1    1.04    0.88
  13  30   1    1.02    0.71
  30 -15  -1    0.61    0.90
  15  30  -1    1.73    0.75
  15  30   1   -0.64    0.77
  30 -15   1    0.69    0.78
  17  30  -1    2.20    0.81
  30 -17  -1    1.02    0.92
  30 -17   1    0.23    0.90
  17  30   1   -0.61    0.82
  19  30  -1    0.39    1.46
  19  30   1    0.45    0.83
  30 -19   1   -0.88    0.78
  21  30  -1    1.18    0.96
  18 -31  -1    4.72    0.89
  31  18  -1    3.56    0.93
  31  18  -1    1.38    0.96
 -18  31  -1    3.70    0.99
 -18  31   1    3.68    1.02
  31  18   1    4.30    0.84
  31  18   1    2.68    1.09
 -16  31  -1    0.46    0.92
  31  16  -1    1.54    0.89
  31  16  -1    2.95    0.76
  16 -31  -1    2.42    0.76
  31  16   1    3.87    1.07
 -16  31   1    1.18    1.02
  31  16   1    0.06    0.72
  31  14  -1    6.60    1.11
  31  14  -1    7.21    0.96
  14 -31  -1    6.94    0.88
 -14  31  -1    5.96    0.98
  31  14   1    6.85    1.09
  31  14   1    7.21    0.92
 -14  31   1    5.75    1.08
  31  12  -1    0.60    0.75
 -12  31  -1    2.34    0.81
  31  12  -1    2.18    0.81
  12 -31  -1    0.96    0.64
  31  12   1    2.36    0.72
 -12  31   1    0.53    0.75
  31  12   1    2.85    0.99
  10 -31  -1    0.00    0.56
 -10  31  -1    1.12    0.78
  31  10  -1    0.97    0.85
  31  10  -1    0.56    0.71
  31  10   1    0.63    0.65
  31  10   1    0.17    0.81
 -10  31   1   -0.10    0.75
  31   8  -1    1.99    0.71
  -8  31  -1    0.64    0.70
   8 -31  -1    0.36    0.59
  31   8  -1    1.42    0.87
  31   8   1    1.45    0.68
  -8  31   1    0.96    0.81
  31   8   1    1.57    0.81
  31   6  -1    1.71    0.76
   6 -31  -1    1.62    0.69
  -6  31  -1    1.48    0.71
  31   6  -1    1.72    0.71
  31   6   1    3.36    0.92
  -6  31   1    1.92    0.74
  31   6   1    1.15    0.62
  31   4  -1    2.34    0.72
  31   4  -1    0.41    0.82
  -4  31  -1    2.15    0.72
  -4  31  -1    1.67    0.75
  31   4   1    0.36    0.63
  -4  31   1    1.74    0.67
  31   4   1    1.92    0.87
  31   2  -1    5.24    1.00
  -2  31  -1    5.14    0.89
  -2  31  -1    5.30    0.85
  -2  31   1    4.73    0.85
  31   2   1    3.71    0.87
  31   0  -1   11.39    1.33
   0  31  -1   13.17    1.24
  31   0   1   15.45    1.52
   0  31   1   14.12    1.37
  31  -2  -1    9.44    1.20
   2  31  -1    7.63    0.97
   2  31   1    7.06    0.94
  31  -2   1    8.49    1.16
  31  -4  -1    6.20    0.97
   4  31  -1    5.63    0.88
   4  31   1    6.04    0.90
  31  -4   1    6.47    1.00
   6  31  -1    0.32    0.70
  31  -6  -1    1.54    0.77
  31  -6   1    0.41    0.76
   6  31   1    0.75    0.66
   8  31  -1    1.30    0.74
  31  -8  -1    2.09    0.80
   8  31   1    1.46    0.79
  31  -8   1    2.09    0.83
  10  31  -1   -0.55    0.64
  31 -10  -1    0.94    0.86
  31 -10   1    1.48    0.89
  10  31   1    0.28    0.68
  31 -12  -1    1.04    0.93
  12  31  -1    1.01    0.76
  31 -12   1    2.28    0.99
  12  31   1    1.56    0.87
  31 -14  -1    5.29    1.16
  14  31  -1    5.05    1.04
  31 -14   1    6.08    1.14
  14  31   1    4.38    0.98
  16  31  -1    9.22    1.92
  31 -16   1    7.93    1.27
  16  31   1    8.03    1.15
  18  31  -1   10.95    1.31
  31 -18  -1   11.67    1.44
  18  31   1   14.26    2.16
  32  17  -1    1.74    1.02
  32  17  -1    3.96    0.89
 -17  32  -1    1.53    0.82
 -17  32   1    3.55    1.02
  32  17   1    0.20    1.03
  32  17   1    3.15    0.87
  32  15  -1    2.24    1.00
 -15  32  -1    1.41    0.83
  32  15  -1    0.91    0.80
  32  15   1    1.06    0.76
 -15  32   1    0.46    0.77
  32  15   1    0.06    0.98
 -13  32  -1    3.23    1.05
  32  13  -1    4.77    0.88
  32  13  -1    2.19    0.85
  32  13   1    2.50    0.90
 -13  32   1    1.83    1.47
  32  13   1    3.17    0.78
  32  11  -1    1.99    0.95
  32  11  -1    1.12    0.76
 -11  32  -1    1.38    0.91
  32  11   1    1.85    0.74
  32  11   1    0.52    0.82
 -11  32   1    2.62    0.92
  32   9  -1    2.54    0.94
  -9  32  -1    3.63    0.84
  32   9  -1    3.44    0.84
  32   9   1    2.87    0.79
  32   9   1    3.85    1.04
  -9  32   1    2.46    0.84
  -7  32  -1    3.37    0.93
  32   7  -1    6.18    0.89
  32   7  -1    3.13    0.86
  -7  32   1    4.63    0.89
  32   7   1    2.16    0.85
  32   7   1    4.66    0.81
  32   5  -1    4.58    1.01
  -5  32  -1    2.60    0.79
  32   5  -1    2.73    0.80
  32   5   1    3.40    0.72
  -5  32   1    2.29    0.77
  32   5   1    3.10    0.90
  32   3  -1    1.26    0.88
  -3  32  -1   -0.60    0.62
  -3  32   1   -0.15    0.65
  32   3   1    0.75    0.87
  32   3   1    0.56    0.63
  -1  32  -1    0.96    0.83
  32   1  -1    0.65    0.77
  -1  32  -1   -1.12    0.59
  -1  32   1    2.31    0.82
  32   1   1    1.22    0.80
   1  32  -1    3.57    0.80
  32  -1  -1    1.53    0.81
  32  -1   1    2.92    0.86
   1  32   1    2.12    0.78
   3  32  -1    1.34    0.79
  32  -3  -1    0.92    0.77
   3  32   1    1.28    0.72
  32  -3   1    0.49    0.73
   5  32  -1    0.27    0.75
  32  -5  -1   -0.02    0.80
   5  32   1    0.65    0.70
  32  -5   1    0.29    0.76
   7  32  -1    3.75    0.87
  32  -7  -1    6.16    1.09
  32  -7   1    4.28    1.00
   7  32   1    4.95    0.94
  32  -9  -1   11.16    1.41
   9  32  -1   12.20    1.45
   9  32   1   10.58    1.23
  32  -9   1   12.27    1.58
  11  32  -1    4.55    1.03
  32 -11  -1    4.57    1.10
  11  32   1    6.21    1.06
  32 -11   1    5.32    1.03
  13  32  -1    2.58    1.38
  13  32   1   -0.34    0.77
  32 -13   1    1.22    1.00
  32 -15  -1    1.20    1.08
  15  32  -1    3.10    1.02
  15  32   1    3.04    1.11
  17  32  -1    1.48    0.84
  32 -17  -1    2.60    1.00
  17  32   1    0.11    0.86
  32 -17   1    1.41    0.89
  33  16  -1    1.40    0.86
 -16  33  -1   -0.85    0.92
  33  16   1    0.95    0.79
 -16  33   1    1.28    1.00
 -14  33  -1    1.00    0.86
  33  14  -1    0.44    0.85
  33  14  -1    1.71    0.82
 -14  33   1    2.23    0.87
  33  14   1    2.68    0.79
 -12  33  -1    0.79    0.88
  33  12  -1   -0.73    0.69
  33  12  -1    0.64    0.93
  33  12   1    1.48    1.14
 -12  33   1   -1.08    0.73
  33  10  -1    2.99    1.02
  33  10  -1    1.81    0.83
  33  10   1    3.20    0.77
 -10  33   1    1.63    1.06
  33  10   1    2.70    0.94
  33   8  -1    5.87    0.90
  -8  33  -1    4.46    1.02
  33   8  -1    5.45    1.05
  -8  33   1    3.27    1.06
  33   8   1    4.67    1.15
  33   8   1    5.19    0.88
  -6  33  -1    8.89    1.15
  33   6  -1    7.97    0.99
  33   6  -1    7.79    1.21
  -6  33   1    6.65    1.03
  33   6   1    7.55    1.24
  33   6   1    6.70    0.94
  33   4  -1    5.76    1.10
  33   4  -1    5.11    0.89
  -4  33  -1    4.20    1.02
  33   4   1    2.62    0.96
  33   4   1    4.89    0.80
  -4  33   1    4.11    0.86
  33   2  -1    1.16    0.81
  -2  33  -1   -0.78    0.66
  -2  33   1    1.20    0.77
  33   2   1    1.08    0.70
  33   2   1    0.36    0.88
  33   0  -1    0.55    0.86
   0  33  -1    0.59    0.69
  33   0   1   -0.88    0.73
   0  33   1   -0.69    0.75
  33  -2  -1    0.01    0.77
   2  33  -1    0.12    0.72
  33  -2   1    0.45    0.92
   2  33   1    1.10    0.75
   4  33  -1    1.16    0.76
  33  -4  -1    2.01    0.88
   4  33   1   -0.49    0.77
  33  -4   1   -0.69    0.78
  33  -6  -1    2.83    0.95
   6  33  -1    2.56    0.84
   6  33   1    4.07    0.89
  33  -6   1    3.41    0.95
   8  33  -1    2.82    0.92
  33  -8  -1    3.57    1.52
  33  -8   1    4.67    1.14
   8  33   1    3.17    0.98
  33 -10  -1    0.88    1.12
  10  33   1    2.61    0.95
  33 -12  -1   -0.56    0.86
  12  33  -1   -0.76    0.76
  33 -12   1   -0.88    0.84
  33 -14  -1    2.51    1.11
  14  33  -1    3.00    0.88
  14  33   1    1.44    0.99
  33 -14   1    2.93    1.14
  16  33  -1    2.77    0.94
  16  33   1    2.68    1.02
  34  13  -1    3.75    1.37
  34  13  -1    4.20    0.96
 -13  34  -1    3.18    1.09
  34  13   1    4.79    1.19
 -13  34   1    2.49    1.09
  34  13   1    3.00    0.92
 -11  34  -1    0.46    0.80
  34  11  -1    1.74    0.87
  34  11   1    2.68    1.10
 -11  34   1    1.89    0.97
  34  11   1    1.05    0.75
  34   9  -1    1.49    0.84
  34   9  -1    0.72    1.46
  -9  34  -1   -0.83    0.72
  34   9   1   -0.90    0.75
  34   9   1   -1.07    0.95
  -9  34   1    0.41    0.90
  34   7  -1    1.95    1.15
  -7  34  -1    2.03    0.98
  34   7  -1    1.51    0.83
  34   7   1    1.81    0.81
  -7  34   1    1.68    0.86
  34   5  -1    0.41    0.77
  34   5  -1    0.88    1.01
  34   5   1   -0.29    1.41
  34   5   1    0.05    0.66
  -5  34   1   -0.35    0.96
  34   3  -1    1.61    0.79
  34   3  -1    1.98    1.01
  34   3   1    1.96    0.74
  34   3   1    0.74    1.41
  -1  34  -1    2.02    1.53
  34   1  -1    1.18    1.09
  34   1   1    3.07    0.81
  34   1   1    2.79    1.50
  -1  34   1    1.48    1.32
   1  34  -1    2.11    1.31
  34  -1  -1    3.47    1.57
   1  34   1    2.67    1.00
  34  -1   1    0.89    1.43
   3  34   1    6.21    1.28
  34  -5  -1   -0.20    1.17
   5  34  -1   -0.49    1.34
  34  -5   1   -1.19    1.01
   5  34   1    0.86    1.29
   7  34  -1   -0.04    0.80
  34  -7  -1   -0.80    0.87
  34  -7   1    2.06    1.06
   9  34  -1    1.33    0.88
  34  -9  -1   -0.68    0.83
  34  -9   1   -0.71    0.84
   9  34   1    2.04    0.94
  34 -11  -1    0.59    0.91
  11  34  -1    2.37    1.02
  11  34   1    0.91    0.81
  34 -11   1    0.16    0.92
  13  34  -1    0.62    0.90
  34 -13  -1    5.61    1.23
  13  34   1   -0.36    0.92
  34 -13   1    1.52    1.10
  35  10  -1   12.07    1.45
 -10  35  -1    9.16    1.24
  35  10  -1    7.67    1.33
 -10  35   1    8.37    1.21
  35  10   1    8.61    1.40
  -8  35  -1    7.06    1.11
  35   8  -1    7.72    1.26
  35   8  -1    8.20    1.12
  35   8   1    5.54    1.25
  -8  35   1    5.55    1.20
  35   6  -1    5.91    1.21
  35   6  -1    5.45    0.96
  -6  35  -1    3.79    0.96
  35   6   1    3.66    1.19
  35   6   1    4.01    1.03
  -6  35   1    5.74    1.00
  35   4  -1   -0.48    0.85
  -4  35  -1    0.65    0.85
  35   4  -1    0.91    1.04
  -4  35   1   -0.62    0.89
  35   4   1    0.23    0.75
  35   4   1    0.18    0.87
  35   2  -1    0.82    0.83
  -2  35  -1    0.00    0.82
  35   2  -1    0.68    0.92
  -2  35   1    0.49    0.88
  35   2   1    0.02    0.76
  35   2   1    0.09    0.92
  35   0  -1   -0.17    0.88
   0  35  -1    0.36    0.91
  35   0   1    0.65    0.84
   0  35   1    0.50    0.80
   2  35  -1    0.21    0.89
  35  -2  -1   -0.15    0.97
   2  35   1    0.29    0.89
  35  -2   1    1.48    1.04
  35  -4  -1   -0.45    0.83
   4  35  -1    0.91    0.85
   4  35   1   -0.96    0.75
  35  -4   1   -1.05    0.96
   6  35  -1    3.24    1.02
  35  -6  -1    4.20    1.08
   6  35   1    3.69    1.01
  35  -6   1    3.50    1.20
  35  -8  -1    7.97    1.37
   8  35  -1    6.92    1.18
  35  -8   1    7.06    1.21
   8  35   1    6.39    1.18
  10  35  -1    7.08    1.21
  35 -10  -1    5.48    1.31
  10  35   1    8.63    1.15
  35 -10   1    5.95    1.23
  36   7  -1    0.72    0.89
  -7  36  -1    2.04    0.95
  -7  36   1    0.65    1.00
  36   5  -1    1.59    1.08
  36   5  -1    0.36    0.85
  -5  36  -1    1.64    0.94
  -5  36   1   -2.34    0.83
  36   5   1    0.31    1.07
  36   3  -1    3.75    1.08
  36   3  -1    2.22    0.94
  -3  36  -1    4.74    1.02
  -3  36   1    0.07    0.88
  36   3   1    2.32    1.16
  36   1  -1    6.01    1.22
  -1  36  -1    9.33    1.22
  36   1   1    8.46    1.36
  -1  36   1    7.70    1.17
  36  -1  -1    9.99    1.40
   1  36  -1   12.34    1.44
   1  36   1   11.88    1.41
  36  -1   1   11.84    1.55
  36  -3  -1    3.19    1.15
   3  36  -1    3.00    0.94
  36  -3   1    1.50    1.10
   3  36   1    5.74    1.03
  36  -5  -1    4.10    1.16
   5  36  -1    1.63    0.95
   5  36   1    3.30    1.07
  36  -5   1    3.76    1.25
   7  36  -1    0.39    0.99
   7  36   1    1.87    1.01
   0   0  -2   -1.44    0.07
   0   0   2   -1.49    0.06
   1   1  -2   -0.04    0.06
  -1   1  -2   -0.08    0.06
  -1  -1  -2    0.03    0.08
  -1  -1  -2    0.04    0.04
   1  -1  -2    0.09    0.08
   1  -1  -2    0.14    0.06
  -1   1  -2   -0.06    0.09
  -1   1   2   -0.07    0.07
   1   1   2   -0.01    0.07
   1   1   2    0.09    0.05
   1  -1   2   -0.04    0.06
  -1  -1   2    0.01    0.06
   2   0  -2    1.00    0.12
   0  -2  -2    1.28    0.15
   0   2  -2    1.18    0.10
   0  -2  -2    0.97    0.14
   0  -2  -2    1.18    0.11
   0   2  -2    1.09    0.15
  -2   0  -2    1.15    0.14
   2   0   2    0.96    0.14
   2   0   2    1.22    0.15
   0  -2   2    1.28    0.11
  -2   0   2    0.98    0.13
   0  -2   2    1.10    0.11
   0   2   2    0.96    0.13
   0   2   2    1.18    0.11
  -2   2  -2   91.59    3.79
  -2  -2  -2   93.27    3.72
   2  -2  -2   97.73    3.78
  -2   2  -2   93.43    3.72
   2  -2  -2   98.17    3.76
  -2   2  -2  100.32    3.75
  -2  -2  -2   96.47    3.76
   2   2  -2   94.59    3.74
  -2  -2  -2   97.75    3.78
   2  -2   2   97.06    3.72
  -2   2   2   96.89    3.78
   2   2   2   94.09    3.72
   2  -2   2   97.47    3.79
   2  -2   2   98.58    3.75
  -2  -2   2   92.59    3.73
   2   2   2   92.67    3.76
   1  -3  -2   39.00    1.57
  -1   3  -2   38.93    1.56
  -3  -1  -2   40.87    1.60
   3   1  -2   38.44    1.57
   1  -3  -2   40.80    1.61
   3   1  -2   36.78    1.57
  -3  -1  -2   38.10    1.60
  -1   3  -2   41.20    1.55
   3   1   2   38.91    1.60
   1  -3   2   42.30    1.55
  -1   3   2   35.73    1.59
   3   1   2   41.70    1.61
  -1   3   2   38.97    1.60
   1  -3   2   35.97    1.56
   1   3  -2   27.83    1.17
   3  -1  -2   29.59    1.18
  -3   1  -2   29.81    1.17
  -3   1  -2   26.33    1.19
  -3   1  -2   27.88    1.11
   1   3  -2   29.49    1.13
  -1  -3  -2   28.27    1.14
  -1  -3  -2   28.20    1.15
   1   3   2   28.39    1.15
   1   3   2   27.95    1.19
   1   3   2   28.82    1.15
   3  -1   2   28.08    1.11
  -1  -3   2   29.74    1.17
   3  -1   2   28.54    1.21
  -3   1   2   28.14    1.18
   3   3  -2    0.02    0.07
  -3  -3  -2   -0.20    0.10
  -3   3  -2    0.00    0.06
   3  -3  -2   -0.14    0.09
   3  -3  -2   -0.15    0.10
  -3   3  -2   -0.07    0.07
   3   3  -2    0.16    0.10
  -3  -3  -2   -0.02    0.05
  -3   3  -2    0.01    0.12
  -3   3   2    0.01    0.09
  -3   3   2    0.03    0.10
   3   3   2    0.07    0.06
   3  -3   2   -0.14    0.12
  -3  -3   2    0.02    0.07
   3  -3   2   -0.13    0.08
   3   3   2   -0.09    0.09
   3   3   2   -0.04    0.11
   3  -3   2    0.03    0.07
  -4  -2  -2    8.32    0.38
  -4  -2  -2    9.03    0.46
   2  -4  -2    9.51    0.44
  -4  -2  -2    8.74    0.46
  -2   4  -2    9.31    0.40
   2  -4  -2    9.34    0.46
   4   2   2    8.79    0.46
   2  -4   2    9.08    0.40
   4   2   2    8.00    0.46
  -2   4   2    8.20    0.44
  -2   4   2    9.04    0.47
  -4  -2   2   10.41    0.43
   2  -4   2    8.66    0.41
  -4   0  -2    7.48    0.43
   4   0  -2    8.04    0.40
   0  -4  -2    8.00    0.35
  -4   0  -2    8.08    0.41
   0  -4  -2    8.14    0.43
   0   4  -2    8.06    0.39
   0   4  -2    8.45    0.34
   0  -4  -2    8.56    0.39
   4   0  -2    7.91    0.40
   0   4   2    8.26    0.39
   4   0   2    8.25    0.42
   0   4   2    7.92    0.42
   4   0   2    8.57    0.44
   0   4   2    8.52    0.36
   0  -4   2    8.10    0.40
  -4   2  -2   24.73    1.04
  -2  -4  -2   23.68    1.03
   2   4  -2   23.87    0.99
  -4   2  -2   24.71    1.00
   2   4  -2   23.82    0.99
  -4   2  -2   25.18    1.09
  -2  -4  -2   24.77    1.02
   4  -2  -2   23.68    1.06
   2   4  -2   25.62    1.05
  -2  -4  -2   25.66    1.07
   2   4   2   24.55    1.03
   4  -2   2   25.17    1.05
   2   4   2   24.21    1.02
   4  -2   2   26.72    1.10
  -2  -4   2   26.29    1.05
   2   4   2   25.72    1.08
   4  -2   2   24.52    0.99
  -4  -4  -2    6.08    0.35
  -4  -4  -2    6.01    0.30
   4   4  -2    5.80    0.36
   4   4  -2    6.02    0.31
  -4   4  -2    5.56    0.39
  -4  -4  -2    7.79    0.50
  -4   4  -2    6.18    0.32
  -4  -4   2    5.90    0.31
   4  -4   2    6.37    0.31
   4  -4   2    6.11    0.33
   4   4   2    6.03    0.30
   4   4   2    5.86    0.37
   4  -4   2    6.17    0.40
  -5  -3  -2  118.93    4.72
  -3   5  -2  119.49    4.68
  -3   5  -2  126.99    4.76
  -5  -3  -2  120.62    4.65
   5   3  -2  113.62    4.68
  -3   5  -2  110.37    4.66
   3  -5  -2  115.47    4.63
   3  -5   2  122.00    4.67
   5   3   2  121.91    4.65
   3  -5   2  127.37    4.68
  -5  -3   2  115.65    4.68
  -3   5   2  119.65    4.72
   5   3   2  118.14    4.72
   5   3   2  125.35    4.74
  -3   5   2  118.73    4.71
   1  -5  -2   70.15    2.73
  -1   5  -2   69.26    2.69
   5   1  -2   67.10    2.71
  -5  -1  -2   68.78    2.73
  -1   5  -2   66.56    2.64
   1  -5  -2   71.33    2.70
  -5  -1  -2   65.64    2.74
  -1   5   2   66.66    2.73
   1  -5   2   71.62    2.70
   5   1   2   68.20    2.74
  -1   5   2   67.03    2.70
   5   1   2   65.67    2.73
  -5  -1   2   66.27    2.70
   5  -1  -2   58.19    2.30
   1   5  -2   56.83    2.29
   5  -1  -2   56.42    2.30
  -5   1  -2   55.44    2.33
  -5   1  -2   57.79    2.30
  -5   1  -2   57.27    2.23
  -1  -5  -2   56.63    2.31
  -1  -5  -2   58.37    2.27
   1   5   2   56.31    2.27
   5  -1   2   58.26    2.23
   5  -1   2   55.08    2.33
   1   5   2   58.27    2.25
  -5   1   2   56.85    2.30
   5  -1   2   56.83    2.30
  -1  -5   2   58.83    2.29
   1   5   2   57.08    2.32
   3   5  -2   76.64    2.92
  -3  -5  -2   79.09    3.05
   5  -3  -2   78.07    3.00
  -3  -5  -2   73.79    2.94
  -5   3  -2   77.39    2.97
  -5   3  -2   71.08    3.02
   3   5  -2   71.43    2.98
  -5   3  -2   75.17    2.93
   3   5   2   71.85    3.00
   5  -3   2   68.09    2.93
   5  -3   2   74.60    2.98
  -3  -5   2   78.28    2.92
   3   5   2   74.47    2.95
  -5   3   2   73.60    2.98
   3   5   2   78.00    2.97
   5  -5  -2   12.63    0.63
  -5   5  -2   12.36    0.57
  -5   5  -2   12.11    0.65
  -5  -5  -2   12.89    0.56
   5   5  -2   13.02    0.56
   5   5  -2   11.86    0.61
  -5   5  -2   12.80    0.57
   5  -5   2   12.52    0.59
  -5   5   2   11.44    0.61
   5  -5   2   12.46    0.57
  -5  -5   2   12.94    0.57
   5   5   2   12.98    0.63
   5   5   2   12.53    0.56
  -5   5   2   11.79    0.61
   5   5   2   12.48    0.62
  -4   6  -2    4.76    0.29
   6   4  -2    4.92    0.30
  -4   6  -2    4.47    0.36
  -6  -4  -2    5.10    0.27
  -6  -4  -2    4.81    0.33
   4  -6  -2    4.91    0.24
  -4   6  -2    4.47    0.27
   6   4  -2    4.68    0.33
   6   4   2    4.41    0.35
   4  -6   2    5.22    0.28
   4  -6   2    4.52    0.28
  -6  -4   2    4.94    0.30
  -4   6   2    4.89    0.33
  -4   6   2    4.69    0.33
  -2   6  -2   13.06    0.60
   6   2   2   12.07    0.54
  -2   6   2   13.88    0.62
   2  -6   2   14.20    0.55
   2  -6   2   12.12    0.60
   0  -6  -2    3.65    0.25
  -6   0  -2    4.03    0.33
   0   6  -2    3.74    0.26
   6   0  -2    3.59    0.27
   0  -6  -2    4.03    0.32
   0  -6   2    4.41    0.27
   0   6   2    3.82    0.19
   0   6   2    3.57    0.25
   6   0   2    3.66    0.19
  -6   0   2    3.77    0.27
   6   0   2    3.91    0.30
  -6   2  -2   46.77    1.83
   6  -2  -2   42.36    1.90
   2   6  -2   47.98    1.89
  -6   2  -2   48.59    1.94
   2   6  -2   47.58    1.80
  -2  -6  -2   47.03    1.86
   2   6   2   48.21    1.87
  -2  -6   2   43.65    1.80
   2   6   2   48.37    1.91
   6  -2   2   47.87    1.90
   2   6   2   40.12    1.84
   6  -2   2   47.35    1.83
   6  -4  -2    4.36    0.33
  -6   4  -2    4.18    0.25
  -6   4  -2    4.45    0.35
   4   6  -2    4.18    0.23
   4   6  -2    4.10    0.30
  -4  -6  -2    3.86    0.26
  -6   4   2    4.20    0.30
   4   6   2    3.70    0.26
   4   6   2    4.29    0.30
  -4  -6   2    3.67    0.23
   4   6   2    4.08    0.33
   6  -4   2    4.05    0.25
   6  -4   2    4.17    0.30
  -6   6  -2  148.38    5.71
   6  -6  -2  148.04    5.77
   6   6  -2  141.29    5.70
   6   6  -2  146.10    5.75
  -6   6  -2  150.45    5.80
   6   6   2  143.90    5.78
   6  -6   2  148.15    5.73
   6   6   2  141.50    5.70
   6  -6   2  149.18    5.71
  -6  -6   2  141.88    5.69
  -6   6   2  146.14    5.75
  -5   7  -2    5.25    0.32
   7   5  -2    4.57    0.38
   7   5  -2    5.42    0.33
  -5   7  -2    4.78    0.40
  -5   7   2    6.05    0.37
  -7  -5   2    5.90    0.34
   5  -7   2    5.73    0.33
  -5   7   2    5.05    0.37
   7   5   2    5.21    0.40
   7   5   2    4.89    0.30
  -7  -3  -2   54.85    2.34
  -3   7  -2   58.68    2.37
  -3   7  -2   55.71    2.30
   7   3  -2   56.03    2.31
   3  -7   2   56.28    2.26
  -7  -3   2   59.02    2.34
  -3   7   2   56.31    2.32
  -3   7   2   56.63    2.34
   7   3   2   57.71    2.36
   7   3   2   59.97    2.26
  -1   7  -2   78.54    3.11
   7   1  -2   76.26    3.12
  -7  -1  -2   79.75    3.16
  -1   7   2   72.49    3.03
  -1   7   2   79.38    3.14
  -1   7   2   79.65    3.11
   7   1   2   80.29    3.15
  -7   1  -2   71.33    2.88
   7  -1  -2   71.78    2.84
   1   7  -2   70.33    2.82
   7  -1   2   70.98    2.76
   1   7   2   68.59    2.81
   1   7   2   68.93    2.84
   1   7   2   70.75    2.77
   7  -1   2   70.83    2.85
   3   7  -2   36.74    1.42
  -7   3  -2   33.89    1.54
   3   7  -2   34.11    1.50
   7  -3  -2   33.32    1.50
   3   7   2   38.00    1.47
   7  -3   2   36.37    1.51
   3   7   2   35.23    1.47
  -3  -7   2   36.57    1.41
   7  -3   2   36.53    1.44
  -7   5  -2   15.31    0.69
   7  -5  -2   14.78    0.76
  -7   5  -2   15.81    0.80
   5   7  -2   15.46    0.75
  -5  -7   2   15.66    0.68
   5   7   2   16.17    0.78
   7  -5   2   15.50    0.69
   7  -5   2   15.21    0.74
   5   7   2   15.83    0.71
   5   7   2   15.99    0.79
  -7   7  -2    2.51    0.25
   7   7  -2    2.68    0.25
   7   7  -2    2.72    0.31
  -7   7  -2    2.05    0.30
   7  -7  -2    2.34    0.29
   7   7   2    2.53    0.32
  -7   7   2    2.73    0.31
   7   7   2    2.33    0.24
  -7  -7   2    1.82    0.26
   7  -7   2    2.42    0.26
  -6   8  -2    1.33    0.26
   8   6  -2    2.31    0.25
  -6   8  -2    2.13    0.25
   6  -8  -2    2.60    0.30
   8   6  -2    1.79    0.25
   6  -8   2    2.47    0.24
   8   6   2    1.71    0.20
   8   6   2    2.13    0.30
  -6   8   2    2.46    0.29
   8   4  -2   10.47    0.56
  -4   8  -2   12.77    0.63
  -4   8  -2   10.25    0.54
   4  -8   2   10.54    0.51
  -4   8   2   10.39    0.58
  -4   8   2   10.75    0.58
   8   4   2   12.04    0.52
   8   4   2   11.20    0.63
   8   2  -2    0.65    0.18
  -2   8  -2    0.66    0.10
  -2   8  -2    0.55    0.16
  -8  -2  -2    0.24    0.17
  -2   8   2    0.24    0.16
   2  -8   2    0.49    0.09
   8   2   2    0.35    0.18
  -2   8   2    0.45    0.16
   8   2   2    0.52    0.11
  -8   0  -2    2.79    0.31
   8   0  -2    2.68    0.27
   0   8  -2    2.73    0.26
   0   8   2    2.89    0.26
   8   0   2    2.60    0.19
   8   0   2    3.23    0.29
  -8   2  -2    0.52    0.18
   2   8  -2    0.25    0.06
   2   8  -2    0.30    0.14
   8  -2  -2    0.14    0.14
   8  -2   2    0.37    0.17
   8  -2   2    0.13    0.09
   2   8   2    0.11    0.12
  -2  -8   2    0.21    0.05
   2   8   2    0.38    0.17
   8  -4  -2    4.48    0.36
  -8   4  -2    3.46    0.35
  -8   4  -2    3.56    0.26
   4   8  -2    3.25    0.31
   4   8  -2    3.38    0.23
   8  -4   2    3.51    0.26
  -4  -8   2    4.26    0.23
   8  -4   2    3.41    0.32
   4   8   2    3.81    0.29
  -8   4   2    3.31    0.31
   4   8   2    2.90    0.33
  -8   6  -2    7.30    0.41
   6   8  -2    7.52    0.39
   8  -6  -2    6.56    0.46
  -8   6  -2    7.45    0.53
   6   8  -2    7.48    0.47
   6   8   2    6.87    0.46
  -6  -8   2    6.79    0.39
   8  -6   2    6.96    0.45
   6   8   2    6.94    0.41
  -8   6   2    6.44    0.45
  -8   8  -2   92.61    3.76
   8   8  -2   93.07    3.66
  -8   8  -2   91.09    3.66
   8   8  -2   90.92    3.71
   8  -8  -2   92.27    3.73
  -8   8   2   89.55    3.71
   8  -8   2   91.63    3.68
   8   8   2   93.25    3.75
   8   8   2   91.66    3.66
   9   7  -2   10.77    0.57
  -7   9  -2   10.86    0.58
   9   7  -2   11.26    0.62
  -7   9  -2   10.86    0.65
   7  -9  -2   10.51    0.62
   9   7   2   10.37    0.55
  -7   9   2   10.02    0.51
  -7   9   2   11.27    0.62
   7  -9   2   10.16    0.56
   9   7   2   11.41    0.68
  -5   9  -2    4.23    0.32
   9   5  -2    4.34    0.37
   9   5  -2    5.46    0.36
  -5   9  -2    3.61    0.39
   9   5   2    4.65    0.43
  -5   9   2    4.77    0.26
  -5   9   2    4.74    0.37
  -5   9   2    4.84    0.38
   9   5   2    4.73    0.30
   5  -9   2    4.41    0.31
  -3   9  -2   14.76    0.72
  -9  -3  -2   14.59    0.77
  -3   9  -2   16.10    0.80
  -3   9   2   15.41    0.76
   9   3   2   14.75    0.77
  -3   9   2   15.18    0.75
   3  -9   2   14.32    0.65
   9   3   2   15.21    0.66
  -1   9  -2   34.31    1.45
   9   1  -2   33.59    1.47
  -9  -1  -2   34.31    1.51
   9   1   2   34.23    1.49
  -1   9   2   33.52    1.45
  -1   9   2   33.82    1.48
   1  -9   2   35.11    1.36
   9  -1  -2   36.22    1.53
   1   9  -2   35.61    1.51
  -9   1  -2   35.28    1.56
   1   9   2   33.62    1.52
   9  -1   2   34.54    1.53
   1   9   2   35.52    1.50
   9  -1   2   37.05    1.44
  -9   3  -2   16.26    0.72
   3   9  -2   16.65    0.79
   9  -3  -2   15.22    0.79
  -9   3  -2   16.06    0.84
   3   9  -2   16.36    0.67
   3   9   2   16.88    0.81
   9  -3   2   16.96    0.72
   3   9   2   15.43    0.76
  -3  -9   2   15.91    0.67
   9  -3   2   16.49    0.81
   9  -5  -2    7.93    0.51
  -9   5  -2    8.29    0.44
   5   9  -2    8.13    0.50
  -9   5  -2    8.16    0.55
   9  -5   2    7.92    0.51
   5   9   2    7.81    0.46
   5   9   2    8.76    0.53
  -5  -9   2    8.27    0.41
  -9   5   2    7.44    0.49
   7   9  -2    4.75    0.42
  -9   7  -2    5.69    0.48
   7   9  -2    5.67    0.36
   9  -7  -2    6.02    0.45
  -9   7  -2    6.19    0.39
   7   9   2    5.21    0.38
  -9   7   2    5.68    0.44
   7   9   2    5.82    0.47
   9  -7   2    5.73    0.43
  -7  -9   2    5.68    0.37
   9  -9  -2   11.71    0.69
  -9   9  -2   12.19    0.63
   9   9  -2   10.60    0.67
  -9   9  -2   11.83    0.73
   9   9  -2   11.82    0.62
   9  -9   2   11.86    0.66
  -9   9   2   12.18    0.69
   9   9   2   11.78    0.73
   9   9   2   12.53    0.63
  -8  10  -2   43.13    1.80
  -8  10  -2   43.59    1.88
   8 -10  -2   40.87    1.83
  10   8  -2   42.53    1.84
  10   8  -2   42.99    1.80
  -8  10   2   41.48    1.85
  -8  10   2   40.02    1.74
  10   8   2   43.46    1.89
   8 -10   2   42.11    1.79
  10   8   2   44.08    1.78
   6 -10  -2    2.66    0.33
  10   6  -2    1.73    0.28
  10   6  -2    2.15    0.28
  -6  10  -2    2.61    0.32
  -6  10  -2    2.13    0.33
  10   6   2    1.91    0.30
   6 -10   2    2.98    0.28
  -6  10   2    2.98    0.34
  -6  10   2    2.53    0.32
  -6  10   2    2.07    0.22
  10   6   2    2.17    0.25
  -4  10  -2   62.64    2.53
  10   4  -2   58.46    2.47
  -4  10  -2   58.74    2.46
   4 -10   2   57.99    2.40
  10   4   2   62.65    2.42
  -4  10   2   58.97    2.49
  10   4   2   63.26    2.54
  -4  10   2   57.37    2.48
  -4  10   2   61.88    2.37
 -10  -2  -2   64.49    2.66
  -2  10  -2   62.35    2.59
  10   2  -2   64.23    2.62
  -2  10   2   63.87    2.62
  -2  10   2   64.03    2.61
  10   2   2   62.44    2.64
   2 -10   2   64.49    2.50
   2 -10   2   66.11    2.51
  -2  10   2   60.83    2.50
  10   0  -2    0.19    0.17
   0  10  -2    0.27    0.17
 -10   0  -2    0.30    0.23
   0  10   2    0.34    0.18
   0  10   2    0.21    0.17
  10   0   2    0.18    0.11
   0 -10   2    0.16    0.07
  10   0   2   -0.03    0.20
   2  10  -2   88.21    3.33
  10  -2  -2   82.34    3.47
   2  10  -2   87.27    3.46
 -10   2  -2   83.91    3.51
   2  10   2   86.02    3.46
  -2 -10   2   88.31    3.33
   2  10   2   82.49    3.43
  10  -2   2   84.87    3.48
  10  -2   2   86.48    3.38
  10  -4  -2   36.85    1.55
 -10   4  -2   35.56    1.60
 -10   4  -2   34.41    1.46
   4  10  -2   34.48    1.42
   4  10  -2   32.42    1.52
  -4 -10   2   35.05    1.41
  10  -4   2   36.89    1.56
   4  10   2   34.39    1.49
   4  10   2   33.27    1.53
  10  -4   2   38.89    1.51
 -10   6  -2    5.86    0.51
   6  10  -2    5.30    0.35
   6  10  -2    5.37    0.43
 -10   6  -2    5.85    0.37
  10  -6  -2    5.40    0.45
   6  10   2    4.93    0.45
  10  -6   2    5.35    0.42
  -6 -10   2    5.48    0.34
   6  10   2    5.58    0.40
 -10   6   2    5.66    0.43
 -10   8  -2   30.14    1.30
 -10   8  -2   28.10    1.39
   8  10  -2   28.26    1.34
   8  10  -2   30.52    1.28
  10  -8  -2   30.30    1.37
  10  -8   2   30.30    1.34
 -10   8   2   30.29    1.36
   8  10   2   29.01    1.30
   8  10   2   29.04    1.38
  10 -10  -2   59.34    2.54
  10  10  -2   60.71    2.48
  10  10  -2   61.12    2.55
 -10  10  -2   59.50    2.59
 -10  10  -2   59.55    2.49
  10 -10   2   59.59    2.51
 -10  10   2   60.27    2.55
  10  10   2   60.28    2.48
  10  10   2   61.36    2.58
  11   9  -2   30.81    1.37
  -9  11  -2   32.25    1.47
  -9  11  -2   29.18    1.36
  11   9  -2   31.52    1.42
   9 -11  -2   28.25    1.40
  11   9   2   32.68    1.47
  -9  11   2   30.64    1.41
   9 -11   2   30.52    1.37
  11   9   2   31.85    1.35
  -9  11   2   29.42    1.31
  -7  11  -2    9.01    0.65
  11   7  -2    8.87    0.56
  11   7  -2    7.77    0.57
   7 -11  -2   10.00    0.62
  -7  11  -2    9.28    0.57
  11   7   2    9.37    0.52
  11   7   2   10.14    0.66
  -7  11   2    9.73    0.63
   7 -11   2    9.41    0.54
  -7  11   2    9.55    0.48
  -5  11  -2    1.41    0.25
  -5  11  -2    1.34    0.28
  11   5  -2    1.35    0.24
  -5  11   2    1.55    0.20
  11   5   2    1.76    0.32
  -5  11   2    0.75    0.25
  -5  11   2    1.46    0.28
  11   5   2    1.68    0.21
   5 -11   2    1.86    0.23
  11   3  -2   32.08    1.43
  -3  11  -2   32.51    1.40
  -3  11   2   32.68    1.43
   3 -11   2   29.18    1.33
  -3  11   2   31.14    1.41
  11   3   2   31.38    1.46
  -3  11   2   34.67    1.30
   3 -11   2   32.58    1.32
  11   3   2   32.84    1.34
  -1  11  -2   54.85    2.26
 -11  -1  -2   52.33    2.31
  11   1  -2   54.02    2.27
   1 -11   2   56.29    2.15
   1 -11   2   53.08    2.14
  -1  11   2   55.53    2.27
  -1  11   2   54.74    2.27
  11   1   2   53.87    2.30
   1  11  -2   47.33    1.95
  11  -1  -2   46.53    1.97
 -11   1  -2   45.66    2.01
   1  11  -2   46.65    1.81
   1  11   2   43.87    1.93
  11  -1   2   47.07    1.87
  11  -1   2   45.25    1.98
   1  11   2   45.06    1.95
  -1 -11   2   47.13    1.81
  11  -3  -2   21.57    1.07
 -11   3  -2   22.10    1.11
   3  11  -2   22.54    1.05
   3  11  -2   21.42    0.92
   3  11   2   22.31    1.06
   3  11   2   22.40    1.03
  -3 -11   2   22.95    0.92
  11  -3   2   23.97    1.01
  11  -3   2   22.32    1.07
 -11   5  -2    2.14    0.25
   5  11  -2    2.21    0.24
 -11   5  -2    2.35    0.36
   5  11  -2    1.82    0.28
  11  -5  -2    2.20    0.34
   5  11   2    1.90    0.27
   5  11   2    2.04    0.31
  11  -5   2    2.09    0.30
  -5 -11   2    2.19    0.22
 -11   7  -2   13.67    0.67
   7  11  -2   14.47    0.65
 -11   7  -2   12.44    0.77
   7  11  -2   12.08    0.71
  11  -7  -2   12.79    0.76
  -7 -11   2   11.95    0.62
  11  -7   2   12.55    0.71
   7  11   2   13.15    0.69
 -11   7   2   12.59    0.74
   7  11   2   12.60    0.75
   9  11  -2    7.18    0.60
 -11   9  -2    9.40    0.56
 -11   9  -2    8.22    0.67
   9  11  -2    8.39    0.52
   9  11   2    7.97    0.54
 -11   9   2    8.61    0.60
   9  11   2    7.76    0.62
  11  -9   2   10.41    0.60
 -11  11  -2    8.86    0.69
 -11  11  -2    9.85    0.60
  11 -11  -2   10.04    0.69
  11  11  -2    9.40    0.60
  11  11  -2    8.90    0.64
  11  11   2    9.29    0.60
 -11  11   2    9.40    0.65
  11  11   2    9.88    0.68
  11 -11   2   10.23    0.63
  12  10  -2    9.32    0.60
 -10  12  -2    9.28    0.63
  10 -12  -2    8.39    0.62
  12  10  -2   10.14    0.68
 -10  12  -2    9.88    0.69
  12  10   2    9.82    0.59
 -10  12   2    9.27    0.55
  12  10   2   10.01    0.72
  10 -12   2    8.69    0.62
 -10  12   2    9.81    0.65
  -8  12  -2   12.30    0.68
  -8  12  -2   13.33    0.78
   8 -12  -2   10.80    0.69
  12   8  -2   11.95    0.74
  12   8  -2   11.61    0.68
  -8  12   2   11.81    0.60
  12   8   2   11.80    0.74
  12   8   2   12.01    0.65
  -8  12   2   11.79    0.71
   8 -12   2   11.27    0.64
  12   6  -2    4.75    0.44
  -6  12  -2    3.95    0.39
  -6  12  -2    3.42    0.48
  12   6  -2    3.51    0.45
  12   6   2    3.85    0.46
  -6  12   2    4.15    0.44
  12   6   2    3.61    0.34
  -6  12   2    5.39    0.42
   6 -12   2    4.69    0.34
  -4  12  -2    2.39    0.36
  12   4  -2    3.75    0.37
  -4  12  -2    3.65    0.39
  12   4   2    3.21    0.42
  -4  12   2    2.78    0.34
  12   4   2    2.98    0.30
  -4  12   2    3.66    0.36
  -4  12   2    3.10    0.25
   4 -12   2    3.45    0.29
  -2  12  -2    7.69    0.52
 -12  -2  -2    8.90    0.60
  12   2  -2    9.29    0.58
  -2  12   2    8.16    0.54
  12   2   2    7.48    0.55
   2 -12   2    8.54    0.41
   2 -12   2    7.85    0.41
  -2  12   2    7.69    0.53
  12   0  -2    0.00    0.22
   0  12  -2    0.16    0.21
 -12   0  -2    0.12    0.23
   0 -12   2    0.10    0.10
   0  12   2    0.17    0.22
  12   0   2    0.20    0.22
  12   0   2    0.21    0.15
   0  12   2   -0.02    0.21
   0 -12   2    0.06    0.08
   2  12  -2   24.46    1.11
 -12   2  -2   22.40    1.16
   2  12  -2   23.91    0.95
  12  -2  -2   20.68    1.10
   2  12   2   23.78    1.10
  12  -2   2   22.86    1.13
  -2 -12   2   24.56    0.95
   2  12   2   23.31    1.09
 -12   4  -2    9.52    0.67
   4  12  -2   10.01    0.61
  12  -4  -2    9.06    0.62
   4  12  -2   10.34    0.48
 -12   4  -2    9.76    0.53
  12  -4   2    9.55    0.65
  -4 -12   2   10.21    0.47
   4  12   2   10.42    0.61
   4  12   2    9.63    0.57
   6  12  -2   14.83    0.66
 -12   6  -2   13.68    0.81
 -12   6  -2   13.19    0.69
  12  -6  -2   13.00    0.76
   6  12  -2   13.23    0.77
 -12   6   2   12.71    0.75
  12  -6   2   13.32    0.78
   6  12   2   15.26    0.79
   6  12   2   13.11    0.71
  -6 -12   2   12.98    0.64
 -12   8  -2    3.67    0.36
   8  12  -2    2.87    0.38
  12  -8  -2    4.11    0.48
 -12   8  -2    3.20    0.45
   8  12  -2    2.98    0.33
 -12   8   2    3.11    0.39
   8  12   2    3.13    0.41
  12  -8   2    3.99    0.45
   8  12   2    3.35    0.40
  10  12  -2    3.45    0.39
  10  12  -2    3.77    0.45
  12 -10  -2    5.14    0.52
 -12  10  -2    4.55    0.55
 -12  10  -2    4.05    0.43
  10  12   2    4.18    0.52
  10  12   2    3.83    0.43
 -12  10   2    3.67    0.44
  12 -10   2    4.83    0.49
  12  12  -2    3.73    0.46
  12  12  -2    3.66    0.42
  12 -12  -2    4.38    0.54
 -12  12  -2    3.41    0.42
 -12  12  -2    3.34    0.49
  12  12   2    3.67    0.45
  12  12   2    4.45    0.51
 -12  12   2    3.26    0.44
  12 -12   2    3.68    0.44
 -11  13  -2   50.24    2.16
  11 -13  -2   45.60    2.11
  13  11  -2   49.31    2.08
 -11  13  -2   46.33    2.07
  13  11  -2   50.72    2.14
 -11  13   2   45.35    2.01
  13  11   2   49.48    2.06
  11 -13   2   47.36    2.08
 -11  13   2   47.46    2.12
  13  11   2   48.17    2.16
  13   9  -2   92.96    3.84
  -9  13  -2   99.90    3.93
   9 -13  -2   91.30    3.87
  -9  13  -2   94.21    3.84
  13   9  -2   97.25    3.89
  -9  13   2   91.06    3.76
  13   9   2   98.01    3.81
  13   9   2   94.50    3.92
   9 -13   2   92.60    3.81
  -9  13   2   91.86    3.87
   7 -13  -2   46.33    1.96
  -7  13  -2   44.01    1.99
  -7  13  -2   43.07    1.93
  13   7  -2   45.36    1.96
  13   7  -2   42.53    1.95
   7 -13   2   45.80    1.88
  -7  13   2   46.85    1.84
  13   7   2   45.54    1.89
  13   7   2   44.53    2.01
  -7  13   2   45.17    1.97
  -5  13  -2   10.37    0.74
  13   5  -2   12.51    0.71
  -5  13  -2   11.59    0.69
  -5  13   2   12.56    0.73
   5 -13   2   13.49    0.62
  13   5   2   11.86    0.76
  -5  13   2   14.84    0.74
  13   5   2   11.11    0.64
  -3  13  -2    2.29    0.32
  13   3  -2    2.97    0.37
  13   3   2    3.25    0.43
  -3  13   2    1.96    0.24
   3 -13   2    3.07    0.28
  13   3   2    2.03    0.25
  -3  13   2    3.11    0.36
   3 -13   2    3.19    0.25
  -3  13   2    2.65    0.34
  13   1  -2    6.25    0.51
 -13  -1  -2    6.69    0.59
  -1  13  -2    6.61    0.51
  13   1   2    6.79    0.54
   1 -13   2    6.14    0.34
  -1  13   2    6.86    0.50
   1 -13   2    7.45    0.37
  -1  13   2    7.35    0.50
   1  13  -2    2.00    0.30
   1  13  -2    2.52    0.18
  13  -1  -2    2.12    0.32
 -13   1  -2    2.39    0.38
  -1 -13   2    1.98    0.20
   1  13   2    2.03    0.30
   1  13   2    2.22    0.31
  13  -1   2    1.98    0.33
   3  13  -2    7.62    0.39
 -13   3  -2    7.14    0.60
   3  13  -2    7.12    0.57
  13  -3  -2    6.92    0.55
  13  -3   2    7.86    0.60
   3  13   2    7.18    0.51
   3  13   2    8.41    0.55
  -3 -13   2    7.76    0.38
   5  13  -2   30.03    1.23
   5  13  -2   30.33    1.37
  13  -5  -2   27.75    1.37
 -13   5  -2   30.62    1.29
 -13   5  -2   28.31    1.42
  13  -5   2   28.24    1.38
   5  13   2   29.61    1.34
  -5 -13   2   30.09    1.23
   5  13   2   30.03    1.37
   7  13  -2   59.50    2.37
  13  -7  -2   54.83    2.48
 -13   7  -2   57.18    2.52
 -13   7  -2   59.20    2.40
   7  13  -2   57.83    2.46
   7  13   2   54.50    2.42
 -13   7   2   57.10    2.47
  -7 -13   2   61.72    2.39
  13  -7   2   59.33    2.48
   7  13   2   58.91    2.47
   9  13  -2   53.50    2.25
 -13   9  -2   53.99    2.28
  13  -9  -2   58.48    2.39
   9  13  -2   53.65    2.34
 -13   9  -2   53.33    2.39
  13  -9   2   55.51    2.34
   9  13   2   54.21    2.30
 -13   9   2   53.22    2.33
   9  13   2   52.01    2.35
  11  13  -2   13.22    0.90
 -13  11  -2   16.28    0.86
  11  13  -2   15.38    0.84
 -13  11  -2   15.34    0.94
 -13  11   2   16.46    0.92
  11  13   2   14.65    0.93
  13 -11   2   17.00    0.89
  11  13   2   15.84    0.86
 -13  13  -2   12.94    0.80
  13  13  -2   12.92    0.82
  13  13  -2   13.15    0.78
  13 -13  -2   12.21    0.84
 -13  13  -2   13.25    0.89
 -13  13   2   12.84    0.88
  13  13   2   12.59    0.77
  13 -13   2   12.03    0.79
  13  13   2   12.98    0.89
  14  12  -2    2.69    0.40
 -12  14  -2    3.51    0.44
  12 -14  -2    3.83    0.50
 -12  14  -2    2.38    0.47
  14  12  -2    2.00    0.42
  14  12   2    2.56    0.37
  14  12   2    2.58    0.45
 -12  14   2    3.15    0.37
 -12  14   2    2.78    0.47
  12 -14   2    3.49    0.43
  14  10  -2   12.65    0.78
 -10  14  -2   12.77    0.74
  14  10  -2   12.57    0.76
 -10  14  -2   11.88    0.85
  10 -14  -2   11.17    0.78
 -10  14   2   11.60    0.66
  14  10   2   13.12    0.73
  14  10   2   13.09    0.83
  10 -14   2   11.73    0.71
 -10  14   2   11.98    0.78
  -8  14  -2    4.40    0.55
  14   8  -2    5.04    0.51
  14   8  -2    4.22    0.47
   8 -14  -2    5.02    0.51
  -8  14  -2    4.34    0.49
  -8  14   2    3.81    0.49
  14   8   2    4.98    0.58
  -8  14   2    4.38    0.37
  14   8   2    4.93    0.44
   8 -14   2    4.41    0.42
  -6  14  -2    2.69    0.40
  14   6  -2    2.21    0.35
  -6  14  -2    2.30    0.34
  14   6  -2    2.69    0.37
  -6  14   2    1.96    0.34
  14   6   2    2.18    0.29
   6 -14   2    2.51    0.31
  14   6   2    1.82    0.36
  -6  14   2    2.48    0.28
  -6  14   2    2.10    0.35
  -4  14  -2   13.88    0.77
  14   4  -2   13.90    0.79
  -4  14  -2   13.78    0.84
  14   4   2   14.42    0.87
   4 -14   2   14.60    0.70
  -4  14   2   14.30    0.77
   4 -14   2   15.24    0.67
  14   4   2   13.87    0.71
  -4  14   2   13.44    0.79
  -2  14  -2    6.67    0.54
  14   2  -2    6.62    0.56
  -2  14   2    6.44    0.51
  14   2   2    6.45    0.58
   2 -14   2    6.97    0.40
   2 -14   2    6.21    0.36
  -2  14   2    5.96    0.53
  14   0  -2   10.87    0.69
 -14   0  -2   10.91    0.77
   0  14  -2   10.07    0.68
   0  14   2   10.75    0.67
   0  14   2   10.12    0.67
   0 -14   2   11.06    0.50
  14   0   2   11.81    0.72
   0 -14   2   11.26    0.51
 -14   2  -2    2.30    0.37
   2  14  -2    1.83    0.32
  14  -2  -2    2.01    0.36
   2  14  -2    1.63    0.20
  14  -2   2    1.48    0.33
   2  14   2    1.66    0.29
  -2 -14   2    2.29    0.21
   2  14   2    1.89    0.33
 -14   4  -2   19.59    1.10
  14  -4  -2   20.44    1.07
   4  14  -2   19.27    1.02
  -4 -14   2   21.48    0.89
   4  14   2   20.90    1.05
  14  -4   2   21.44    1.08
   4  14   2   20.86    1.01
 -14   6  -2    0.96    0.34
 -14   6  -2    0.89    0.22
   6  14  -2    0.58    0.18
   6  14  -2    0.68    0.31
  14  -6  -2    1.26    0.33
  14  -6   2    0.62    0.32
   6  14   2    1.02    0.26
   6  14   2    0.78    0.29
  -6 -14   2    0.70    0.20
   8  14  -2    1.20    0.31
   8  14  -2    1.08    0.25
 -14   8  -2    1.69    0.29
 -14   8  -2    1.26    0.36
  14  -8  -2    1.88    0.39
   8  14   2    1.30    0.33
 -14   8   2    1.32    0.31
  14  -8   2    1.58    0.37
   8  14   2    1.44    0.30
  10  14  -2    3.46    0.44
  10  14  -2    3.95    0.42
  14 -10  -2    4.57    0.56
 -14  10  -2    3.69    0.50
 -14  10  -2    3.76    0.46
  10  14   2    2.93    0.43
 -14  10   2    3.34    0.45
  14 -10   2    4.79    0.53
  10  14   2    3.51    0.43
 -14  12  -2    8.40    0.63
 -14  12  -2    8.50    0.76
  12  14  -2    8.34    0.67
  12  14  -2    8.27    0.60
  14 -12  -2    7.89    0.71
 -14  12   2    7.64    0.73
  12  14   2    8.64    0.63
  12  14   2    7.76    0.71
  14 -12   2    8.14    0.66
 -14  14  -2   45.88    2.17
  14 -14  -2   46.77    2.15
  14  14  -2   45.13    2.11
  14  14  -2   46.89    2.06
 -14  14  -2   47.55    2.08
  14  14   2   46.31    2.15
  14  14   2   46.55    2.05
  14 -14   2   47.46    2.09
 -13  15  -2   23.81    1.23
 -13  15  -2   24.37    1.32
  15  13  -2   24.13    1.23
  15  13  -2   25.47    1.28
  13 -15  -2   21.49    1.24
  13 -15   2   24.53    1.22
 -13  15   2   22.16    1.14
  15  13   2   24.76    1.33
  15  13   2   24.42    1.20
  15  11  -2   60.13    2.51
 -11  15  -2   61.12    2.54
  15  11  -2   56.52    2.46
 -11  15  -2   57.24    2.46
  11 -15  -2   51.42    2.47
 -11  15   2   56.61    2.51
  15  11   2   59.47    2.43
  11 -15   2   55.50    2.42
 -11  15   2   54.89    2.37
  15  11   2   57.48    2.56
  15   9  -2   98.99    3.96
  15   9  -2   95.58    3.93
   9 -15  -2   92.48    3.93
  -9  15  -2   98.32    3.99
  -9  15  -2   95.22    3.92
  -9  15   2   92.49    3.95
  15   9   2   94.53    4.00
  -9  15   2   95.10    3.82
   9 -15   2   94.12    3.87
  15   9   2   99.01    3.87
  -7  15  -2   66.60    2.80
  -7  15  -2   65.83    2.85
  15   7  -2   66.62    2.83
   7 -15  -2   67.36    2.82
  15   7  -2   66.87    2.84
   7 -15   2   66.92    2.73
  15   7   2   67.46    2.75
  15   7   2   66.00    2.88
  -7  15   2   65.98    2.84
  -7  15   2   67.32    2.69
  -5  15  -2   40.07    1.79
  -5  15  -2   39.30    1.84
  15   5  -2   41.64    1.84
  -5  15   2   41.11    1.67
  15   5   2   40.94    1.89
   5 -15   2   42.07    1.69
  15   5   2   40.74    1.73
  -5  15   2   40.48    1.80
  -5  15   2   38.22    1.80
  -3  15  -2   13.56    0.81
  15   3  -2   15.00    0.85
  -3  15   2   15.84    0.84
  15   3   2   13.99    0.87
  -3  15   2   14.48    0.83
   3 -15   2   16.53    0.70
   3 -15   2   14.11    0.71
  -1  15  -2    2.48    0.35
  15   1  -2    3.61    0.47
  15   1   2    2.36    0.40
  -1  15   2    2.03    0.34
  -1  15   2    2.12    0.34
   1 -15   2    2.03    0.26
 -15   1  -2    7.43    0.64
   1  15  -2    8.79    0.60
   1  15  -2    7.94    0.41
  15  -1  -2    7.99    0.62
  -1 -15   2    9.23    0.44
  15  -1   2    8.81    0.67
   1  15   2    8.63    0.60
   1  15   2    8.42    0.58
  15  -3  -2   32.86    1.64
   3  15  -2   36.87    1.64
 -15   3  -2   34.53    1.69
  15  -3   2   36.72    1.67
   3  15   2   35.86    1.61
   3  15   2   36.79    1.63
  -3 -15   2   37.18    1.46
   5  15  -2   60.63    2.57
   5  15  -2   60.64    2.42
  15  -5  -2   57.92    2.59
 -15   5  -2   58.36    2.62
  -5 -15   2   59.01    2.41
  15  -5   2   60.38    2.60
   5  15   2   61.38    2.55
   5  15   2   61.84    2.56
   7  15  -2   74.73    3.19
 -15   7  -2   76.41    3.26
 -15   7  -2   75.65    3.12
   7  15  -2   78.89    3.08
  15  -7  -2   73.11    3.21
  15  -7   2   75.37    3.23
   7  15   2   79.26    3.21
   7  15   2   77.01    3.17
   9  15  -2   57.21    2.45
  15  -9  -2   63.47    2.61
 -15   9  -2   59.58    2.50
   9  15  -2   56.74    2.55
 -15   9  -2   61.38    2.63
   9  15   2   59.41    2.53
  15  -9   2   62.27    2.60
   9  15   2   58.37    2.56
 -15   9   2   56.12    2.55
 -15  11  -2   21.15    1.08
 -15  11  -2   22.20    1.24
  11  15  -2   20.01    1.15
  11  15  -2   19.77    1.05
  15 -11  -2   25.38    1.23
 -15  11   2   21.25    1.15
  15 -11   2   23.79    1.17
  11  15   2   20.32    1.10
  11  15   2   19.58    1.13
  13  15  -2    5.96    0.73
  13  15  -2    6.65    0.59
 -15  13  -2    7.68    0.60
 -15  13  -2    6.96    0.69
  15 -13   2    8.45    0.70
  13  15   2    7.11    0.59
 -15  13   2    7.72    0.88
  13  15   2    6.45    0.70
  15  15  -2   10.82    0.74
 -15  15  -2    9.03    0.83
  15  15  -2    8.66    0.84
 -15  15  -2    9.05    0.72
 -15  15   2    9.17    0.79
  15 -15   2   10.11    0.77
  15  15   2   10.29    0.89
  15  15   2    9.85    0.72
 -14  16  -2    1.86    0.43
  16  14  -2    1.35    0.47
  14 -16  -2    1.42    0.48
 -14  16  -2    0.99    0.42
  16  14  -2    1.51    0.38
 -14  16   2    1.57    0.34
  16  14   2    1.48    0.53
  16  14   2    2.04    0.39
  14 -16   2    1.38    0.39
 -14  16   2    1.00    0.46
 -12  16  -2    3.01    0.51
 -12  16  -2    2.78    0.46
  16  12  -2    2.79    0.45
  16  12  -2    1.89    0.43
  12 -16  -2    3.73    0.51
  16  12   2    3.97    0.59
 -12  16   2    2.88    0.52
 -12  16   2    3.55    0.45
  12 -16   2    2.96    0.43
  16  12   2    2.65    0.39
  10 -16  -2    1.87    0.43
  16  10  -2    1.82    0.40
 -10  16  -2    2.08    0.39
 -10  16  -2    1.52    0.42
  16  10  -2    1.84    0.37
  16  10   2    2.02    0.35
 -10  16   2    2.03    0.29
  16  10   2    2.05    0.45
 -10  16   2    2.25    0.44
  10 -16   2    2.50    0.38
   8 -16  -2    0.34    0.29
  -8  16  -2    0.36    0.35
  -8  16  -2    0.48    0.29
  16   8  -2    0.57    0.33
  16   8  -2    0.47    0.30
   8 -16   2    0.56    0.25
  16   8   2    0.87    0.27
  16   8   2    0.23    0.35
  -8  16   2    0.28    0.32
  -8  16   2    0.42    0.22
  16   6  -2    0.76    0.29
  16   6  -2    1.34    0.36
  -6  16  -2    0.18    0.29
  -6  16  -2    0.62    0.33
  16   6   2    0.64    0.26
   6 -16   2    0.49    0.22
  -6  16   2    0.62    0.30
  -6  16   2    0.60    0.21
  -6  16   2    0.52    0.29
  16   6   2    0.81    0.36
  -4  16  -2    4.24    0.47
  16   4  -2    3.83    0.48
  -4  16  -2    2.84    0.44
  -4  16   2    4.63    0.47
  16   4   2    3.67    0.48
  -4  16   2    4.13    0.48
  -4  16   2    3.49    0.35
  16   4   2    3.83    0.41
   4 -16   2    4.81    0.35
  -2  16  -2   21.79    1.12
  16   2  -2   22.26    1.17
  -2  16   2   22.28    1.12
   2 -16   2   21.06    0.96
  -2  16   2   22.94    1.14
   2 -16   2   23.63    0.99
  16   2   2   22.50    1.19
  16   0  -2    2.58    0.40
   0  16  -2    2.42    0.38
   0 -16   2    2.54    0.27
   0  16   2    2.39    0.36
   0 -16   2    2.18    0.23
   0  16   2    2.26    0.36
  16   0   2    2.82    0.43
 -16   2  -2   14.31    0.94
  16  -2  -2   14.01    0.86
   2  16  -2   13.34    0.81
  16  -2   2   13.48    0.86
   2  16   2   13.98    0.83
   2  16   2   13.41    0.80
  -2 -16   2   13.45    0.64
   4  16  -2   11.18    0.56
  16  -4  -2   10.94    0.76
 -16   4  -2   10.54    0.80
   4  16  -2   12.23    0.74
  16  -4   2   11.28    0.81
   4  16   2   11.36    0.73
  -4 -16   2   11.78    0.56
   4  16   2   11.21    0.72
 -16   6  -2    1.45    0.38
  16  -6  -2    2.02    0.38
   6  16  -2    1.72    0.24
   6  16  -2    1.87    0.36
  -6 -16   2    1.56    0.25
   6  16   2    1.76    0.36
   6  16   2    1.94    0.38
  16  -6   2    1.84    0.42
 -16   8  -2    0.18    0.26
 -16   8  -2    0.19    0.37
  16  -8  -2    0.36    0.31
   8  16  -2    0.75    0.23
   8  16  -2    0.39    0.33
  16  -8   2    0.23    0.32
   8  16   2    0.94    0.35
   8  16   2    0.46    0.31
  16 -10  -2    1.48    0.41
 -16  10  -2    1.71    0.43
  10  16  -2    1.90    0.33
  10  16  -2    1.34    0.41
 -16  10  -2    1.30    0.35
  10  16   2    2.00    0.42
  10  16   2    1.34    0.37
  16 -10   2    1.88    0.43
 -16  10   2    2.07    0.44
  12  16  -2    9.53    0.65
 -16  12  -2    9.33    0.81
  16 -12  -2    6.96    0.81
 -16  12  -2    9.21    0.69
  12  16   2    8.68    0.77
  16 -12   2    8.52    0.70
 -16  12   2    8.59    0.84
  12  16   2    9.03    0.70
  16 -14  -2    1.15    0.43
  14  16  -2    0.66    0.39
  14  16  -2    0.78    0.35
 -16  14  -2    0.83    0.44
 -16  14  -2    0.82    0.35
 -16  14   2    0.90    0.45
  14  16   2    0.91    0.36
  16 -14   2    0.92    0.39
  14  16   2    0.34    0.42
  16 -16  -2   21.01    1.25
  16  16  -2   19.73    1.17
 -16  16  -2   18.78    1.21
  16  16  -2   20.24    1.11
 -16  16   2   19.55    1.19
  16 -16   2   19.29    1.17
  16  16   2   20.26    1.15
 -15  17  -2    3.68    0.55
  17  15  -2    3.19    0.52
 -15  17  -2    3.33    0.57
  15 -17  -2    2.47    0.51
  17  15  -2    2.89    0.52
  15 -17   2    3.20    0.48
  17  15   2    2.61    0.46
  17  15   2    2.42    0.57
 -15  17   2    3.03    0.54
  17  13  -2    6.05    0.66
  13 -17  -2    5.25    0.64
  17  13  -2    5.23    0.64
 -13  17  -2    5.56    0.72
 -13  17  -2    5.47    0.61
  13 -17   2    4.75    0.61
  17  13   2    5.39    0.58
 -13  17   2    5.98    0.68
 -13  17   2    3.98    0.54
  17  11  -2   16.96    1.02
  11 -17  -2   15.34    0.94
  17  11  -2   16.57    1.00
 -11  17  -2   16.25    1.02
 -11  17  -2   18.10    1.06
  17  11   2   16.91    1.09
 -11  17   2   15.36    1.01
  17  11   2   17.55    0.92
  11 -17   2   16.26    0.93
 -11  17   2   16.94    0.87
  17   9  -2   38.88    1.81
  -9  17  -2   38.70    1.80
  17   9  -2   38.43    1.80
   9 -17  -2   39.21    1.80
  -9  17  -2   38.52    1.84
  17   9   2   38.60    1.88
  -9  17   2   39.25    1.66
   9 -17   2   38.00    1.70
  17   9   2   38.96    1.73
  17   7  -2   24.03    1.27
  17   7  -2   28.07    1.34
  -7  17  -2   24.52    1.26
  -7  17  -2   21.71    1.30
   7 -17  -2   30.10    1.29
  -7  17   2   25.69    1.13
  -7  17   2   25.95    1.34
  17   7   2   23.45    1.36
   7 -17   2   27.35    1.18
  17   7   2   23.58    1.20
  -5  17  -2   10.93    0.85
  17   5  -2   13.66    0.88
  -5  17  -2   13.00    0.80
  -5  17   2   13.99    0.85
   5 -17   2   15.92    0.70
  17   5   2   12.01    0.74
  -5  17   2   12.01    0.68
  -5  17   2   16.14    0.84
  17   5   2   13.77    0.92
  17   3  -2    6.80    0.59
  -3  17  -2    5.99    0.61
   3 -17   2    8.19    0.43
  -3  17   2    5.99    0.57
   3 -17   2    5.48    0.47
  -3  17   2    7.40    0.60
  17   3   2    6.70    0.67
  17   1  -2    2.09    0.39
  -1  17  -2    2.09    0.39
   1 -17   2    2.56    0.28
  -1  17   2    2.36    0.38
  17   1   2    1.40    0.39
  -1  17   2    1.47    0.35
   1 -17   2    1.78    0.24
   1  17  -2    4.58    0.51
   1  17  -2    4.41    0.34
  17  -1  -2    4.99    0.54
  17  -1   2    4.16    0.54
   1  17   2    4.99    0.51
  -1 -17   2    5.35    0.36
   1  17   2    4.87    0.52
   3  17  -2   21.96    0.95
 -17   3  -2   22.04    1.22
   3  17  -2   22.17    1.13
  17  -3  -2   20.88    1.17
   3  17   2   21.87    1.13
  17  -3   2   22.00    1.21
  -3 -17   2   22.80    0.96
   3  17   2   22.11    1.15
   5  17  -2   37.20    1.50
  17  -5  -2   33.06    1.69
 -17   5  -2   34.38    1.72
   5  17  -2   35.27    1.66
  17  -5   2   37.22    1.74
  -5 -17   2   35.39    1.49
   5  17   2   35.68    1.66
   5  17   2   36.67    1.65
   7  17  -2   55.12    2.29
   7  17  -2   56.67    2.45
 -17   7  -2   57.74    2.36
 -17   7  -2   55.49    2.50
  17  -7  -2   52.83    2.47
  17  -7   2   55.15    2.47
   7  17   2   55.50    2.43
   7  17   2   56.33    2.42
  17  -9  -2   36.51    1.78
   9  17  -2   35.79    1.60
 -17   9  -2   37.24    1.66
   9  17  -2   36.32    1.76
 -17   9  -2   39.15    1.83
   9  17   2   35.91    1.70
  17  -9   2   36.57    1.78
   9  17   2   37.28    1.74
  11  17  -2   10.47    0.79
 -17  11  -2   10.98    0.74
  17 -11  -2   10.25    0.96
  11  17  -2    8.71    0.67
 -17  11  -2   10.79    0.90
  11  17   2   10.28    0.80
  17 -11   2   10.39    0.85
 -17  11   2   10.58    0.91
  11  17   2    9.14    0.69
  13  17  -2    1.94    0.46
 -17  13  -2    2.90    0.59
 -17  13  -2    1.84    0.40
  13  17  -2    2.78    0.42
  17 -13  -2    3.15    0.51
  17 -13   2    2.98    0.54
 -17  13   2    2.66    0.49
  13  17   2    2.63    0.46
  13  17   2    2.54    0.50
  17 -15  -2    1.08    0.46
  15  17  -2    1.70    0.41
 -17  15  -2    2.00    0.48
 -17  15  -2    2.30    0.58
  15  17  -2    1.58    0.46
 -17  15   2    1.39    0.50
  17 -15   2    1.79    0.51
  15  17   2    2.11    0.50
  15  17   2    1.85    0.53
  17  17  -2    1.79    0.48
  17  17  -2    1.59    0.48
 -17  17  -2    2.03    0.51
  17 -17  -2    1.58    0.49
 -17  17   2    2.64    0.59
  17  17   2    2.10    0.50
  17  17   2    1.21    0.54
  18  16  -2    7.34    0.79
 -16  18  -2    7.51    0.92
  18  16  -2    7.62    0.75
  16 -18  -2    9.72    0.90
 -16  18  -2    9.57    0.85
  16 -18   2    8.00    0.82
 -16  18   2    9.03    0.84
  18  16   2    8.29    0.86
  18  14  -2    2.51    0.47
  18  14  -2    2.58    0.53
 -14  18  -2    1.91    0.49
 -14  18  -2    2.35    0.52
  14 -18  -2    2.67    0.55
 -14  18   2    2.81    0.42
  14 -18   2    2.20    0.47
  18  14   2    1.97    0.41
  18  14   2    2.37    0.56
 -14  18   2    1.22    0.47
  12 -18  -2    0.18    0.38
 -12  18  -2    0.27    0.42
  18  12  -2    0.63    0.36
  18  12  -2    0.44    0.40
 -12  18  -2    0.07    0.38
  12 -18   2    0.25    0.31
 -12  18   2   -0.17    0.38
 -12  18   2    0.49    0.29
  18  12   2    0.19    0.33
  18  12   2    0.83    0.50
  18  10  -2    2.93    0.45
  18  10  -2    2.97    0.50
  10 -18  -2    3.63    0.50
 -10  18  -2    2.11    0.44
 -10  18  -2    2.83    0.52
 -10  18   2    2.78    0.36
 -10  18   2    3.27    0.51
  10 -18   2    2.95    0.40
  18  10   2    3.54    0.41
   8 -18  -2    3.22    0.44
  18   8  -2    2.22    0.43
  18   8  -2    2.33    0.44
  -8  18  -2    2.26    0.48
  -8  18  -2    2.11    0.45
  -8  18   2    2.10    0.46
  18   8   2    2.00    0.35
   8 -18   2    2.70    0.36
  18   8   2    2.38    0.53
  -8  18   2    2.50    0.30
  -6  18  -2    0.44    0.36
  -6  18  -2    0.41    0.37
  18   6  -2    0.15    0.28
  18   6  -2    0.85    0.35
   6 -18  -2    0.34    0.32
  -6  18   2    0.20    0.28
  18   6   2    0.46    0.44
  -6  18   2    0.58    0.24
   6 -18   2    0.33    0.22
  -6  18   2    0.50    0.34
  18   6   2    0.34    0.27
  -4  18  -2    1.82    0.42
  -4  18  -2    1.51    0.41
  18   4  -2    1.76    0.42
  18   4   2    0.89    0.41
   4 -18   2    2.01    0.26
  18   4   2    1.12    0.29
  -4  18   2    1.12    0.24
  -4  18   2    2.42    0.39
  -4  18   2    1.63    0.40
  18   2  -2    0.89    0.33
  -2  18  -2    0.91    0.33
   2 -18   2    1.11    0.25
  -2  18   2    1.20    0.34
   2 -18   2    1.22    0.21
  -2  18   2    1.53    0.38
  18   2   2    0.74    0.45
  18   0  -2    1.72    0.43
   0  18  -2    1.35    0.40
   0 -18   2    1.83    0.22
   0 -18   2    1.36    0.24
  18   0   2    1.42    0.45
   0  18   2    1.74    0.36
   0  18   2    1.57    0.39
   2  18  -2    1.91    0.22
   2  18  -2    1.69    0.40
  18  -2  -2    1.88    0.43
 -18   2  -2    1.60    0.44
  -2 -18   2    2.19    0.25
  18  -2   2    1.19    0.41
   2  18   2    1.89    0.38
   2  18   2    1.93    0.36
   4  18  -2    6.20    0.64
 -18   4  -2    5.71    0.68
  18  -4  -2    5.63    0.66
   4  18  -2    5.62    0.42
  -4 -18   2    6.59    0.42
   4  18   2    6.35    0.58
  18  -4   2    7.25    0.68
   4  18   2    5.53    0.60
 -18   6  -2    1.04    0.42
   6  18  -2    1.47    0.39
   6  18  -2    1.23    0.25
  18  -6  -2    0.61    0.38
   6  18   2    0.59    0.36
  18  -6   2    1.42    0.41
   6  18   2    1.27    0.32
   8  18  -2    5.36    0.46
 -18   8  -2    5.16    0.68
   8  18  -2    4.95    0.67
  18  -8  -2    5.34    0.74
 -18   8  -2    4.82    0.52
  18  -8   2    4.54    0.59
   8  18   2    5.31    0.57
   8  18   2    4.54    0.53
  10  18  -2    2.34    0.35
 -18  10  -2    1.81    0.50
  10  18  -2    2.32    0.47
 -18  10  -2    1.87    0.37
  18 -10  -2    1.87    0.48
  10  18   2    2.75    0.47
  10  18   2    2.04    0.45
  18 -10   2    1.70    0.48
 -18  12  -2   -0.38    0.30
 -18  12  -2   -0.01    0.42
  12  18  -2    0.15    0.31
  18 -12  -2   -0.02    0.40
  12  18  -2   -0.27    0.35
  18 -12   2    0.08    0.51
  12  18   2    0.14    0.35
  12  18   2   -0.32    0.36
 -18  12   2   -0.03    0.42
  14  18  -2    3.63    0.49
  18 -14  -2    2.80    0.53
 -18  14  -2    3.35    0.50
  14  18  -2    3.74    0.55
  14  18   2    3.16    0.61
  18 -14   2    2.81    0.66
 -18  14   2    2.84    0.56
  18 -16  -2   13.02    1.02
 -18  16  -2   12.90    1.10
  16  18  -2   14.09    0.93
 -18  16  -2   12.06    0.89
  16  18  -2   13.19    0.96
  18 -16   2   10.76    0.97
 -18  16   2   11.50    0.94
  16  18   2   12.61    0.90
  16  18   2   12.87    1.04
 -18  18  -2   23.28    1.41
  18  18  -2   20.25    1.27
 -18  18  -2   19.17    1.27
  18 -18  -2   21.21    1.34
  18  18  -2   21.46    1.31
 -18  18   2   22.10    1.34
  18  18   2   20.59    1.26
  18 -18   2   21.88    1.30
  18  18   2   20.98    1.37
  19  17  -2    7.27    0.89
  17 -19  -2    7.36    0.90
  19  17  -2    8.46    0.91
 -17  19  -2    7.85    0.96
 -17  19  -2    9.58    0.90
  19  17   2    8.24    0.80
  19  17   2    7.87    0.94
 -17  19   2    7.87    0.87
  17 -19   2    6.98    0.83
 -15  19  -2    0.55    0.45
  19  15  -2   -0.07    0.46
  19  15  -2   -0.69    0.38
  15 -19  -2    0.42    0.48
 -15  19  -2    0.86    0.54
 -15  19   2    0.85    0.36
  19  15   2    0.12    0.42
  15 -19   2    0.70    0.42
  19  15   2    0.87    0.53
 -15  19   2    0.32    0.52
 -13  19  -2   -0.23    0.38
 -13  19  -2    0.42    0.38
  13 -19  -2   -0.15    0.44
  19  13  -2   -0.11    0.44
  19  13  -2   -0.08    0.43
  13 -19   2    0.25    0.36
 -13  19   2    0.43    0.41
  19  13   2    0.07    0.32
  19  13   2    0.21    0.44
 -13  19   2    0.07    0.30
  19  11  -2    2.28    0.54
  19  11  -2    2.57    0.53
  11 -19  -2    2.68    0.47
 -11  19  -2    1.46    0.47
 -11  19  -2    2.16    0.50
  19  11   2    2.81    0.42
  11 -19   2    2.21    0.41
 -11  19   2    2.63    0.36
  19  11   2    1.68    0.51
 -11  19   2    2.23    0.49
  19   9  -2   14.17    1.00
  -9  19  -2   14.24    0.95
  -9  19  -2   15.33    0.98
   9 -19  -2   15.17    0.94
  19   9   2   14.05    1.08
  19   9   2   13.90    0.87
  -9  19   2   15.88    0.79
   9 -19   2   14.52    0.83
  -9  19   2   14.44    0.97
  19   7  -2    7.68    0.75
  19   7  -2    5.87    0.67
  -7  19  -2    5.95    0.69
   7 -19   2    8.81    0.56
  19   7   2    5.77    0.72
  19   7   2    6.69    0.60
  -7  19   2    6.84    0.50
  -7  19   2    8.26    0.78
  -5  19  -2    3.85    0.52
  19   5  -2    3.82    0.58
  -5  19  -2    2.72    0.47
  -5  19   2    4.04    0.56
  -5  19   2    4.18    0.52
   5 -19   2    4.53    0.40
  -5  19   2    3.18    0.39
  19   5   2    3.36    0.41
  19   3  -2    3.84    0.55
  -3  19  -2    3.85    0.53
   3 -19   2    3.97    0.35
  -3  19   2    3.73    0.62
  -3  19   2    4.23    0.52
  -3  19   2    3.18    0.41
  19   1  -2    1.81    0.45
  -1  19  -2    2.40    0.47
   1 -19   2    3.36    0.39
  19   1   2    2.26    0.54
  -1  19   2    2.00    0.39
  -1  19   2    2.40    0.49
   1 -19   2    2.35    0.30
  19  -1  -2    2.00    0.46
   1  19  -2    1.61    0.40
   1  19   2    1.57    0.38
  19  -1   2    1.53    0.44
  -1 -19   2    1.53    0.24
   1  19   2    0.88    0.39
   3  19  -2    7.58    0.46
 -19   3  -2    6.17    0.82
   3  19   2    8.20    0.66
  -3 -19   2    7.53    0.47
  19  -3   2    7.36    0.74
   3  19   2    7.81    0.68
   5  19  -2   10.28    0.57
   5  19  -2    9.41    0.76
  19  -5  -2    9.11    0.86
 -19   5  -2    9.48    0.86
  19  -5   2    9.30    1.00
   5  19   2   10.74    0.79
   5  19   2    9.66    0.73
  -5 -19   2   11.37    0.62
   7  19  -2   24.98    1.13
 -19   7  -2   23.30    1.39
   7  19  -2   24.16    1.31
  19  -7  -2   23.25    1.34
   7  19   2   25.54    1.29
   7  19   2   25.39    1.29
   9  19  -2   14.09    0.98
   9  19  -2   15.86    0.84
  19  -9  -2   16.31    1.05
 -19   9  -2   15.79    0.91
   9  19   2   16.78    1.03
   9  19   2   15.40    0.98
  19  -9   2   14.39    1.21
  19 -11  -2    0.82    0.44
  11  19  -2    0.78    0.31
 -19  11  -2    0.27    0.34
  11  19  -2    0.48    0.44
 -19  11   2    1.29    0.45
  11  19   2    0.29    0.39
  19 -11   2    0.57    0.43
  13  19  -2    0.63    0.36
  13  19  -2    0.54    0.46
 -19  13  -2   -0.01    0.48
  19 -13  -2    0.28    0.45
 -19  13  -2    0.07    0.38
  13  19   2    0.42    0.44
  19 -13   2   -0.25    0.41
  13  19   2   -0.18    0.36
 -19  13   2   -0.09    0.39
  15  19  -2    0.86    0.39
 -19  15  -2    1.03    0.42
 -19  15  -2    1.18    0.51
  15  19  -2    0.21    0.42
  19 -15  -2    0.50    0.51
  19 -15   2    0.72    0.50
 -19  15   2    0.78    0.49
  15  19   2    0.35    0.55
  15  19   2    0.92    0.42
 -19  17  -2    4.46    0.64
  17  19  -2    5.42    0.68
  19 -17  -2    5.45    0.75
 -19  17  -2    4.98    0.77
  17  19  -2    4.44    0.62
 -19  17   2    5.05    0.73
  17  19   2    5.39    0.70
  17  19   2    5.42    0.66
  19 -17   2    4.77    0.67
  19 -19  -2   10.87    1.05
  19  19  -2   10.12    0.99
  19  19  -2   11.01    0.99
 -19  19  -2   10.54    1.00
 -19  19  -2    9.13    1.05
  19  19   2   10.08    0.98
  19  19   2   12.47    0.96
 -19  19   2   10.09    1.01
  19 -19   2    9.52    0.94
  20  18  -2   -0.89    0.46
 -18  20  -2   -0.53    0.43
  18 -20  -2    0.44    0.46
  20  18  -2   -0.51    0.52
 -18  20  -2   -0.30    0.54
  18 -20   2    0.51    0.50
  20  18   2    1.10    0.62
 -18  20   2   -0.82    0.52
  20  18   2    0.01    0.45
  16 -20  -2    2.02    0.56
  20  16  -2    1.64    0.63
 -16  20  -2    0.96    0.57
 -16  20  -2    0.92    0.51
  20  16  -2    2.13    0.53
 -16  20   2    2.55    0.56
  20  16   2    1.70    0.56
  20  16   2    2.01    0.53
 -14  20  -2    0.98    0.55
  20  14  -2    0.23    0.48
  14 -20  -2    0.45    0.45
 -14  20  -2    0.95    0.50
 -14  20   2    0.60    0.36
  14 -20   2    1.17    0.41
  20  14   2    0.46    0.44
 -14  20   2    0.46    0.45
  20  14   2    0.64    0.54
 -12  20  -2    1.66    0.51
  20  12  -2    1.55    0.51
  12 -20  -2    1.30    0.57
 -12  20  -2    2.48    0.50
  12 -20   2    1.48    0.38
 -12  20   2    1.50    0.34
  20  12   2    0.82    0.37
 -12  20   2    1.67    0.48
  20  12   2    1.89    0.61
  10 -20  -2    0.28    0.39
 -10  20  -2    0.28    0.43
 -10  20  -2    0.48    0.38
  20  10  -2    0.67    0.51
  20  10  -2    1.09    0.46
  20  10   2   -0.01    0.49
 -10  20   2    0.40    0.30
 -10  20   2   -0.76    0.40
  20  10   2    0.80    0.33
  10 -20   2    0.23    0.30
  20   8  -2    2.50    0.57
   8 -20  -2    2.46    0.43
  -8  20  -2    2.31    0.46
  20   8  -2    2.42    0.60
  -8  20  -2    3.12    0.53
   8 -20   2    2.23    0.37
  20   8   2    2.36    0.52
  20   8   2    2.79    0.41
  -8  20   2    2.87    0.34
  -8  20   2    2.17    0.47
   6 -20  -2    3.00    0.45
  -6  20  -2    2.57    0.48
  -6  20  -2    2.47    0.45
  20   6  -2    1.59    0.44
  20   6  -2    1.62    0.77
   6 -20   2    2.33    0.31
  20   6   2    1.69    0.54
  -6  20   2    2.36    0.51
  -6  20   2    2.19    0.31
  20   6   2    1.65    0.36
  -4  20  -2    1.04    0.40
  -4  20  -2    1.21    0.43
   4 -20   2    1.02    0.24
  -4  20   2    0.08    0.36
  -4  20   2    0.66    0.27
  20   4   2    0.91    0.30
  20   4   2    1.25    0.50
  -4  20   2    1.31    0.37
  -2  20  -2    2.87    0.49
  -2  20   2    2.85    0.45
   2 -20   2    2.36    0.27
  -2  20   2    2.02    0.46
  20   2   2    2.66    0.53
  20   0  -2    6.95    0.71
   0  20  -2    6.09    0.68
  20   0   2    6.58    0.80
   0 -20   2    7.37    0.49
   0  20   2    6.69    0.65
   0  20   2    7.15    0.68
   0 -20   2    6.64    0.42
   2  20  -2    1.04    0.38
   2  20  -2    1.13    0.22
  20  -2  -2   -0.04    0.43
  20  -2   2    1.18    0.49
  -2 -20   2    0.87    0.25
   2  20   2    0.64    0.66
   2  20   2    1.42    0.36
  20  -4  -2    3.53    0.55
 -20   4  -2    3.91    0.65
   4  20  -2    3.40    0.36
   4  20  -2    2.19    0.47
  -4 -20   2    3.60    0.40
  20  -4   2    3.20    0.55
   4  20   2    3.52    0.48
   6  20  -2    4.32    0.56
 -20   6  -2    3.49    0.60
   6  20  -2    4.28    0.41
  20  -6  -2    4.28    0.61
  20  -6   2    4.66    0.67
   6  20   2    4.40    0.57
   6  20   2    3.40    0.60
   8  20  -2    0.94    0.29
 -20   8  -2    0.95    0.48
  20  -8  -2    0.91    0.43
   8  20  -2    1.30    0.42
   8  20   2    1.02    0.45
  20  -8   2    1.09    0.45
   8  20   2    1.21    0.41
 -20  10  -2    0.08    0.35
 -20  10  -2    0.40    0.49
  20 -10  -2   -0.06    0.39
  10  20  -2    0.48    0.30
  10  20  -2    0.23    0.39
  10  20   2    0.18    0.36
  10  20   2    0.29    0.39
  20 -10   2    0.37    0.48
  20 -12  -2    0.80    0.46
 -20  12  -2    0.92    0.55
 -20  12  -2    1.44    0.44
  12  20  -2    1.15    0.45
  12  20  -2    0.58    0.35
  12  20   2    0.92    0.48
  20 -12   2    0.85    0.52
  12  20   2    1.04    0.41
 -20  12   2    1.42    0.46
  20 -14  -2    0.17    0.44
 -20  14  -2   -0.15    0.41
  14  20  -2    0.28    0.38
  14  20  -2    0.60    0.44
 -20  14  -2   -0.11    0.44
 -20  14   2    0.47    0.51
  14  20   2    0.15    0.45
  20 -14   2    0.95    0.54
  16  20  -2    0.46    0.42
 -20  16  -2    0.20    0.46
  20 -16  -2    0.43    0.53
 -20  16  -2    0.28    0.50
  16  20  -2   -0.18    0.51
  16  20   2   -0.05    0.49
 -20  16   2    0.78    0.53
  20 -16   2    0.94    0.53
  16  20   2    0.46    0.43
  18  20  -2    0.94    0.53
  18  20  -2    0.78    0.57
 -20  18  -2    0.29    0.49
 -20  18  -2    0.08    0.56
  20 -18  -2    1.56    0.63
  18  20   2    0.41    0.47
 -20  18   2    0.72    0.54
  18  20   2    0.40    0.57
  20 -18   2    0.57    0.53
  20  20  -2   15.24    1.22
  20 -20  -2   14.93    1.17
 -20  20  -2   14.81    1.22
 -20  20  -2   15.92    1.18
  20  20  -2   13.17    1.13
  20  20   2   16.26    1.12
  20  20   2   13.54    1.22
 -20  20   2   14.36    1.19
  20 -20   2   13.72    1.14
  19 -21  -2   16.15    1.32
  21  19  -2   19.34    1.36
 -19  21  -2   17.47    1.42
 -19  21  -2   17.69    1.23
  21  19  -2   18.97    1.26
  21  19   2   20.95    1.36
 -19  21   2   20.81    1.45
  19 -21   2   17.60    1.23
  21  19   2   18.26    1.24
  17 -21  -2   19.50    1.35
  21  17  -2   22.29    1.39
  21  17  -2   21.98    1.33
 -17  21  -2   20.67    1.40
 -17  21  -2   22.44    1.36
  21  17   2   20.72    1.26
 -17  21   2   20.87    1.36
  21  17   2   20.29    1.45
  17 -21   2   19.36    1.27
  15 -21  -2   12.44    1.05
  21  15  -2   13.35    1.02
  21  15  -2   13.71    1.08
 -15  21  -2   14.14    1.06
  15 -21   2   13.68    1.03
 -15  21   2   12.08    0.85
  21  15   2   12.46    0.95
  21  15   2   12.32    1.14
 -15  21   2   14.14    1.15
 -13  21  -2   10.57    1.05
  21  13  -2   10.43    0.95
  13 -21  -2    9.07    0.84
 -13  21  -2   11.45    0.95
  21  13  -2   10.53    0.95
  21  13   2   11.65    1.07
 -13  21   2    9.28    1.00
  21  13   2    8.70    0.83
  13 -21   2   10.09    0.82
 -13  21   2   10.27    0.74
 -11  21  -2    1.83    0.48
  21  11  -2    1.55    0.51
 -11  21  -2    1.55    0.48
  21  11  -2    1.57    0.53
  21  11   2    1.35    0.59
  11 -21   2    2.70    0.43
 -11  21   2    1.61    0.36
  21  11   2    0.94    0.37
 -11  21   2    2.21    0.60
  -9  21  -2    0.65    0.46
   9 -21  -2    1.07    0.45
  -9  21  -2    0.82    0.42
  21   9  -2    0.73    0.49
  21   9  -2    1.02    0.48
  -9  21   2    1.11    0.31
  -9  21   2    0.06    0.48
  21   9   2    0.69    0.47
   9 -21   2    0.80    0.33
  21   9   2    1.08    0.35
   7 -21  -2    3.45    0.51
  21   7  -2    3.80    0.58
  -7  21  -2    4.94    0.63
  21   7  -2    3.72    0.54
  -7  21  -2    3.39    0.58
  21   7   2    3.33    0.61
  -7  21   2    4.89    0.48
   7 -21   2    4.68    0.50
  21   7   2    3.98    0.46
  -7  21   2    4.31    0.59
  21   5  -2   10.32    0.91
  -5  21  -2   10.12    0.83
  -5  21  -2   11.94    0.91
   5 -21   2   10.50    0.63
  -5  21   2   12.35    0.67
  -5  21   2    9.00    0.76
  21   5   2   10.01    0.89
  -5  21   2    8.72    0.81
  21   5   2   10.56    0.71
  21   3  -2   15.78    1.08
  -3  21  -2   18.07    1.10
  -3  21  -2   16.25    1.08
  -3  21   2   16.57    1.05
  -3  21   2   17.03    0.97
   3 -21   2   14.69    0.80
  -3  21   2   17.58    0.88
  21   3   2   17.41    1.11
  21   1  -2   18.53    1.14
  -1  21  -2   20.63    1.18
  21   1   2   17.54    1.16
  -1  21   2   19.92    1.15
   1 -21   2   16.48    0.84
  -1  21   2   18.54    1.05
   1  21  -2    7.42    0.72
  21  -1  -2    7.17    0.76
  21  -1   2    6.44    0.78
   1  21   2    7.92    0.66
  -1 -21   2    8.40    0.48
   1  21   2    7.39    0.80
   3  21  -2    3.77    0.54
  21  -3  -2    6.10    0.78
   3  21   2    4.21    0.51
  21  -3   2    5.14    0.66
   3  21   2    3.96    0.56
  -3 -21   2    3.73    0.44
 -21   5  -2    2.73    0.57
   5  21  -2    3.20    0.50
   5  21  -2    2.92    0.39
  21  -5  -2    3.38    0.61
   5  21   2    3.12    0.49
  21  -5   2    3.63    0.57
   5  21   2    2.49    0.49
   7  21  -2    4.56    0.45
 -21   7  -2    4.32    0.67
   7  21  -2    4.91    0.64
  21  -7  -2    5.94    0.74
   7  21   2    4.37    0.58
  21  -7   2    4.57    0.69
   7  21   2    5.08    0.63
  21  -9  -2    0.12    0.43
 -21   9  -2    0.22    0.45
   9  21  -2    0.45    0.29
   9  21  -2   -0.23    0.41
  21  -9   2    0.63    0.46
   9  21   2    1.24    0.48
   9  21   2    0.08    0.40
  21 -11  -2    5.72    0.78
 -21  11  -2    6.04    0.80
  11  21  -2    7.76    0.80
 -21  11  -2    5.92    0.73
  11  21  -2    6.62    0.61
  11  21   2    7.03    0.75
  21 -11   2    6.19    0.79
  11  21   2    6.10    0.76
  13  21  -2   11.93    0.86
  13  21  -2   13.53    0.99
 -21  13  -2   13.11    1.12
  21 -13  -2   11.63    1.08
 -21  13  -2   11.90    1.05
  21 -13   2   12.95    1.08
  13  21   2   13.40    1.03
  13  21   2   12.09    0.98
 -21  15  -2   11.59    1.11
  15  21  -2   11.93    1.02
 -21  15  -2   12.21    0.97
  21 -15  -2   14.48    1.15
 -21  15   2   12.20    1.01
  15  21   2   11.14    0.98
  21 -15   2   12.62    1.08
  15  21   2   12.67    1.06
 -21  17  -2    9.88    0.93
  17  21  -2    6.41    0.83
  21 -17  -2    7.19    0.89
 -21  17  -2   10.27    1.02
 -21  17   2    7.18    0.90
  21 -17   2    7.07    0.85
  17  21   2    8.11    0.88
  17  21   2    5.28    0.80
  21 -19  -2    6.92    0.91
 -21  19  -2    6.93    0.79
 -21  19  -2    5.11    0.80
  19  21  -2    4.31    0.73
  21 -19   2    8.95    0.94
  19  21   2    6.22    0.86
 -21  19   2    6.57    0.87
  19  21   2    5.08    0.75
  21  21  -2    8.85    1.09
  21 -21  -2    6.10    0.90
 -21  21  -2    8.10    1.11
 -21  21  -2    6.37    0.84
  21  21  -2    9.21    1.02
  21  21   2    6.42    0.95
 -21  21   2    7.07    0.90
  21  21   2    8.05    0.96
  21 -21   2    8.57    1.03
  22  20  -2    5.17    0.78
 -20  22  -2    4.95    0.82
  20 -22  -2    5.81    0.79
  22  20  -2    5.42    0.83
 -20  22  -2    4.61    0.81
 -20  22   2    5.92    0.87
  22  20   2    5.14    0.89
  20 -22   2    5.27    0.77
  22  20   2    5.04    0.74
  22  18  -2    1.71    0.61
  22  18  -2    0.43    0.57
 -18  22  -2    0.80    0.61
 -18  22  -2    0.07    0.55
  18 -22  -2   -0.39    0.50
 -18  22   2    0.12    0.60
  22  18   2    0.82    0.63
  22  18   2    0.91    0.52
  18 -22   2    1.24    0.56
 -16  22  -2   -0.35    0.48
  16 -22  -2   -0.12    0.50
 -16  22  -2    0.07    0.56
  22  16  -2    0.20    0.48
  22  16  -2    0.08    0.52
  22  16   2    0.27    0.54
  16 -22   2    0.63    0.51
 -16  22   2    0.91    0.57
  22  16   2    0.62    0.46
 -14  22  -2    0.06    0.46
  22  14  -2    0.57    0.45
  22  14  -2   -0.19    0.50
  14 -22  -2    0.01    0.45
  22  14   2   -1.04    0.54
  14 -22   2   -0.08    0.40
  22  14   2    0.34    0.44
 -14  22   2    0.74    0.40
 -14  22   2    0.38    0.56
 -12  22  -2    0.72    0.55
  12 -22  -2    0.52    0.49
 -12  22  -2    0.74    0.51
  22  12  -2    1.22    0.48
  22  12  -2    0.85    0.48
  22  12   2    0.92    0.45
 -12  22   2    0.90    0.50
  22  12   2    0.93    0.59
  12 -22   2    0.92    0.42
 -12  22   2    0.96    0.35
  22  10  -2    0.81    0.45
  22  10  -2    0.74    0.49
 -10  22  -2    1.54    0.45
 -10  22  -2    0.82    0.42
  10 -22   2    0.75    0.35
  22  10   2    0.98    0.35
  22  10   2   -0.03    0.47
 -10  22   2    0.91    0.34
 -10  22   2    0.68    0.48
   8 -22  -2    4.38    0.57
  22   8  -2    2.55    0.51
  22   8  -2    3.51    0.59
  -8  22  -2    3.14    0.56
  -8  22  -2    3.85    0.60
   8 -22   2    4.75    0.53
  -8  22   2    3.56    0.48
  22   8   2    3.12    0.48
  -8  22   2    3.53    0.57
  22   8   2    2.69    0.58
  -6  22  -2   10.47    0.92
  -6  22  -2    9.93    0.92
  22   6  -2   11.29    0.91
  22   6  -2   10.04    0.92
   6 -22  -2   13.06    0.84
  -6  22   2   11.99    0.90
  22   6   2   12.22    0.98
  -6  22   2   11.37    0.72
  22   6   2   10.71    0.76
   6 -22   2   13.06    0.71
  22   4  -2    5.34    0.69
  -4  22  -2    5.05    0.62
  -4  22  -2    3.64    0.59
   4 -22   2    5.64    0.47
  22   4   2    4.96    0.57
  -4  22   2    4.40    0.50
  22   4   2    5.11    0.72
  -4  22   2    4.97    0.66
  -4  22   2    4.35    0.58
  22   2  -2    0.81    0.46
  -2  22  -2    0.37    0.43
  -2  22   2   -0.10    0.38
  -2  22   2    0.68    0.31
   2 -22   2    0.08    0.22
  22   2   2    0.53    0.43
  -2  22   2    0.55    0.37
  22   0  -2    1.08    0.50
   0  22  -2    1.66    0.46
   0  22   2    1.87    0.46
   0 -22   2    1.67    0.26
  22   0   2    2.28    0.58
   0  22   2    2.16    0.42
  22  -2  -2    0.43    0.43
   2  22  -2    0.18    0.39
   2  22   2    0.26    0.39
  22  -2   2    0.34    0.42
   2  22   2    0.01    0.35
   4  22  -2   15.40    0.77
  22  -4  -2   13.89    1.06
   4  22  -2   15.66    1.03
   4  22   2   16.32    1.00
   4  22   2   15.87    1.07
  22  -4   2   15.02    1.16
   6  22  -2   25.89    1.16
 -22   6  -2   23.49    1.45
   6  22  -2   25.37    1.40
  22  -6  -2   25.47    1.45
   6  22   2   26.58    1.42
   6  22   2   25.14    1.34
  22  -6   2   24.00    1.44
 -22   8  -2    9.22    0.92
   8  22  -2   10.18    0.85
  22  -8  -2    8.73    0.95
   8  22  -2    8.82    0.61
   8  22   2    7.19    0.77
  22  -8   2    9.37    0.88
   8  22   2    7.12    0.79
  10  22  -2    1.08    0.34
 -22  10  -2    0.06    0.53
  10  22  -2    0.86    0.46
  22 -10  -2    0.19    0.48
  10  22   2   -0.08    0.40
  10  22   2    1.39    0.46
  22 -10   2    0.15    0.52
 -22  12  -2    0.94    0.53
  12  22  -2    1.03    0.39
  22 -12  -2    1.11    0.53
  12  22  -2    1.37    0.49
  22 -12   2    0.60    0.49
  12  22   2    1.23    0.55
  12  22   2    0.35    0.47
  14  22  -2    0.12    0.48
 -22  14  -2    1.18    0.46
  22 -14  -2    0.23    0.55
 -22  14  -2    0.67    0.48
  14  22   2    0.41    0.49
  22 -14   2    0.07    0.56
  14  22   2   -0.31    0.53
  22 -16  -2   -0.09    0.53
 -22  16  -2   -0.14    0.57
  16  22  -2    1.11    0.56
 -22  16  -2    0.20    0.42
 -22  16   2    0.22    0.51
  22 -16   2   -0.19    0.56
  16  22   2    0.39    0.53
  16  22   2    0.94    0.53
 -22  18  -2    0.20    0.58
  18  22  -2    0.21    0.55
  22 -18  -2   -0.21    0.53
 -22  18  -2    0.36    0.52
  18  22   2   -0.40    0.54
  18  22   2    0.11    0.54
 -22  18   2   -1.23    0.54
  22 -18   2    0.21    0.61
  22 -20  -2    6.52    0.93
  20  22  -2    6.56    0.91
 -22  20  -2    6.37    0.84
 -22  20  -2    5.03    0.86
  20  22  -2    5.86    0.78
  22 -20   2    6.32    0.88
  20  22   2    6.09    0.81
 -22  20   2    5.70    0.82
  20  22   2    6.68    0.89
 -22  22  -2    1.48    0.65
  22 -22  -2    0.71    0.72
 -22  22  -2    1.35    0.73
  22  22  -2    0.37    0.69
  22 -22   2    1.57    0.72
 -22  22   2    2.17    0.71
  22  22   2    1.18    0.66
  22  22   2    0.45    0.72
 -21  23  -2    7.58    0.94
 -21  23  -2    7.55    0.97
  21 -23  -2    9.07    1.17
  23  21  -2    5.43    0.83
  21 -23   2    7.70    1.02
 -21  23   2    6.97    0.93
  23  21   2    6.73    0.98
  23  21   2    7.20    0.88
  23  19  -2   24.56    1.53
  19 -23  -2   21.42    1.53
 -19  23  -2   24.77    1.58
 -19  23  -2   24.41    1.58
  23  19  -2   22.72    1.50
 -19  23   2   23.15    1.54
  23  19   2   25.99    1.59
  19 -23   2   23.73    1.44
  23  19   2   23.09    1.49
 -17  23  -2   34.94    1.79
  23  17  -2   33.91    1.84
  23  17  -2   32.11    1.85
 -17  23  -2   32.57    1.82
  17 -23  -2   33.77    1.83
  23  17   2   32.01    1.88
 -17  23   2   34.27    1.90
  23  17   2   31.87    1.72
  17 -23   2   31.27    1.75
  15 -23  -2   25.45    1.49
  23  15  -2   24.06    1.44
 -15  23  -2   22.09    1.53
  23  15  -2   24.10    1.45
 -15  23  -2   24.52    1.45
 -15  23   2   24.23    1.38
  23  15   2   23.83    1.36
  23  15   2   24.63    1.56
 -15  23   2   25.11    1.51
  13 -23  -2   19.78    1.20
 -13  23  -2   18.11    1.20
  23  13  -2   18.37    1.26
  23  13  -2   17.93    1.27
  23  13   2   15.75    1.37
 -13  23   2   16.67    1.29
 -13  23   2   18.40    1.02
  23  13   2   18.04    1.13
  13 -23   2   18.02    1.09
  23  11  -2    6.64    0.88
  11 -23  -2   10.19    0.86
 -11  23  -2    7.06    0.85
  23  11  -2    8.00    0.84
 -11  23  -2    8.77    0.85
 -11  23   2    8.13    0.68
 -11  23   2    7.11    0.87
  23  11   2    8.44    0.93
  23  11   2    6.82    0.73
  11 -23   2    9.54    0.75
  -9  23  -2    3.44    0.59
  23   9  -2    3.09    0.62
  23   9  -2    3.24    0.60
  -9  23  -2    2.50    0.56
  23   9   2    3.28    0.64
  -9  23   2    4.05    0.68
  -9  23   2    4.21    0.53
  23   9   2    2.53    0.45
   9 -23   2    2.80    0.43
  -7  23  -2   10.87    0.90
  23   7  -2   12.06    0.95
  23   7  -2   10.81    1.00
   7 -23  -2    8.95    0.85
  -7  23  -2   12.46    0.92
  23   7   2   10.58    1.07
  -7  23   2   11.40    0.72
  -7  23   2   10.90    0.93
  23   7   2   10.98    0.82
   7 -23   2   10.47    0.72
  23   5  -2   21.02    1.29
  -5  23  -2   22.00    1.23
   5 -23  -2   18.17    1.14
  -5  23  -2   20.19    1.22
  -5  23   2   18.63    1.21
  23   5   2   18.97    1.29
   5 -23   2   18.46    0.97
  23   5   2   20.12    1.08
  -5  23   2   22.14    1.04
  -3  23  -2   37.78    1.84
  23   3  -2   34.83    1.83
  -3  23  -2   35.74    1.82
  -3  23   2   33.37    1.69
   3 -23   2   33.10    1.53
  -3  23   2   35.75    1.83
  23   3   2   36.07    1.88
  -3  23   2   39.26    1.63
  -1  23  -2   56.06    2.52
  23   1  -2   56.42    2.61
  23   1   2   56.36    2.61
   1 -23   2   52.79    2.25
  -1  23   2   53.97    2.51
  -1  23   2   54.97    2.45
   1  23  -2   31.83    1.64
  23  -1  -2   30.19    1.67
  23  -1   2   31.17    1.73
  -1 -23   2   33.23    1.37
   1  23   2   31.38    1.67
   1  23   2   32.52    1.57
   3  23  -2   13.32    0.66
  23  -3  -2   12.46    0.99
   3  23  -2   10.64    0.92
   3  23   2   11.36    0.97
   3  23   2   11.11    0.84
  23  -3   2   12.44    1.01
   5  23  -2    5.30    0.66
  23  -5  -2    7.10    0.81
   5  23   2    4.93    0.68
  23  -5   2    5.90    0.80
   5  23   2    5.68    0.70
   7  23  -2    2.80    0.56
  23  -7  -2    4.48    0.67
  23  -7   2    3.25    0.67
   7  23   2    2.67    0.50
   7  23   2    2.81    0.54
  23  -9  -2    4.12    0.67
 -23   9  -2    2.10    0.60
   9  23  -2    2.96    0.58
   9  23   2    1.48    0.53
  23  -9   2    2.37    0.59
   9  23   2    2.63    0.51
  11  23  -2   14.42    1.10
  11  23  -2   16.58    1.12
 -23  11  -2   15.07    1.27
  23 -11  -2   15.64    1.20
  23 -11   2   15.39    1.16
  11  23   2   16.29    1.15
  11  23   2   15.87    1.11
  23 -13  -2   21.74    1.52
 -23  13  -2   23.11    1.46
  13  23  -2   24.36    1.49
 -23  13  -2   23.09    1.37
  13  23   2   24.17    1.39
  23 -13   2   22.47    1.49
  13  23   2   22.25    1.42
 -23  15  -2   27.41    1.64
  15  23  -2   27.17    1.61
  23 -15  -2   23.03    1.54
 -23  15  -2   23.98    1.44
  15  23   2   25.62    1.56
  15  23   2   26.15    1.51
  23 -15   2   26.80    1.63
  23 -17  -2   21.63    1.45
  17  23  -2   16.99    1.26
 -23  17  -2   16.49    1.21
 -23  17  -2   18.69    1.38
  23 -17   2   19.46    1.31
  17  23   2   17.57    1.28
 -23  17   2   16.26    1.39
  17  23   2   16.82    1.29
 -23  19  -2    6.99    0.93
  19  23  -2    4.56    0.84
  23 -19  -2    7.10    0.92
 -23  19  -2    7.08    0.87
 -23  19   2    5.40    0.84
  19  23   2    6.19    0.88
  19  23   2    7.14    0.88
  23 -19   2    6.95    0.91
  21  23  -2    4.99    0.83
 -23  21  -2    4.32    0.85
  23 -21  -2    4.96    0.89
 -23  21  -2    4.03    0.78
  21  23   2    5.19    0.80
  21  23   2    3.32    0.81
 -23  21   2    3.89    0.79
  23 -21   2    5.59    0.90
 -23  23  -2    0.65    0.63
 -23  23  -2    0.69    0.74
  23  23  -2    1.95    0.81
  23 -23  -2    1.94    0.80
  23  23   2    1.21    0.71
  23 -23   2    1.87    0.78
 -23  23   2    0.55    0.69
  23  23   2    1.66    0.83
  22 -24  -2   -1.11    0.66
 -22  24  -2    0.08    0.71
 -22  24  -2    0.97    0.76
  24  22  -2   -0.43    0.60
  24  22  -2    0.44    0.84
  24  22   2    0.20    0.65
 -22  24   2   -0.12    0.66
  24  22   2    1.37    0.82
  22 -24   2    0.61    0.72
 -20  24  -2   -0.55    0.58
  24  20  -2    0.18    0.68
 -20  24  -2    0.25    0.65
  24  20  -2    0.29    0.62
  20 -24  -2   -0.67    0.64
  20 -24   2   -0.48    0.57
  24  20   2   -0.11    0.62
  24  20   2    0.32    0.73
 -20  24   2   -0.73    0.61
  24  18  -2    0.01    0.59
 -18  24  -2    0.87    0.62
 -18  24  -2    1.03    0.69
  24  18  -2    1.49    0.67
  18 -24  -2    0.21    0.58
 -18  24   2    1.31    0.63
  24  18   2    0.93    0.57
  24  18   2    2.11    0.77
  18 -24   2    1.21    0.57
 -16  24  -2    1.21    0.64
  24  16  -2    1.96    0.59
 -16  24  -2    1.14    0.63
  16 -24  -2    2.44    0.66
  24  16  -2    0.51    0.57
 -16  24   2    0.43    0.57
  24  16   2    0.16    0.60
  16 -24   2    1.31    0.56
  24  16   2    1.27    0.54
 -14  24  -2    0.02    0.60
  24  14  -2    0.61    0.56
  24  14  -2    0.13    0.50
 -14  24  -2    0.78    0.54
  14 -24  -2    0.04    0.49
 -14  24   2    0.47    0.61
  24  14   2    0.62    0.46
  24  14   2    0.99    0.69
  14 -24   2    0.08    0.53
  24  12  -2    1.17    0.58
  24  12  -2    0.47    0.56
  12 -24  -2    1.02    0.52
 -12  24  -2    0.04    0.49
  24  12   2    0.72    0.48
  12 -24   2    0.76    0.45
  24  12   2    0.23    0.62
 -12  24   2    1.19    0.55
 -10  24  -2    2.04    0.60
  24  10  -2    2.62    0.61
 -10  24  -2    1.17    0.59
  10 -24  -2    1.45    0.50
  24  10  -2    1.98    0.52
  24  10   2    1.58    0.51
  24  10   2    2.23    0.69
  10 -24   2    1.58    0.40
 -10  24   2    2.07    0.40
 -10  24   2    1.67    0.57
  24   8  -2    0.08    0.54
  24   8  -2    1.17    0.52
  -8  24  -2    0.66    0.54
  -8  24  -2   -0.08    0.42
  24   8   2    0.21    0.41
  -8  24   2    0.11    0.54
  24   8   2    0.49    0.57
   8 -24   2    0.30    0.35
  -8  24   2    0.87    0.35
  24   6  -2    4.04    0.65
  -6  24  -2    1.81    0.57
  -6  24  -2    3.45    0.57
   6 -24  -2    3.58    0.58
  24   6  -2    2.26    0.53
   6 -24   2    3.49    0.42
  -6  24   2    2.78    0.57
  24   6   2    2.98    0.65
  -6  24   2    2.60    0.42
  24   6   2    3.51    0.48
  24   4  -2   11.58    0.97
  -4  24  -2   11.53    0.94
  -4  24  -2   11.10    0.94
  24   4   2   11.40    0.84
  -4  24   2   10.38    0.81
  -4  24   2   12.02    1.02
   4 -24   2   11.21    0.68
  -4  24   2   11.09    0.76
  24   4   2   11.66    1.03
  24   2  -2    3.18    0.62
  -2  24  -2    1.89    0.52
   2 -24   2    1.61    0.30
  -2  24   2    1.89    0.46
  -2  24   2    2.34    0.53
  -2  24   2    2.18    0.42
  24   2   2    2.94    0.64
   0  24  -2    1.95    0.54
  24   0  -2    2.19    0.56
  24   0   2    1.58    0.56
   0  24   2    1.45    0.49
   0 -24   2    1.37    0.27
   0  24   2    1.42    0.47
  24  -2  -2    1.73    0.56
   2  24  -2    0.92    0.48
  24  -2   2    0.29    0.52
   2  24   2    0.76    0.44
  -2 -24   2    1.37    0.28
   2  24   2    0.63    0.45
  24  -4  -2    8.74    0.91
   4  24  -2    9.05    0.88
   4  24   2    8.74    0.80
  24  -4   2    9.54    0.97
   4  24   2    9.68    0.92
  24  -6  -2   10.60    0.99
   6  24  -2   12.08    0.97
  24  -6   2   10.46    1.09
   6  24   2   12.19    0.89
   6  24   2   10.49    0.91
   8  24  -2    1.38    0.53
  24  -8  -2    0.50    0.53
  24  -8   2    0.28    0.54
   8  24   2    0.55    0.43
   8  24   2    1.08    0.54
 -24  10  -2    1.65    0.65
  10  24  -2    1.13    0.57
  24 -10  -2    1.77    0.57
  10  24   2    0.71    0.53
  24 -10   2    0.78    0.55
  10  24   2    0.99    0.48
  12  24  -2    0.95    0.54
  24 -12  -2    0.74    0.59
 -24  12  -2    1.85    0.62
  24 -12   2    1.35    0.66
  12  24   2    1.60    0.60
  12  24   2    1.73    0.58
 -24  14  -2    0.81    0.68
  24 -14  -2    1.00    0.61
  14  24  -2    0.82    0.55
 -24  14  -2    1.42    0.53
  24 -14   2    1.32    0.63
  14  24   2    1.64    0.58
  14  24   2    1.44    0.57
 -24  16  -2    2.39    0.60
 -24  16  -2    1.85    0.69
  24 -16  -2    2.51    0.70
  16  24  -2    1.62    0.63
  16  24   2    3.14    0.67
  24 -16   2    2.18    0.72
  16  24   2    2.21    0.62
  18  24  -2   -0.42    0.56
 -24  18  -2    0.91    0.56
  24 -18  -2    0.64    0.72
 -24  18  -2   -0.27    0.63
 -24  18   2   -1.82    0.60
  18  24   2    1.28    0.62
  18  24   2   -0.04    0.63
  24 -18   2    0.24    0.65
 -24  20  -2    0.59    0.70
 -24  20  -2    0.99    0.64
  24 -20  -2    1.14    0.78
  20  24  -2    0.56    0.69
  20  24   2    0.41    0.62
  20  24   2    1.45    0.70
 -24  20   2    1.08    0.76
  24 -20   2    0.34    0.70
  22  24  -2   -0.84    0.70
 -24  22  -2    0.05    0.76
  24 -22  -2    1.07    0.78
 -24  22  -2    0.51    0.67
 -24  22   2    0.19    0.68
  22  24   2   -0.46    0.73
  22  24   2    0.44    0.66
  24 -22   2    0.68    0.77
 -24  24  -2    0.14    0.73
  24 -24  -2    1.01    0.78
 -24  24  -2    1.96    0.82
  24  24  -2    0.82    0.75
  24  24   2    0.93    0.72
  24  24   2   -0.85    0.78
  24 -24   2   -0.43    0.74
 -24  24   2   -0.37    0.66
 -23  25  -2   -0.68    0.69
  25  23  -2    0.44    0.71
  23 -25  -2   -0.31    0.76
 -23  25  -2    0.41    0.76
  23 -25   2    0.14    0.81
  25  23   2    1.07    0.73
 -23  25   2    1.22    0.88
  25  23   2   -0.16    0.82
 -21  25  -2    3.30    0.86
 -21  25  -2    4.93    0.87
  25  21  -2    3.46    0.79
  21 -25  -2    4.00    0.87
  25  21  -2    4.42    0.87
  21 -25   2    3.69    0.84
  25  21   2    4.45    0.96
  25  21   2    4.83    0.83
 -21  25   2    4.45    0.96
 -19  25  -2   16.48    1.27
  19 -25  -2   17.16    1.37
  25  19  -2   16.80    1.35
  25  19  -2   15.79    1.29
 -19  25  -2   12.90    1.41
  19 -25   2   14.57    1.24
  25  19   2   16.45    1.24
 -19  25   2   16.09    1.45
  25  19   2   11.92    1.41
 -17  25  -2   19.06    1.49
 -17  25  -2   19.56    1.44
  17 -25  -2   20.06    1.45
  25  17  -2   23.35    1.48
  25  17  -2   19.87    1.46
  25  17   2   22.17    1.54
  25  17   2   20.82    1.34
 -17  25   2   21.89    1.58
  17 -25   2   22.34    1.35
  25  15  -2   10.72    1.14
 -15  25  -2   11.78    1.19
 -15  25  -2   13.54    1.14
  15 -25  -2   15.29    1.16
  25  15  -2   11.26    1.12
  15 -25   2   13.23    1.07
 -15  25   2   13.13    1.27
  25  15   2   11.75    1.04
  25  15   2   12.32    1.33
  25  13  -2    6.99    0.88
  25  13  -2    7.74    1.04
 -13  25  -2    7.51    1.00
  13 -25  -2    8.49    0.92
 -13  25  -2    8.52    1.05
  25  13   2    7.68    1.03
  25  13   2    7.36    0.81
  13 -25   2    8.57    0.85
 -13  25   2    8.70    1.07
  11 -25  -2    8.41    0.86
 -11  25  -2    6.27    0.79
  25  11  -2    5.32    0.75
  25  11  -2    7.10    0.86
  11 -25   2    8.02    0.77
  25  11   2    6.80    0.80
  25  11   2    5.54    0.91
 -11  25   2    5.09    0.77
  -9  25  -2    2.79    0.64
  25   9  -2    2.19    0.59
  -9  25  -2    2.96    0.65
  25   9  -2    1.97    0.54
   9 -25  -2    4.60    0.64
   9 -25   2    3.75    0.49
  25   9   2    3.10    0.55
  -9  25   2    1.58    0.58
  25   9   2    1.91    0.64
  -7  25  -2    4.38    0.73
  25   7  -2    5.32    0.74
  -7  25  -2    5.38    0.79
  25   7  -2    4.79    0.68
  -7  25   2    4.71    0.72
   7 -25   2    4.63    0.56
  -7  25   2    6.03    0.61
  25   7   2    5.98    0.87
  25   7   2    6.30    0.77
  25   5  -2    9.71    0.98
   5 -25  -2   10.27    0.91
  -5  25  -2    9.10    1.06
  -5  25  -2    9.78    0.92
  -5  25   2    8.45    1.02
  -5  25   2   11.60    0.75
  25   5   2   10.21    0.76
   5 -25   2    9.83    0.66
  25   5   2    9.53    1.11
  -3  25  -2   25.87    1.56
  -3  25  -2   25.51    1.44
  25   3  -2   25.28    1.55
  -3  25   2   26.98    1.27
  25   3   2   25.47    1.29
  25   3   2   23.58    1.52
  -3  25   2   22.22    1.31
   3 -25   2   22.10    1.14
  -3  25   2   25.59    1.51
  -1  25  -2   54.23    2.50
  25   1  -2   52.82    2.56
  -1  25   2   54.65    2.53
  25   1   2   54.10    2.63
   1 -25   2   51.10    2.19
  -1  25   2   52.38    2.38
  25  -1  -2   35.05    1.95
   1  25  -2   35.51    1.87
   1  25   2   34.84    1.82
  -1 -25   2   36.40    1.51
  25  -1   2   34.90    1.97
   1  25   2   34.18    1.72
  25  -3  -2   10.19    1.03
   3  25  -2    9.54    0.93
   3  25   2    9.51    0.92
   3  25   2    9.85    0.84
  25  -3   2   10.51    1.02
  25  -5  -2    3.89    0.74
   5  25  -2    3.28    0.65
  25  -5   2    3.41    0.72
   5  25   2    2.19    0.50
   5  25   2    3.24    0.61
  25  -7  -2    1.89    0.62
   7  25  -2    1.74    0.60
  25  -7   2    2.74    0.66
   7  25   2    2.40    0.57
   7  25   2    2.59    0.54
  25  -9  -2   11.18    1.15
   9  25  -2    9.92    1.00
   9  25   2   10.59    1.05
  25  -9   2   10.97    1.06
   9  25   2    8.80    0.96
  11  25  -2   26.34    1.57
 -25  11  -2   23.39    1.55
  25 -11  -2   21.95    1.52
  11  25   2   23.80    1.48
  11  25   2   24.89    1.50
  25 -11   2   24.44    1.62
 -25  13  -2   23.13    1.56
  25 -13  -2   24.05    1.65
  13  25  -2   24.34    1.53
  13  25   2   26.72    1.49
  13  25   2   24.89    1.48
  25 -13   2   24.31    1.57
 -25  15  -2   28.06    1.80
  25 -15  -2   28.09    1.74
  15  25  -2   25.73    1.62
  15  25   2   28.74    1.63
  15  25   2   27.60    1.58
  25 -15   2   26.60    1.68
  17  25  -2   19.43    1.40
 -25  17  -2   18.27    1.30
  25 -17  -2   18.12    1.56
 -25  17  -2   21.54    1.56
  17  25   2   16.95    1.35
  17  25   2   18.11    1.36
  25 -17   2   19.27    1.49
 -25  19  -2    4.15    0.88
 -25  19  -2    4.98    0.75
  19  25  -2    3.63    0.88
  25 -19  -2    5.47    0.93
  19  25   2    4.10    0.70
  25 -19   2    4.25    0.85
 -25  19   2    4.34    0.82
  19  25   2    3.72    0.79
  21  25  -2    2.27    0.77
  25 -21  -2    3.07    0.92
 -25  21  -2    1.53    0.70
 -25  21  -2    3.08    0.89
  21  25   2    2.11    0.76
  25 -21   2    3.11    0.86
 -25  21   2    1.94    0.74
  21  25   2    1.13    0.76
 -25  23  -2    0.42    0.82
  23  25  -2    0.45    0.80
  25 -23  -2    0.98    0.90
 -25  23  -2   -0.53    0.70
  23  25   2   -0.11    0.72
  23  25   2    0.47    0.83
  25 -23   2   -0.22    0.76
 -25  23   2    0.48    0.75
 -25  25  -2    1.66    0.92
  25  25  -2    1.03    0.88
  25 -25  -2    0.72    0.90
 -25  25  -2    0.56    0.86
  25 -25   2    0.73    0.88
  25  25   2    0.78    0.94
 -25  25   2    0.99    1.12
  25  25   2    1.56    0.86
  26  24  -2    0.01    0.77
 -24  26  -2   -0.33    0.84
 -24  26  -2    1.15    0.99
  24 -26  -2    1.20    0.95
  26  24   2    1.84    0.83
  24 -26   2    2.63    0.89
 -24  26   2    1.35    0.83
 -22  26  -2   -1.24    0.72
  26  22  -2   -0.45    0.63
 -22  26  -2    1.77    0.80
  22 -26  -2   -0.25    0.75
 -22  26   2    0.59    0.76
  22 -26   2    0.61    0.74
  26  22   2   -0.14    0.82
  26  22   2    0.29    0.67
 -20  26  -2    0.46    0.78
  26  20  -2    2.65    0.83
  20 -26  -2    2.98    0.84
 -20  26  -2    2.14    0.80
  26  20  -2    0.32    0.76
  26  20   2    2.58    0.91
  20 -26   2    3.27    0.74
  26  20   2    2.14    0.71
 -20  26   2    3.05    0.80
  26  18  -2    3.96    0.81
  18 -26  -2    3.31    0.74
 -18  26  -2    3.76    0.82
 -18  26  -2    2.44    0.72
  26  18  -2    3.32    0.80
 -18  26   2    3.71    0.87
  18 -26   2    2.71    0.69
  26  18   2    2.05    0.68
  26  18   2    3.98    0.82
 -16  26  -2    0.67    0.62
  26  16  -2    0.69    0.67
 -16  26  -2    0.22    0.63
  26  16  -2    0.99    0.68
  16 -26  -2    0.14    0.61
  26  16   2    0.14    0.51
  26  16   2    0.18    0.72
 -16  26   2    0.20    0.67
  16 -26   2   -0.32    0.54
  14 -26  -2   -0.37    0.55
 -14  26  -2    0.91    0.61
  26  14  -2    0.93    0.65
 -14  26  -2   -0.99    0.58
  26  14  -2   -0.71    0.58
  26  14   2    0.92    0.74
  26  14   2    0.01    0.51
 -14  26   2    1.86    0.73
 -12  26  -2    1.92    0.67
  26  12  -2    2.69    0.70
 -12  26  -2    1.10    0.67
  12 -26  -2    2.35    0.58
  26  12  -2    2.20    0.71
  26  12   2    0.49    0.69
  26  12   2    1.23    0.53
 -12  26   2    1.67    0.72
 -10  26  -2    1.63    0.66
  26  10  -2    2.84    0.65
  10 -26  -2    1.13    0.52
 -10  26  -2    0.14    0.59
  26  10  -2    0.23    0.54
 -10  26   2    1.97    0.67
  26  10   2    2.18    0.55
  26  10   2    0.68    0.63
   8 -26  -2    2.33    0.59
  26   8  -2    1.60    0.58
  26   8  -2    2.31    0.69
  -8  26  -2    0.88    0.68
  -8  26  -2    1.96    0.58
  26   8   2    1.33    0.62
  -8  26   2    1.39    0.64
   8 -26   2    1.62    0.40
  26   6  -2    1.93    0.63
  26   6  -2    1.78    0.59
  -6  26  -2    1.15    0.61
  -6  26  -2    2.78    0.60
  26   6   2    0.75    0.52
  -6  26   2    1.03    0.60
   6 -26   2    1.64    0.39
  26   6   2    2.00    0.64
   4 -26  -2    1.49    0.55
  -4  26  -2    0.40    0.57
  -4  26  -2    1.56    0.61
  26   4  -2    2.03    0.68
  26   4   2    1.86    0.53
   4 -26   2    1.76    0.34
  -4  26   2    1.50    0.61
  26   4   2    0.84    0.62
  26   2  -2    1.26    0.66
  -2  26  -2    0.68    0.52
  -2  26  -2    1.22    0.64
  -2  26   2    0.75    0.44
  -2  26   2    1.35    0.53
   2 -26   2    0.85    0.40
  -2  26   2    0.74    0.41
  26   2   2    0.99    0.58
  26   0  -2    0.09    0.52
   0  26  -2    0.47    0.50
  26   0   2    0.28    0.56
   0  26   2    0.21    0.51
   0  26   2    0.73    0.44
   2  26  -2    0.15    0.48
  26  -2  -2   -0.42    0.52
   2  26   2    0.35    0.50
  26  -2   2    0.77    0.58
   2  26   2    0.14    0.40
  26  -4  -2    3.28    0.68
   4  26  -2    3.98    0.67
   4  26   2    4.32    0.61
  26  -4   2    4.58    0.77
   4  26   2    5.43    0.76
  26  -6  -2    0.21    0.56
   6  26  -2    0.35    0.52
  26  -6   2    1.02    0.70
   6  26   2   -0.32    0.47
   6  26   2    0.31    0.49
  26  -8  -2    5.73    0.84
   8  26  -2    6.22    0.82
   8  26   2    5.57    0.80
  26  -8   2    4.64    0.80
   8  26   2    5.42    0.71
  10  26  -2    2.69    0.66
  26 -10  -2    2.51    0.69
  26 -10   2    1.80    0.64
  10  26   2    2.09    0.65
  10  26   2    3.50    0.72
  26 -12  -2    1.57    0.73
  12  26  -2    1.08    0.61
  12  26   2    1.31    0.63
  26 -12   2    1.44    0.67
  12  26   2    2.14    0.59
  14  26  -2    0.78    0.69
 -26  14  -2    1.80    0.65
  26 -14  -2    2.09    0.79
  26 -14   2    1.59    0.74
  14  26   2    1.44    0.60
  14  26   2    0.16    0.62
  16  26  -2    0.77    0.63
 -26  16  -2    0.98    0.66
  26 -16  -2    2.07    0.75
  16  26   2    0.59    0.65
  16  26   2   -0.64    0.61
  26 -16   2    0.18    0.73
  26 -18  -2    1.13    0.73
 -26  18  -2    1.57    0.64
 -26  18  -2    0.64    0.78
  18  26  -2    0.64    0.69
  18  26   2    1.54    0.72
  26 -18   2    1.14    0.75
  18  26   2    1.26    0.66
 -26  20  -2    4.88    0.93
  26 -20  -2    5.50    1.03
 -26  20  -2    3.36    0.81
  20  26  -2    4.06    0.95
  20  26   2    4.63    0.91
  26 -20   2    6.12    1.02
  20  26   2    5.26    0.86
 -26  22  -2   -0.54    0.66
  22  26  -2   -0.22    0.83
  26 -22  -2    0.26    0.87
 -26  22  -2    1.21    0.85
  26 -22   2   -0.35    0.81
  22  26   2   -0.07    0.71
 -26  22   2    0.02    0.75
 -26  24  -2    1.03    0.90
  26 -24  -2    1.77    0.96
  24  26  -2    0.34    1.21
 -26  24  -2    1.72    0.82
  24  26   2    1.82    0.88
  24  26   2    1.68    0.84
  26 -24   2    0.16    0.85
 -23  27  -2    0.50    0.84
  27  23  -2    1.67    0.80
  23 -27  -2    1.97    0.88
 -23  27   2   -1.64    0.87
  23 -27   2   -0.65    0.80
  27  23   2    1.70    0.93
  27  23   2    1.65    0.84
  27  21  -2    0.39    0.77
  21 -27  -2   -0.02    0.81
 -21  27  -2    1.76    0.77
 -21  27  -2    2.24    0.92
 -21  27   2    2.58    0.87
  27  21   2    0.95    0.70
  21 -27   2    0.43    0.76
  27  21   2    1.33    0.91
  27  19  -2    4.51    0.91
  27  19  -2    5.45    0.93
 -19  27  -2    5.81    0.88
  19 -27  -2    4.48    0.88
 -19  27  -2    5.43    0.93
 -19  27   2    4.83    0.91
  27  19   2    4.86    0.82
  19 -27   2    4.42    0.80
  27  19   2    5.67    0.97
  17 -27  -2    5.86    0.85
  27  17  -2    4.16    0.88
 -17  27  -2    4.44    0.83
  27  17  -2    5.39    0.89
 -17  27  -2    5.20    0.89
  27  17   2    5.51    0.77
  27  17   2    5.78    1.02
 -17  27   2    4.88    0.97
  17 -27   2    6.94    0.81
 -15  27  -2    4.49    0.76
  27  15  -2    4.96    0.86
  15 -27  -2    6.37    0.87
  27  15  -2    2.86    0.70
 -15  27  -2    4.31    0.77
  27  15   2    5.14    0.98
  15 -27   2    6.29    0.77
 -15  27   2    5.29    0.94
  27  15   2    3.56    0.68
 -13  27  -2    7.45    0.96
  27  13  -2    7.82    0.97
  27  13  -2    8.30    1.01
  13 -27  -2    9.45    0.99
 -13  27  -2    8.46    1.02
  13 -27   2    9.93    0.98
 -13  27   2    7.67    1.01
  27  13   2    8.94    0.94
  27  13   2    9.20    1.18
 -11  27  -2   11.04    1.07
  11 -27  -2   12.34    1.10
  27  11  -2   10.46    1.14
  27  11  -2   12.80    1.22
 -11  27  -2   11.19    1.15
  27  11   2    8.78    0.95
  27  11   2   11.18    1.31
 -11  27   2   11.32    1.11
  -9  27  -2    4.80    0.76
  27   9  -2    4.62    0.70
  -9  27  -2    5.48    0.82
   9 -27  -2    5.30    0.71
  27   9  -2    8.60    1.07
  27   9   2    5.39    0.85
  27   9   2    5.04    0.68
  -9  27   2    5.22    0.78
  -7  27  -2    0.18    0.50
  27   7  -2    0.77    0.65
   7 -27  -2    0.11    0.48
  27   7  -2    0.16    0.57
  -7  27  -2   -0.20    0.67
  27   7   2    0.80    0.51
  -7  27   2    0.13    0.57
  27   7   2   -0.42    0.57
  27   5  -2    3.08    0.72
  -5  27  -2    3.06    0.65
   5 -27  -2    3.35    0.61
  -5  27   2    4.52    0.78
  27   5   2    3.69    0.86
  -3  27  -2   10.36    1.23
  27   3  -2   10.24    1.07
  -3  27  -2   10.32    1.10
  -3  27   2    7.75    0.86
  -3  27   2    8.84    0.98
  27   3   2    8.25    0.84
  27   3   2   10.62    1.10
  27   1  -2   14.79    1.25
  -1  27  -2   16.37    1.21
  -1  27   2   13.80    1.11
  27   1   2   18.13    1.32
  -1  27   2   19.63    1.33
  -1  27   2   16.82    1.07
   1  27  -2    8.91    0.96
  27  -1  -2    8.60    1.03
   1  27   2    8.64    0.86
   1  27   2    6.81    0.83
  27  -1   2    6.85    0.98
  27  -3  -2    2.85    0.71
   3  27  -2    2.05    0.60
   3  27   2    2.47    0.57
  27  -3   2    2.77    0.78
   3  27   2    2.34    0.61
   5  27  -2    1.91    0.68
  27  -5  -2    1.21    0.60
   5  27   2    1.25    0.56
   5  27   2    1.97    0.66
  27  -5   2    0.94    0.71
   7  27  -2   -0.55    0.51
  27  -7  -2    0.64    0.60
  27  -7   2    0.40    0.60
   7  27   2   -0.27    0.51
   7  27   2    0.66    0.54
   9  27  -2    2.95    0.69
  27  -9  -2    3.05    0.74
   9  27   2    3.06    0.67
  27  -9   2    2.97    0.72
   9  27   2    2.63    0.69
  27 -11  -2   17.69    1.38
  11  27  -2   16.76    1.41
  11  27   2   16.86    1.25
  27 -11   2   17.80    1.46
  11  27   2   17.65    1.36
  13  27  -2   22.90    1.57
  27 -13  -2   21.51    1.55
  13  27   2   22.59    1.57
  27 -13   2   18.71    1.62
  13  27   2   20.53    1.41
  15  27  -2   19.31    1.44
  27 -15  -2   19.74    1.62
  27 -15   2   16.39    1.53
  15  27   2   20.42    1.39
 -27  17  -2   13.29    1.40
  17  27  -2   12.56    1.38
  27 -17  -2   10.78    1.40
  27 -17   2   10.54    1.32
  17  27   2   10.51    1.25
  17  27   2   11.16    1.26
 -27  19  -2    2.85    0.78
  27 -19  -2    2.13    0.93
  19  27  -2    2.61    0.79
 -27  19  -2    1.91    0.81
  19  27   2    1.64    0.75
  27 -19   2    2.76    0.87
  19  27   2    1.86    0.82
 -27  21  -2    0.00    0.81
  27 -21  -2    0.69    0.87
  21  27  -2   -0.51    0.79
 -27  21  -2    1.73    0.80
  27 -21   2    0.01    0.83
  21  27   2    0.10    0.73
 -27  23  -2   -0.88    0.76
 -27  23  -2   -0.75    0.88
  27 -23  -2    0.84    0.92
  23  27   2    1.02    0.88
  23  27   2   -0.41    0.76
  27 -23   2   -0.41    0.87
  28  22  -2    1.14    0.87
  22 -28  -2    1.90    0.91
 -22  28  -2    1.92    0.89
  28  22   2    0.93    0.96
 -22  28   2    2.37    0.99
  28  22   2    3.03    0.84
  20 -28  -2    2.99    0.85
  28  20  -2    1.82    0.93
  28  20  -2    1.58    0.72
 -20  28  -2    0.80    0.83
  28  20   2    2.64    0.77
 -20  28   2    3.45    1.43
  28  20   2    1.71    0.82
 -18  28  -2    1.36    0.77
 -18  28  -2    1.63    0.80
  28  18  -2    0.79    0.75
  28  18  -2    2.56    0.80
  18 -28  -2    1.08    0.73
 -18  28   2    0.31    0.73
  28  18   2    1.24    0.87
  28  18   2   -0.07    0.67
  28  16  -2   -0.54    0.69
 -16  28  -2   -0.11    0.70
 -16  28  -2    0.40    0.72
  16 -28  -2    1.03    0.69
  28  16  -2    0.54    0.72
  28  16   2   -0.50    0.56
 -16  28   2    0.21    0.75
  28  16   2    0.15    0.83
 -14  28  -2    1.39    0.68
  28  14  -2    0.09    0.58
 -14  28  -2   -0.23    0.61
  28  14  -2    0.19    0.68
  14 -28  -2   -0.05    0.60
  28  14   2    0.21    0.54
  28  14   2    0.82    0.71
 -14  28   2   -0.61    0.60
  12 -28  -2    0.71    0.57
  28  12  -2    1.48    0.69
  28  12  -2    1.09    0.70
 -12  28  -2    0.40    0.66
 -12  28  -2    1.07    0.66
  28  12   2    0.00    0.76
 -12  28   2    0.91    0.66
  28  12   2   -0.25    0.56
  28  10  -2    3.17    0.72
  28  10  -2    2.55    0.68
 -10  28  -2    3.47    0.79
 -10  28  -2    3.38    0.79
  10 -28  -2    3.21    0.68
  28  10   2    3.07    0.63
  28  10   2    3.24    0.90
 -10  28   2    3.51    0.83
  28   8  -2    7.28    0.93
   8 -28  -2    6.61    0.79
  28   8  -2    6.59    0.80
  -8  28  -2    7.17    0.91
  -8  28  -2    4.93    0.81
  28   8   2    6.27    0.77
  28   8   2    7.85    1.04
  -8  28   2    6.72    0.87
  -6  28  -2    2.90    0.70
  28   6  -2    2.85    0.69
   6 -28  -2    1.93    0.55
  -6  28  -2    2.00    0.70
  28   6  -2    2.34    0.74
  28   6   2    2.32    0.56
  28   6   2    1.98    0.71
  -6  28   2    0.74    0.58
  -4  28  -2    0.27    0.57
  -4  28  -2   -0.25    0.60
   4 -28  -2    0.30    0.54
  28   4  -2    1.12    0.66
  28   4   2    0.41    0.71
  -4  28   2    1.14    0.60
  28   4   2    0.05    0.52
  -2  28  -2    0.01    0.63
  28   2  -2    0.79    0.61
  -2  28  -2    0.72    0.63
  -2  28   2    0.88    0.64
  -2  28   2    0.25    0.50
  28   2   2   -0.23    0.69
  28   0  -2    0.10    0.59
   0  28  -2   -0.44    0.52
  28   0   2    0.14    0.62
   0  28   2    0.45    0.53
   0  28   2    0.08    0.61
  28  -2  -2    1.24    0.70
   2  28  -2    1.10    0.66
  28  -2   2   -0.11    0.66
   2  28   2    0.40    0.61
   2  28   2    0.65    0.58
  28  -4  -2    2.54    0.78
   4  28  -2    2.48    0.65
   4  28   2    3.65    0.65
   4  28   2    2.21    0.67
  28  -4   2    2.60    0.74
  28  -6  -2    1.06    0.63
   6  28  -2    0.37    0.59
   6  28   2    0.65    0.60
   6  28   2    0.28    0.63
  28  -6   2    1.12    0.66
   8  28  -2    2.04    0.64
  28  -8  -2    3.13    0.75
   8  28   2    2.80    0.73
   8  28   2    1.29    0.59
  28  -8   2    1.64    0.72
  10  28  -2    1.98    0.72
  28 -10  -2    1.41    0.70
  10  28   2    1.29    0.58
  28 -10   2    0.28    0.76
  10  28   2    1.23    0.70
  28 -12  -2    0.72    0.70
  12  28  -2    0.95    0.67
  28 -12   2    0.37    0.69
  12  28   2    1.77    0.72
  28 -14  -2   -0.26    0.67
  14  28  -2    0.27    0.73
  28 -14   2    0.82    0.81
  14  28   2    0.54    0.67
  16  28  -2    1.66    0.74
  28 -16  -2    1.78    0.89
  28 -16   2    1.19    0.76
  16  28   2    0.43    0.63
  18  28  -2    4.20    0.98
  28 -18  -2    3.96    1.02
  18  28   2    3.53    1.27
  28 -18   2    3.89    0.86
  18  28   2    3.20    0.78
  20  28  -2    1.49    0.78
  28 -20  -2    2.09    0.87
  28 -20   2    1.05    0.84
  20  28   2    0.83    0.78
 -28  22  -2    1.91    0.83
  22  28  -2   -0.78    0.76
  22  28   2    1.45    0.81
  28 -22   2    0.69    0.90
  29  21  -2   -1.43    0.80
 -21  29  -2    0.63    0.81
  21 -29  -2    0.25    0.81
  29  21   2   -0.22    0.91
 -21  29   2    0.94    0.91
  29  21   2   -0.19    0.78
 -19  29  -2    0.34    0.83
  29  19  -2    0.21    0.65
  19 -29  -2    1.20    0.81
  29  19  -2    0.33    0.82
 -19  29   2   -0.41    0.90
  29  19   2    0.90    0.85
  29  19   2   -0.28    0.67
  29  17  -2   -0.54    0.72
  17 -29  -2    0.82    0.75
  29  17  -2    1.83    0.81
 -17  29  -2    0.56    0.82
 -17  29   2   -1.03    0.79
  29  17   2    0.44    0.78
  29  17   2    0.80    0.64
  15 -29  -2    3.63    0.76
 -15  29  -2    5.39    0.89
  29  15  -2    4.16    0.88
 -15  29  -2    3.42    0.82
  29  15  -2    2.17    0.80
  29  15   2    4.97    0.76
  29  15   2    5.50    1.07
 -15  29   2    3.72    0.87
 -13  29  -2   12.23    1.30
 -13  29  -2   14.80    1.39
  29  13  -2   12.84    1.18
  13 -29  -2   12.52    1.13
  29  13  -2   12.98    1.37
  29  13   2   13.94    1.15
 -13  29   2   14.47    1.41
  29  13   2   12.54    1.51
  11 -29  -2   21.34    1.46
  29  11  -2   24.26    1.70
 -11  29  -2   22.26    1.52
  29  11  -2   24.70    1.59
 -11  29  -2   23.41    1.62
 -11  29   2   20.40    1.53
  29  11   2   23.81    1.78
  29  11   2   22.18    1.38
  -9  29  -2   15.34    1.33
   9 -29  -2   13.38    1.12
  -9  29  -2   16.97    1.40
  29   9  -2   15.50    1.32
  29   9  -2   16.06    1.45
  29   9   2   16.09    1.12
  -9  29   2   15.26    1.41
  29   9   2   17.38    1.53
  -7  29  -2    2.96    0.73
  29   7  -2    3.38    0.77
   7 -29  -2    2.88    0.62
  29   7  -2    1.26    0.68
  -7  29  -2    3.00    0.71
  29   7   2    2.32    0.79
  29   7   2    2.65    0.63
  -7  29   2    3.39    0.76
  29   5  -2    2.36    0.69
  -5  29  -2    2.80    0.70
  29   5  -2    2.89    0.74
   5 -29  -2    3.61    0.65
  -5  29  -2    2.13    0.74
  -5  29   2    4.07    0.82
  29   5   2    1.24    0.58
  29   5   2    3.22    0.81
  -3  29  -2    5.09    0.85
  -3  29  -2    4.59    0.83
   3 -29  -2    4.28    0.68
  29   3  -2    4.69    0.84
  29   3   2    4.43    0.85
  -3  29   2    4.69    0.84
  29   3   2    4.28    0.70
  -1  29  -2    3.78    0.77
  -1  29  -2    2.32    0.65
  29   1  -2    2.52    0.81
  -1  29   2    2.50    0.77
  29   1   2    2.23    0.75
   1  29  -2    0.76    0.68
  29  -1  -2    1.40    0.70
   1  29   2    1.88    0.72
   1  29   2    0.94    0.59
  29  -1   2    0.51    0.67
   3  29  -2    6.70    0.87
  29  -3  -2    4.33    0.85
  29  -3   2    3.99    0.87
   3  29   2    5.88    0.81
   5  29  -2    7.52    0.92
  29  -5  -2    6.76    0.97
   5  29   2    6.57    0.90
  29  -5   2    9.14    1.15
  29  -7  -2   11.94    1.23
   7  29  -2   12.53    1.19
   7  29   2   12.79    1.24
  29  -7   2   12.08    1.27
   7  29   2   10.18    1.02
  29  -9  -2    7.61    0.99
   9  29  -2    7.46    1.00
  29  -9   2    5.79    1.04
   9  29   2    6.83    0.90
   9  29   2    6.19    0.80
  29 -11  -2    8.55    1.13
  11  29  -2    6.75    0.91
  11  29   2    6.54    0.94
  29 -11   2    6.39    1.00
  29 -13  -2    8.51    1.16
  13  29  -2    6.98    0.96
  29 -13   2    7.49    1.04
  13  29   2    7.72    1.02
  29 -15  -2    5.28    1.00
  15  29  -2    6.82    0.99
  29 -15   2    7.57    1.13
  15  29   2    6.55    0.92
  17  29  -2    1.97    0.79
  29 -17  -2    2.55    0.96
  29 -17   2    1.19    0.84
  17  29   2    0.64    0.70
  19  29  -2    1.69    1.27
  29 -19  -2    0.76    0.84
  29 -19   2   -0.43    0.87
  19  29   2    1.70    0.83
  21  29  -2    0.97    0.87
  29 -21  -2   -1.28    0.96
  21  29   2    1.02    0.83
  29 -21   2   -1.18    0.90
  20 -30  -2   -0.56    0.78
  30  20  -2    0.85    0.92
  30  20  -2   -0.72    0.81
 -20  30   2    0.51    0.85
  30  20   2   -1.23    0.88
  30  20   2    0.30    0.75
 -18  30  -2    0.81    0.85
  18 -30  -2    0.08    0.78
  30  18  -2    0.55    0.78
 -18  30   2    0.01    0.90
  30  18   2    0.97    0.72
  30  18   2    0.99    0.87
  30  16  -2    2.08    0.88
  16 -30  -2    2.11    0.83
  30  16  -2    4.76    0.89
 -16  30  -2    3.33    0.85
 -16  30   2    3.39    0.98
  30  16   2    3.03    0.75
  30  16   2    3.33    1.05
  30  14  -2    2.00    0.76
  30  14  -2    0.45    0.70
 -14  30  -2    0.25    0.80
  14 -30  -2    0.10    0.71
  30  14   2    0.75    0.67
  30  14   2    1.42    0.83
 -14  30   2   -0.06    0.79
  30  12  -2    0.06    0.68
 -12  30  -2    1.65    0.73
 -12  30  -2    0.86    0.71
  30  12  -2   -0.21    0.73
  12 -30  -2    0.25    0.60
 -12  30   2    0.32    0.69
  30  12   2    0.60    0.76
  30  12   2   -0.10    0.56
  10 -30  -2    1.20    0.61
 -10  30  -2    0.43    0.70
 -10  30  -2    0.94    0.71
  30  10  -2    0.47    0.71
  30  10  -2    1.16    0.70
  30  10   2    0.02    0.73
 -10  30   2    0.72    0.68
  30  10   2    0.21    0.59
  30   8  -2    3.40    0.90
  -8  30  -2    4.15    0.80
  -8  30  -2    3.96    0.82
   8 -30  -2    3.09    0.66
  30   8  -2    3.01    0.74
  30   8   2    4.11    0.70
  -8  30   2    4.78    0.90
  30   8   2    3.17    0.84
  -6  30  -2    1.74    0.72
  30   6  -2    0.73    0.76
  30   6  -2   -0.76    0.62
  -6  30  -2    0.56    0.62
   6 -30  -2    0.46    0.56
  30   6   2    1.92    0.77
  30   6   2    1.44    0.58
  -6  30   2    0.77    0.72
  -4  30  -2   -0.31    0.67
   4 -30  -2    0.50    0.57
  30   4  -2    1.19    0.71
  -4  30  -2    0.19    0.59
  30   4   2    0.25    0.70
  30   4   2    0.93    0.53
  -4  30   2   -0.14    0.67
  -2  30  -2    0.47    0.71
  30   2  -2   -0.19    0.64
  -2  30  -2   -0.25    0.58
  -2  30   2    0.95    0.66
  30   2   2    0.47    0.58
  30   2   2   -0.12    0.76
  -2  30   2   -0.19    0.66
  30   0  -2    0.03    0.62
   0  30  -2   -0.09    0.66
   0  30   2   -0.23    0.58
  30   0   2   -0.55    0.60
  30  -2  -2    2.07    0.76
   2  30  -2    1.30    0.65
  30  -2   2    1.32    0.74
   2  30   2   -0.63    0.60
  30  -4  -2    3.15    0.79
   4  30  -2    0.53    0.67
   4  30   2    1.25    0.64
  30  -4   2    2.26    0.84
  30  -6  -2   -0.59    0.74
   6  30  -2   -0.50    0.60
  30  -6   2   -0.06    0.73
   6  30   2    0.49    0.63
   8  30  -2    1.68    0.69
  30  -8  -2    0.50    0.76
   8  30   2    0.97    0.65
  30  -8   2    2.42    0.81
  10  30  -2    2.25    0.77
  30 -10  -2    0.95    0.76
  10  30   2    1.28    0.68
  30 -10   2    0.45    0.76
  12  30  -2   -0.26    0.63
  30 -12  -2    2.38    0.80
  12  30   2    0.32    0.67
  30 -12   2    0.53    0.86
  30 -14  -2    0.76    0.80
  14  30  -2    0.54    0.80
  30 -14   2   -0.19    0.76
  14  30   2    0.53    0.78
  16  30  -2    3.44    0.89
  30 -16  -2    3.51    0.95
  30 -16   2    3.87    1.04
  16  30   2    2.47    0.81
  18  30  -2    0.49    1.09
  30 -18   2    0.09    0.89
  18  30   2    0.38    0.78
  20  30  -2   -0.01    0.81
  30 -20  -2    1.70    1.02
  20  30   2   -1.31    0.83
  30 -20   2    0.48    0.96
 -19  31  -2    1.56    0.88
  31  19  -2    2.27    1.04
  19 -31  -2    2.33    0.95
  31  19  -2    1.27    0.90
  31  19   2    1.70    0.86
 -19  31   2    1.54    0.97
  31  17  -2   -0.67    0.79
  31  17  -2    1.12    0.83
  17 -31  -2   -0.36    0.76
  31  17   2   -1.69    0.93
  31  17   2    0.62    0.71
 -17  31   2    0.83    0.83
  15 -31  -2    5.28    0.90
 -15  31  -2    5.74    1.07
  31  15  -2    4.44    0.84
  31  15  -2    3.52    0.97
 -15  31   2    3.65    1.16
  31  15   2    4.33    0.81
  31  15   2    4.90    1.12
  31  13  -2   17.87    1.66
  31  13  -2   18.04    1.51
 -13  31  -2   21.38    1.68
  13 -31  -2   18.16    1.49
 -13  31   2   18.37    1.65
  31  13   2   19.07    1.39
  31  13   2   19.27    1.69
  11 -31  -2   23.07    1.64
  31  11  -2   28.94    1.94
  31  11  -2   27.82    1.80
 -11  31  -2   29.05    1.78
  31  11   2   29.93    1.94
 -11  31   2   25.90    1.78
  31  11   2   26.87    1.65
  31   9  -2   24.72    1.72
  -9  31  -2   28.74    1.90
  31   9  -2   26.00    1.61
   9 -31  -2   23.26    1.56
  -9  31  -2   24.48    1.69
  31   9   2   28.56    1.99
  31   9   2   25.12    1.52
  -9  31   2   23.14    1.71
  -7  31  -2    8.80    1.13
  31   7  -2   11.91    1.20
  -7  31  -2    8.14    1.00
  31   7  -2    7.97    1.10
   7 -31  -2   11.44    1.00
  31   7   2    8.77    1.06
  31   7   2    8.77    1.15
  -7  31   2   10.85    1.23
  -5  31  -2    3.17    0.81
   5 -31  -2    6.03    0.74
  31   5  -2    4.52    0.82
  -5  31  -2    3.05    0.80
  31   5  -2    4.75    0.99
  -5  31   2    4.22    0.84
  31   5   2    4.45    0.72
  31   5   2    4.06    0.92
  -3  31  -2    2.85    0.85
  -3  31  -2    2.48    0.77
  31   3  -2    3.88    0.89
   3 -31  -2    5.37    0.73
  31   3   2    3.22    0.65
  -3  31   2    4.16    0.82
  31   3   2    2.48    0.90
  -1  31  -2    1.65    0.78
  -1  31  -2    1.61    0.77
  31   1  -2    1.43    0.86
  31   1   2    2.40    0.82
  -1  31   2    1.59    0.73
  31  -1  -2    6.95    1.02
   1  31  -2    6.79    1.01
  31  -1   2    6.23    0.99
   1  31   2    7.03    0.95
  31  -3  -2   11.84    1.33
   3  31  -2   13.97    1.27
   3  31   2   14.57    1.27
  31  -3   2   14.19    1.53
  31  -5  -2   13.97    1.53
   5  31  -2   16.28    1.39
   5  31   2   17.63    1.35
  31  -5   2   17.37    1.53
   7  31  -2   16.51    1.40
  31  -7  -2   17.36    1.63
  31  -7   2   16.34    1.51
   7  31   2   15.25    1.49
  31  -9  -2   11.49    1.38
   9  31  -2   11.80    1.41
  31  -9   2   11.79    1.50
   9  31   2   12.64    1.25
  31 -11  -2    8.87    1.24
  11  31  -2    8.87    1.14
  11  31   2    7.27    0.98
  31 -11   2    6.44    1.17
  31 -13  -2    6.47    1.11
  13  31  -2    4.06    0.89
  31 -13   2    6.35    1.18
  13  31   2    4.27    0.94
  31 -15   2    2.67    0.94
  15  31   2    2.16    0.79
  17  31  -2    0.46    0.83
  31 -17  -2    0.43    0.87
  31 -17   2   -0.60    0.78
  17  31   2   -0.24    0.73
  31 -19  -2    4.08    1.07
  19  31  -2    2.85    1.09
  16 -32  -2    1.10    0.75
  32  16  -2    1.40    0.99
 -16  32  -2    2.97    0.98
  32  16  -2    0.89    0.84
 -16  32   2    3.85    0.95
  32  14  -2    2.33    0.88
  14 -32  -2    1.03    0.78
  32  14  -2    0.75    0.86
  32  14   2    1.88    1.08
 -14  32   2    1.35    0.83
  32  14   2    1.25    0.85
 -12  32  -2    1.23    0.89
  32  12  -2    1.61    0.89
  32  12  -2    0.71    0.79
  12 -32  -2    0.63    0.70
  32  12   2    0.41    0.69
 -12  32   2    1.51    1.43
  32  12   2    1.09    1.03
  32  10  -2   -0.18    0.73
  32  10  -2    0.42    0.86
 -10  32  -2    0.53    0.82
  10 -32  -2    1.15    0.67
  32  10   2    0.49    0.85
  32  10   2    0.74    0.65
 -10  32   2    0.44    0.85
  32   8  -2    0.62    0.86
  -8  32  -2    1.35    0.74
   8 -32  -2    1.91    0.68
  32   8  -2    1.85    0.76
  -8  32   2    0.88    0.85
  32   8   2    2.10    0.69
  32   8   2    2.05    0.93
   6 -32  -2    1.01    0.62
  -6  32  -2    1.84    0.82
  32   6  -2    1.31    0.91
  -6  32  -2    3.08    1.20
  32   6  -2    1.17    0.73
  32   6   2    2.26    0.96
  -6  32   2    2.16    0.80
  32   6   2    1.27    0.65
  -4  32  -2    0.23    0.74
   4 -32  -2    1.46    0.67
  32   4  -2    1.03    0.89
  -4  32  -2    0.57    0.68
  32   4  -2    0.54    0.73
  32   4   2    1.29    0.60
  32   4   2    1.95    0.85
  -4  32   2    1.19    0.75
  -2  32  -2    0.71    0.72
  32   2  -2   -0.96    0.79
  -2  32  -2    0.29    0.68
  -2  32   2    0.44    0.78
  32   2   2   -0.53    0.82
  32   2   2   -0.38    0.61
   0  32  -2    1.19    0.72
  32   0  -2    0.42    0.77
   0  32  -2    0.57    0.75
  32   0   2    0.12    0.73
   0  32   2   -0.11    0.70
   2  32  -2   -0.11    0.68
  32  -2  -2    1.22    0.79
  32  -2   2    0.20    0.87
   2  32   2    0.63    0.71
  32  -4  -2    0.21    0.86
   4  32  -2   -0.96    0.71
  32  -4   2    0.43    0.78
   4  32   2    1.45    0.74
  32  -6  -2    1.06    0.81
   6  32  -2    1.57    0.78
   6  32   2    1.13    0.82
  32  -6   2    3.66    0.92
  32  -8  -2    0.78    0.90
   8  32  -2    0.42    0.73
   8  32   2    2.48    0.80
  32  -8   2    0.26    0.91
  32 -10  -2    0.45    0.84
  10  32  -2    0.77    0.73
  10  32   2    0.84    0.70
  32 -10   2    0.76    0.82
  32 -12   2   -1.05    0.80
  12  32   2    0.70    0.84
  14  32  -2    0.70    0.80
  32 -14  -2    1.53    0.91
  14  32   2    1.34    0.80
  32 -14   2    0.20    1.43
  16  32  -2    1.12    0.86
  32 -16  -2    0.60    0.84
  32 -16   2   -0.51    1.23
  16  32   2    1.07    1.59
  33  15  -2    3.16    0.83
 -15  33  -2    1.04    0.94
  33  15  -2    1.97    0.98
  33  15   2    4.59    1.19
 -15  33   2    2.06    0.96
  33  13  -2   12.48    1.42
 -13  33  -2   12.95    1.58
  33  13  -2   10.14    1.20
 -13  33   2    8.85    1.20
  33  13   2   11.19    1.72
  33  11  -2   16.95    1.54
  33  11  -2   14.17    1.65
 -11  33   2   12.03    1.44
  33   9  -2   15.93    1.32
  -9  33  -2   13.87    1.63
  33   9  -2   13.36    1.60
  -9  33   2   11.81    1.53
  33   9   2   13.19    1.73
  -7  33  -2   13.05    1.33
  33   7  -2   10.77    1.37
  33   7  -2   10.61    1.33
  33   7   2   10.14    1.38
  -7  33   2   12.24    1.84
  -5  33  -2    9.88    1.23
  33   5  -2    7.87    1.22
  33   5  -2    7.91    1.06
  -5  33   2   10.05    1.15
  33   5   2    7.90    1.42
  33   5   2   11.05    1.42
  33   3  -2    6.82    1.11
  -3  33  -2    6.68    1.06
  33   3   2    4.59    0.90
  -3  33   2    6.22    1.09
  33   3   2    9.82    1.34
  -1  33  -2    1.37    0.80
  33   1  -2    3.05    0.91
  -1  33  -2    0.17    0.82
  33   1   2    3.00    1.03
  -1  33   2    3.95    0.87
  33   1   2    1.74    0.72
   1  33  -2   11.92    1.43
  33  -1  -2    7.53    1.16
   1  33   2    8.04    1.09
  33  -1   2   10.43    1.33
  33  -3  -2   23.51    1.92
   3  33  -2   24.16    1.71
   3  33   2   23.87    1.70
  33  -3   2   23.90    1.84
   5  33  -2   24.50    1.85
  33  -5  -2   25.39    1.84
   5  33   2   24.48    1.83
  33  -5   2   24.25    1.91
   7  33  -2   18.15    1.77
  33  -7  -2   21.08    2.52
   7  33   2   17.53    1.52
  33  -7   2   19.18    1.70
  33  -9  -2   10.65    1.72
  33  -9   2    8.91    1.94
   9  33   2    7.65    1.10
  11  33  -2    3.46    0.93
  33 -11  -2    3.97    1.13
  11  33   2    3.39    0.88
  33 -11   2    4.17    1.81
  33 -13  -2    3.15    1.15
  13  33  -2    2.04    1.01
  33 -13   2    2.38    1.01
  33 -15  -2    0.97    0.90
  15  33  -2    1.33    0.88
  15  33   2    0.68    0.90
  33 -15   2    1.40    1.05
  34  12  -2    0.32    0.84
 -12  34  -2    0.41    0.79
  34  12   2   -1.36    1.01
 -12  34   2    0.04    0.94
  34  10  -2    0.84    1.59
 -10  34  -2   -0.14    0.88
  34  10  -2    0.40    0.85
 -10  34   2   -1.13    0.90
  34  10   2    1.31    0.91
  34   8  -2   -0.79    0.80
  34   8  -2   -0.26    0.90
  -8  34  -2   -0.06    0.82
  -8  34   2    0.23    0.79
  34   8   2    0.29    0.90
  -6  34  -2   -0.09    0.79
  34   6  -2   -1.37    0.73
  34   6  -2   -0.30    0.84
  -6  34   2    0.99    0.94
  34   6   2    0.67    1.12
  34   4  -2    0.41    0.86
  34   4  -2    2.52    0.84
  34   4   2    2.30    1.20
  -4  34   2    0.68    0.97
  34   2  -2    1.73    1.01
  34   0  -2    0.26    1.45
   0  34   2    0.96    1.33
   2  34   2    1.46    0.92
  34  -4  -2    0.45    1.07
   4  34  -2    0.78    0.80
  34  -4   2    0.18    1.11
   4  34   2    0.06    1.18
   6  34  -2    2.84    0.97
  34  -6  -2    0.21    0.86
  34  -6   2    0.47    0.94
   8  34  -2    0.56    0.85
  34  -8  -2   -0.12    0.85
  34  -8   2    1.35    1.08
  10  34  -2    0.34    0.83
  34 -10  -2    0.63    1.02
  34 -10   2   -0.35    1.04
  10  34   2    0.19    0.80
  12  34  -2   -0.57    0.91
  34 -12  -2   -0.48    1.00
  34 -12   2    2.06    1.13
  12  34   2    0.60    0.89
  35   9  -2    3.76    1.14
  35   9  -2    2.59    0.96
  -9  35  -2    2.72    1.03
  -9  35   2    3.89    1.11
  35   9   2    2.15    1.17
  -7  35  -2    3.20    1.00
  35   7  -2    3.28    0.97
  35   7  -2    3.03    0.92
  35   7   2    4.23    1.18
  -7  35   2    3.98    0.99
  35   5  -2    5.80    1.11
  -5  35  -2    8.23    1.20
  35   5  -2    4.11    1.02
  -5  35   2    6.43    1.08
  35   5   2    4.61    1.13
  35   3  -2    4.11    1.18
  35   3  -2    4.75    1.01
  -3  35  -2    4.75    1.02
  35   3   2    5.21    1.14
  -3  35   2    5.03    1.12
  35   1  -2    1.34    0.91
  -1  35  -2    1.78    0.94
  35   1   2    1.61    0.97
  -1  35   2    1.25    0.97
   1  35  -2    1.08    0.84
  35  -1  -2    1.69    0.96
   1  35   2    0.73    0.83
  35  -1   2    1.53    0.96
  35  -3  -2   12.36    1.50
   3  35  -2   12.38    1.36
   3  35   2    9.63    1.24
  35  -3   2   11.54    1.49
   5  35  -2   18.63    1.64
  35  -5  -2   17.77    1.94
  35  -5   2   18.66    1.81
   5  35   2   20.13    1.64
  35  -7  -2   14.91    1.75
   7  35  -2   12.24    1.39
  35  -7   2   10.44    1.51
   7  35   2   13.15    1.59
  35  -9  -2    0.74    0.99
   9  35  -2    2.02    1.05
   9  35   2    3.70    0.96
  35  -9   2    2.17    1.06
  -6  36  -2    0.14    0.84
  36   6  -2    0.12    0.86
  -6  36   2   -0.71    0.96
  36   4  -2    2.05    0.94
  36   4  -2    1.05    1.08
  -4  36  -2    2.15    0.87
  -4  36   2    0.33    0.86
  36   4   2    0.52    0.98
  -2  36  -2    1.70    0.89
  36   2  -2    1.81    1.00
  36   2  -2    1.62    0.91
  -2  36   2    2.39    0.96
  36   2   2    0.54    0.97
   0  36  -2    0.82    0.92
  36   0  -2    1.65    0.96
  36   0   2    0.86    0.96
   0  36   2    0.18    0.94
   2  36  -2    5.42    1.11
  36  -2  -2    3.11    1.18
   2  36   2    5.91    1.10
  36  -2   2    4.00    1.13
   4  36  -2    2.02    0.89
  36  -4  -2    1.88    1.03
  36  -4   2    3.08    1.05
   4  36   2    3.00    1.07
   6  36  -2    0.38    0.84
   6  36   2    0.10    0.95
   0   1  -3    5.92    0.32
   1   0  -3    6.02    0.34
  -1   0  -3    5.82    0.34
   0  -1  -3    5.98    0.35
   0  -1  -3    5.74    0.34
   0  -1  -3    6.06    0.30
  -1   0  -3    5.90    0.34
   1   0   3    5.64    0.34
   0  -1   3    5.76    0.32
  -2  -1  -3    7.06    0.33
  -1   2  -3    7.77    0.38
   1  -2  -3    7.85    0.42
   1  -2  -3    7.43    0.37
   2   1  -3    7.44    0.39
  -2  -1  -3    7.79    0.41
  -1   2  -3    7.76    0.36
   2   1   3    7.54    0.42
  -2  -1   3    7.29    0.39
   2   1   3    7.72    0.41
  -1   2   3    6.71    0.40
  -2   1  -3    1.71    0.22
   1   2  -3    2.18    0.19
  -2   1  -3    2.07    0.19
  -1  -2  -3    2.28    0.15
   2  -1  -3    2.56    0.23
  -2   1  -3    2.11    0.14
  -2   1   3    2.28    0.22
   1   2   3    1.60    0.20
   2  -1   3    2.14    0.19
   1   2   3    2.18    0.16
   2  -1   3    1.91    0.24
   1   2   3    2.15    0.24
  -3  -2  -3    2.61    0.23
  -2   3  -3    2.43    0.18
   2  -3  -3    2.41    0.22
  -3  -2  -3    2.64    0.15
  -2   3  -3    2.99    0.20
  -2   3  -3    2.63    0.27
   3   2  -3    2.52    0.20
   3   2   3    2.45    0.24
  -3  -2   3    2.60    0.20
   3   2   3    2.45    0.15
   2  -3   3    2.81    0.19
  -2   3   3    2.57    0.22
   3   2   3    2.66    0.25
  -3   0  -3    5.19    0.35
   3   0  -3    5.46    0.33
   0   3  -3    5.25    0.30
   0   3  -3    5.47    0.29
   0  -3  -3    5.57    0.29
  -3   0  -3    5.52    0.24
   0  -3  -3    5.60    0.30
   0  -3  -3    6.05    0.39
  -3   0  -3    5.76    0.35
  -3   0   3    5.52    0.33
   3   0   3    5.31    0.38
   0   3   3    6.01    0.30
   0  -3   3    5.61    0.29
  -2  -3  -3    2.02    0.20
   2   3  -3    1.96    0.21
  -3   2  -3    2.41    0.20
   2   3  -3    1.85    0.17
  -3   2  -3    2.14    0.14
  -3   2  -3    2.26    0.25
   3  -2  -3    2.13    0.20
  -2  -3  -3    1.82    0.15
   2   3   3    1.94    0.22
   2   3   3    2.23    0.23
  -2  -3   3    1.90    0.17
   2   3   3    2.05    0.16
   3  -2   3    1.96    0.20
  -3   2   3    1.69    0.21
   3  -2   3    1.96    0.15
  -3   4  -3   24.42    1.09
   4   3  -3   29.20    1.12
  -4  -3  -3   26.24    1.07
  -4  -3  -3   26.75    1.15
  -3   4  -3   28.47    1.11
   4   3  -3   30.33    1.12
   4   3   3   27.08    1.07
   3  -4   3   25.67    1.09
   4   3   3   23.96    1.16
   3  -4   3   24.82    1.11
  -3   4   3   27.54    1.17
  -3   4   3   26.50    1.14
  -1   4  -3    5.02    0.28
   4   1  -3    5.19    0.32
   4   1  -3    5.03    0.30
   1  -4  -3    4.74    0.28
   1  -4  -3    5.09    0.27
  -4  -1  -3    5.08    0.35
  -1   4  -3    4.78    0.27
   4   1   3    4.80    0.37
  -4  -1   3    4.94    0.30
   1  -4   3    4.92    0.27
  -1   4   3    4.77    0.34
  -1   4   3    4.87    0.30
   1  -4   3    5.14    0.29
   1   4  -3    4.03    0.24
   1   4  -3    4.04    0.27
  -4   1  -3    4.11    0.32
  -4   1  -3    4.06    0.19
  -1  -4  -3    4.41    0.26
  -1  -4  -3    4.02    0.24
  -4   1  -3    4.28    0.31
   1   4   3    3.65    0.25
   4  -1   3    4.10    0.29
   1   4   3    3.83    0.24
  -1  -4   3    4.37    0.23
   1   4   3    4.15    0.32
  -4   1   3    4.06    0.29
   4  -1   3    3.97    0.19
  -1  -4   3    4.95    0.29
   3   4  -3   69.06    2.93
  -3  -4  -3   67.55    2.93
   3   4  -3   65.78    2.94
  -4   3  -3   75.23    2.92
  -3  -4  -3   75.44    2.98
  -4   3  -3   77.27    3.05
  -4   3  -3   78.63    2.98
   3   4  -3   81.14    3.00
   4  -3   3   79.84    2.99
   3   4   3   81.79    3.00
   4  -3   3   77.64    2.93
   3   4   3   71.86    2.94
   3   4   3   75.96    3.03
  -4   3   3   70.95    3.01
  -4   3   3   74.66    2.99
  -5  -4  -3   92.03    3.71
   5   4  -3   85.19    3.66
   5   4  -3   98.98    3.72
  -4   5  -3   98.47    3.78
  -4   5  -3   91.46    3.65
   5   4  -3   89.05    3.67
  -4   5   3   93.17    3.71
   4  -5   3   98.33    3.66
   5   4   3   94.69    3.75
   5   4   3   93.36    3.63
  -4   5   3   89.91    3.73
   4  -5   3   96.60    3.67
  -5  -4   3   88.37    3.66
   5   2  -3   11.65    0.58
  -5  -2  -3   11.85    0.62
  -2   5  -3   11.07    0.55
   2  -5  -3   13.59    0.53
  -2   5  -3   12.32    0.57
   5   2  -3   11.69    0.58
  -5  -2  -3   13.62    0.50
   2  -5   3   13.38    0.58
  -2   5   3   11.89    0.63
  -2   5   3   12.41    0.60
   5   2   3   12.07    0.63
   2  -5   3   13.33    0.55
   0  -5  -3    0.00    0.10
   5   0  -3    0.16    0.13
  -5   0  -3    0.02    0.14
   0   5  -3    0.07    0.07
   0  -5  -3    0.22    0.08
   0   5  -3   -0.07    0.10
   5   0   3    0.03    0.12
   0   5   3    0.07    0.08
   0  -5   3    0.07    0.08
   0   5   3   -0.15    0.14
   0  -5   3    0.08    0.11
   0   5   3   -0.09    0.10
   2   5  -3    4.08    0.23
  -5   2  -3    5.03    0.35
  -5   2  -3    4.24    0.20
   2   5  -3    3.96    0.28
  -5   2  -3    3.58    0.36
  -2  -5  -3    4.44    0.26
   2   5  -3    4.52    0.22
   2   5   3    3.62    0.28
   2   5   3    3.43    0.34
  -5   2   3    4.57    0.31
   2   5   3    4.34    0.26
   5  -2   3    3.95    0.21
   5  -2   3    3.86    0.29
  -4  -5  -3   36.73    1.46
  -4  -5  -3   40.18    1.53
   4   5  -3   31.95    1.52
  -5   4  -3   38.27    1.51
  -5   4  -3   31.39    1.57
   5  -4   3   37.76    1.52
  -5   4   3   35.68    1.53
  -5   4   3   40.56    1.56
   4   5   3   37.18    1.47
   5  -4   3   35.23    1.46
   4   5   3   34.20    1.56
   4   5   3   36.31    1.53
   6   5  -3    0.80    0.15
   6   5  -3    0.60    0.18
  -5   6  -3    0.32    0.20
  -6  -5  -3    1.03    0.19
  -5   6  -3    0.84    0.15
   5  -6   3    0.75    0.16
   5  -6   3    0.82    0.15
  -5   6   3    0.82    0.18
   6   5   3    0.43    0.20
  -5   6   3    0.66    0.19
   6   5   3    0.79    0.12
  -6  -5   3    0.89    0.16
  -6  -3  -3    7.22    0.34
  -6  -3  -3    8.61    0.48
  -3   6  -3    7.86    0.41
  -3   6   3    8.42    0.48
   6   3   3    7.93    0.35
   3  -6   3    7.16    0.41
  -3   6   3    7.88    0.44
  -6  -1  -3    7.98    0.48
  -1   6  -3    7.65    0.41
   1  -6  -3    7.70    0.34
   6   1  -3    8.07    0.43
  -1   6  -3    8.07    0.35
  -1   6   3    7.93    0.43
   6   1   3    7.98    0.47
   1  -6   3    7.53    0.36
  -1  -6  -3   11.92    0.53
   1   6  -3   12.09    0.50
  -6   1  -3   12.12    0.48
   6  -1  -3   10.97    0.60
  -1  -6  -3   12.64    0.58
   1   6  -3   11.89    0.58
  -6   1  -3   11.33    0.64
   6  -1   3   12.19    0.48
   6  -1   3   12.23    0.62
   1   6   3   12.01    0.54
   1   6   3   11.76    0.62
   1   6   3   11.86    0.56
   6  -3  -3   29.09    1.31
  -3  -6  -3   28.01    1.25
   3   6  -3   27.57    1.20
  -6   3  -3   32.13    1.36
   3   6  -3   31.61    1.30
  -6   3  -3   30.86    1.21
   3   6   3   30.98    1.27
   3   6   3   29.71    1.24
   6  -3   3   30.80    1.21
   6  -3   3   30.91    1.30
  -6   5  -3    2.30    0.20
  -6   5  -3    2.16    0.30
   5   6  -3    2.08    0.19
   5   6  -3    2.33    0.26
  -5  -6  -3    1.99    0.26
  -6   5   3    1.98    0.26
  -6   5   3    1.96    0.24
  -5  -6   3    2.03    0.20
   5   6   3    2.06    0.28
   6  -5   3    2.48    0.25
   5   6   3    2.19    0.21
   6  -5   3    2.36    0.21
   7   6  -3    4.35    0.31
  -6   7  -3    3.87    0.45
  -6   7  -3    4.27    0.30
   7   6  -3    4.22    0.37
  -6   7   3    3.91    0.39
   6  -7   3    4.20    0.32
  -6   7   3    4.66    0.39
   7   6   3    3.98    0.27
   7   6   3    4.41    0.41
  -7  -6   3    3.57    0.30
   7   4  -3    5.08    0.34
   4  -7  -3    5.47    0.25
  -7  -4  -3    5.46    0.40
  -4   7  -3    5.40    0.34
  -4   7  -3    5.40    0.43
   7   4   3    5.69    0.28
   4  -7   3    5.21    0.32
   7   4   3    5.53    0.42
  -4   7   3    5.68    0.38
  -7  -2  -3    7.11    0.47
   7   2  -3    7.01    0.41
  -2   7  -3    7.45    0.40
  -2   7   3    6.79    0.42
   7   2   3    8.14    0.33
  -2   7   3    7.28    0.46
   2  -7   3    7.48    0.35
   7   2   3    6.88    0.47
   0   7  -3    2.77    0.13
  -7   0  -3    2.95    0.32
   0   7  -3    2.53    0.25
   0   7   3    2.70    0.19
   7   0   3    2.89    0.14
   0   7   3    2.53    0.26
   7   0   3    2.90    0.32
   0   7   3    2.38    0.32
   7  -2  -3    5.39    0.39
   2   7  -3    5.20    0.23
  -7   2  -3    5.32    0.26
   2   7  -3    4.80    0.34
   2   7  -3    5.20    0.24
  -7   2  -3    4.58    0.41
   2   7   3    5.12    0.39
   7  -2   3    4.84    0.36
   7  -2   3    5.18    0.25
   2   7   3    4.61    0.31
   2   7   3    5.55    0.33
   4   7  -3    4.96    0.36
  -7   4  -3    4.93    0.43
   4   7  -3    4.88    0.26
   7  -4  -3    4.48    0.37
  -7   4  -3    4.99    0.27
   4   7   3    4.00    0.40
  -4  -7   3    4.68    0.26
   7  -4   3    4.96    0.36
   4   7   3    4.83    0.36
   4   7   3    4.71    0.30
   7  -4   3    4.90    0.28
   6   7  -3    1.16    0.22
  -7   6  -3    1.52    0.18
   6   7  -3    1.27    0.17
   7  -6  -3    1.62    0.26
  -7   6  -3    0.70    0.25
   6   7   3    1.18    0.25
  -6  -7   3    1.49    0.18
   7  -6   3    1.30    0.17
   6   7   3    0.98    0.16
   7  -6   3    1.07    0.20
  -7   6   3    1.75    0.25
   8   7  -3    0.15    0.15
   7  -8  -3   -0.11    0.20
  -7   8  -3    0.13    0.25
  -7   8  -3    0.32    0.16
   8   7  -3    0.12    0.20
   8   7   3    0.41    0.23
   8   7   3    0.20    0.13
   7  -8   3    0.26    0.17
  -7   8   3   -0.17    0.18
  -7   8   3    0.37    0.21
   8   5  -3    1.51    0.26
   8   5  -3    1.53    0.21
  -8  -5  -3    1.24    0.26
   5  -8  -3    1.35    0.14
  -5   8  -3    1.08    0.20
  -5   8  -3    1.18    0.28
   8   5   3    1.19    0.15
   8   5   3    1.06    0.29
  -5   8   3    1.09    0.23
  -5   8   3    1.22    0.24
   5  -8   3    1.53    0.19
  -3   8  -3   11.70    0.67
  -3   8  -3   11.47    0.56
  -8  -3  -3    9.98    0.64
   8   3  -3   10.84    0.58
  -3   8   3   11.22    0.63
   8   3   3   10.79    0.64
   3  -8   3   12.00    0.52
  -3   8   3   11.66    0.60
   8   3   3   11.79    0.49
   8   1  -3    2.52    0.29
  -1   8  -3    2.26    0.27
  -1   8  -3    2.76    0.14
  -8  -1  -3    3.07    0.35
   8   1   3    2.88    0.16
   8   1   3    2.72    0.31
  -1   8   3    2.80    0.29
   8   1   3    2.59    0.16
  -1   8   3    2.92    0.34
   8  -1  -3    1.03    0.21
   1   8  -3    0.87    0.20
  -8   1  -3    0.96    0.23
   8  -1   3    1.01    0.21
   1   8   3    0.88    0.17
   1   8   3    0.92    0.13
   1   8   3    0.71    0.20
   8  -1   3    1.02    0.12
   3   8  -3    8.89    0.51
  -8   3  -3    7.97    0.44
  -8   3  -3    8.55    0.58
   8  -3  -3    9.77    0.55
   3   8  -3    9.13    0.39
   3   8   3    9.19    0.48
   8  -3   3    9.11    0.54
   3   8   3    8.89    0.48
   3   8   3    9.08    0.55
   8  -3   3    9.55    0.42
  -8   5  -3    3.14    0.42
   5   8  -3    2.69    0.26
   5   8  -3    2.97    0.32
  -8   5  -3    2.55    0.23
   8  -5  -3    2.43    0.31
   5   8   3    2.74    0.28
   8  -5   3    2.80    0.24
  -5  -8   3    2.82    0.22
   5   8   3    2.65    0.34
  -8   5   3    2.24    0.29
   8  -5   3    2.59    0.32
   7   8  -3    0.19    0.13
   7   8  -3    0.15    0.19
  -8   7  -3    0.11    0.15
   8  -7  -3   -0.13    0.21
  -8   7  -3   -0.05    0.23
   7   8   3    0.49    0.25
  -7  -8   3    0.36    0.16
   8  -7   3    0.17    0.17
   7   8   3    0.04    0.14
  -8   7   3    0.24    0.20
  -8   9  -3   38.32    1.71
   8  -9  -3   36.06    1.65
   9   8  -3   36.97    1.57
  -8   9  -3   36.48    1.57
   9   8  -3   39.33    1.66
   8  -9   3   35.94    1.59
   9   8   3   36.41    1.54
   9   8   3   36.96    1.68
  -8   9   3   36.95    1.64
   9   6  -3    4.82    0.43
  -6   9  -3    5.54    0.39
  -6   9  -3    3.93    0.47
   9   6  -3    6.17    0.40
  -6   9   3    6.13    0.44
   9   6   3    5.25    0.47
   6  -9   3    5.82    0.37
   9   6   3    5.22    0.33
  -6   9   3    5.76    0.44
  -4   9  -3    3.16    0.43
  -9  -4  -3    4.22    0.42
  -4   9  -3    3.43    0.32
   9   4  -3    3.34    0.32
  -4   9   3    3.37    0.36
  -4   9   3    3.53    0.35
   9   4   3    3.40    0.23
   4  -9   3    3.56    0.25
   9   4   3    3.99    0.41
  -2   9  -3   12.01    0.65
  -9  -2  -3   12.87    0.73
   9   2  -3   15.27    0.69
  -2   9   3   13.82    0.67
   2  -9   3   12.70    0.55
   9   2   3   12.56    0.71
  -2   9   3   13.05    0.69
   9   2   3   12.14    0.56
   9   0  -3    7.52    0.46
   0   9  -3    7.10    0.46
  -9   0  -3    7.24    0.52
   9   0   3    7.27    0.49
   0   9   3    6.84    0.44
   0   9   3    7.28    0.34
   0   9   3    7.04    0.48
   9   0   3    7.65    0.34
  -9   2  -3   40.79    1.75
   9  -2  -3   36.36    1.68
   2   9  -3   40.00    1.67
   9  -2   3   40.39    1.70
   2   9   3   39.51    1.70
   2   9   3   38.43    1.64
   2   9   3   39.12    1.60
   9  -2   3   39.39    1.57
  -9   4  -3    3.48    0.26
   9  -4  -3    3.72    0.37
   4   9  -3    3.81    0.35
   4   9  -3    3.60    0.22
  -9   4  -3    3.52    0.42
   9  -4   3    3.83    0.35
   9  -4   3    4.12    0.26
   4   9   3    3.74    0.41
  -4  -9   3    3.52    0.21
   4   9   3    3.24    0.30
   4   9   3    3.25    0.31
   6   9  -3   17.66    0.86
  -9   6  -3   17.15    0.78
   6   9  -3   17.09    0.75
   9  -6  -3   16.77    0.89
  -9   6  -3   18.15    0.93
  -6  -9   3   16.03    0.75
   6   9   3   17.47    0.90
   6   9   3   17.13    0.80
   9  -6   3   16.79    0.85
  -9   6   3   17.07    0.87
  -9   8  -3   13.24    0.86
   8   9  -3   12.90    0.79
   9  -8  -3   16.12    0.80
   8   9  -3   14.41    0.69
  -9   8  -3   15.14    0.71
  -9   8   3   14.83    0.78
   9  -8   3   15.14    0.75
   8   9   3   13.52    0.69
   8   9   3   12.69    0.82
   9 -10  -3   19.57    1.04
  -9  10  -3   21.52    1.11
  -9  10  -3   20.86    0.97
  10   9  -3   20.19    0.97
  10   9  -3   21.49    1.05
  10   9   3   21.50    1.10
  10   9   3   20.55    0.95
   9 -10   3   20.75    1.00
  -9  10   3   19.95    1.04
  10   7  -3   12.52    0.65
  10   7  -3   12.14    0.70
  -7  10  -3    9.73    0.76
  -7  10  -3   12.62    0.65
   7 -10   3   13.52    0.64
  10   7   3   11.40    0.73
  -7  10   3   13.22    0.74
  10   7   3   11.69    0.60
  -7  10   3   12.43    0.71
  -5  10  -3   52.94    2.18
  10   5  -3   48.34    2.07
  -5  10  -3   49.69    2.06
  10   5   3   51.08    1.99
  -5  10   3   49.78    2.11
  -5  10   3   46.19    2.11
  10   5   3   49.34    2.15
   5 -10   3   48.88    2.00
 -10  -3  -3   94.36    4.02
  -3  10  -3  102.22    3.96
  10   3  -3   94.33    3.97
  10   3   3  100.24    3.90
  -3  10   3  100.46    3.99
   3 -10   3  100.11    3.87
  -3  10   3   99.26    4.01
  10   3   3  100.77    4.04
  -1  10  -3   16.85    0.80
 -10  -1  -3   16.21    0.90
  10   1  -3   14.72    0.81
  10   1   3   17.83    0.71
  10   1   3   16.80    0.86
  -1  10   3   17.24    0.82
  -1  10   3   16.28    0.84
   1  10  -3    4.63    0.39
  10  -1  -3    6.23    0.45
 -10   1  -3    5.43    0.48
   1  10   3    4.44    0.44
  10  -1   3    4.30    0.45
  10  -1   3    4.85    0.28
   1  10   3    5.71    0.31
   1  10   3    5.36    0.40
   3  10  -3   25.20    1.24
 -10   3  -3   27.46    1.15
 -10   3  -3   27.28    1.32
  10  -3   3   27.47    1.27
   3  10   3   24.32    1.26
   3  10   3   32.58    1.20
  10  -3   3   29.22    1.15
   3  10   3   27.50    1.22
   5  10  -3   13.21    0.76
   5  10  -3   14.55    0.64
  10  -5  -3   18.08    0.82
 -10   5  -3   13.07    0.83
 -10   5  -3   15.38    0.69
  10  -5   3   15.03    0.77
   5  10   3   14.83    0.73
  10  -5   3   14.13    0.68
   5  10   3   14.04    0.82
   7  10  -3   26.33    1.24
 -10   7  -3   27.19    1.32
 -10   7  -3   26.88    1.15
   7  10  -3   26.35    1.12
  10  -7  -3   24.98    1.24
  10  -7   3   26.43    1.22
 -10   7   3   25.45    1.23
   7  10   3   27.24    1.27
   7  10   3   27.12    1.17
  -7 -10   3   24.60    1.11
   9  10  -3    4.40    0.48
   9  10  -3    6.14    0.41
 -10   9  -3    4.49    0.58
 -10   9  -3    6.32    0.43
  10  -9  -3    7.63    0.54
 -10   9   3    6.66    0.51
   9  10   3    5.03    0.55
  10  -9   3    6.09    0.48
   9  10   3    5.30    0.42
  11  10  -3   10.40    0.69
  11  10  -3   10.33    0.62
 -10  11  -3   10.64    0.63
 -10  11  -3   10.18    0.74
  10 -11  -3    9.46    0.71
  10 -11   3   10.00    0.64
  11  10   3   11.67    0.77
 -10  11   3    9.65    0.68
  11  10   3   10.47    0.61
  11   8  -3    6.39    0.52
  11   8  -3    6.19    0.47
  -8  11  -3    6.13    0.47
  -8  11  -3    7.02    0.63
   8 -11  -3    6.51    0.53
  11   8   3    6.32    0.43
  11   8   3    6.38    0.57
   8 -11   3    6.51    0.45
  -8  11   3    6.29    0.52
  -6  11  -3    4.73    0.41
  11   6  -3    5.08    0.41
  11   6  -3    3.41    0.43
   6 -11   3    4.87    0.35
  -6  11   3    5.10    0.44
  -6  11   3    4.20    0.43
  11   6   3    4.54    0.52
  11   6   3    3.91    0.33
  -4  11  -3   38.77    1.66
 -11  -4  -3   38.98    1.74
  -4  11  -3   33.34    1.73
  11   4  -3   40.37    1.69
   4 -11   3   41.10    1.58
  -4  11   3   40.69    1.73
  11   4   3   37.81    1.58
  -4  11   3   38.95    1.69
  11   4   3   38.68    1.74
  11   2  -3   21.65    0.97
  -2  11  -3   18.75    0.93
 -11  -2  -3   21.17    1.03
  11   2   3   18.93    1.01
  -2  11   3   19.58    0.99
   2 -11   3   19.55    0.81
  11   2   3   16.94    0.83
   2 -11   3   21.95    0.81
  -2  11   3   20.01    0.97
   0  11  -3   20.26    0.96
 -11   0  -3   19.70    1.03
  11   0  -3   19.68    0.98
   0  11   3   20.67    1.01
  11   0   3   20.06    0.85
   0  11   3   20.46    0.84
  11   0   3   19.80    1.01
   0  11   3   20.13    0.96
 -11   2  -3   52.07    2.26
   2  11  -3   51.94    2.17
  11  -2  -3   48.10    2.18
   2  11   3   50.37    2.14
   2  11   3   53.39    2.21
  11  -2   3   53.47    2.07
   2  11   3   49.80    2.08
  11  -2   3   53.63    2.21
  11  -4  -3   63.90    2.79
   4  11  -3   70.33    2.62
 -11   4  -3   67.93    2.67
   4  11  -3   68.98    2.78
 -11   4  -3   66.48    2.84
   4  11   3   67.66    2.80
  11  -4   3   64.85    2.66
  -4 -11   3   64.17    2.61
   4  11   3   67.48    2.73
  11  -4   3   66.30    2.78
 -11   6  -3   16.36    0.76
 -11   6  -3   16.50    0.93
  11  -6  -3   14.81    0.86
   6  11  -3   16.76    0.72
   6  11  -3   17.23    0.87
   6  11   3   17.02    0.88
 -11   6   3   16.45    0.87
  11  -6   3   15.84    0.86
   6  11   3   16.07    0.80
  -6 -11   3   14.99    0.71
   8  11  -3    1.58    0.23
   8  11  -3    1.20    0.29
 -11   8  -3    2.07    0.26
 -11   8  -3    1.17    0.33
  11  -8  -3    2.32    0.35
   8  11   3    1.44    0.25
   8  11   3    1.66    0.34
 -11   8   3    2.23    0.33
  11  -8   3    1.64    0.32
 -11  10  -3    3.39    0.38
  10  11  -3    3.09    0.34
  11 -10  -3    3.05    0.41
  10  11  -3    2.67    0.38
 -11  10  -3    2.71    0.43
  10  11   3    2.23    0.39
 -11  10   3    2.70    0.38
  10  11   3    2.74    0.33
  11 -10   3    3.05    0.38
  12  11  -3   16.17    0.94
 -11  12  -3   15.46    0.98
  12  11  -3   16.65    0.87
  11 -12  -3   18.33    1.00
 -11  12  -3   17.81    0.90
  12  11   3   16.25    0.85
  11 -12   3   17.04    0.90
 -11  12   3   17.28    0.96
  12  11   3   15.36    0.97
  12   9  -3   30.64    1.41
   9 -12  -3   34.05    1.48
  -9  12  -3   31.02    1.41
  -9  12  -3   28.74    1.52
  12   9  -3   29.91    1.46
  12   9   3   30.24    1.50
  12   9   3   30.43    1.36
   9 -12   3   32.46    1.40
  -9  12   3   33.13    1.49
  -7  12  -3   20.31    0.99
  12   7  -3   20.40    1.00
  12   7  -3   20.98    1.06
  -7  12  -3   21.18    1.10
  12   7   3   21.12    1.13
  -7  12   3   19.63    1.05
   7 -12   3   20.73    0.96
  12   7   3   21.57    0.94
  -7  12   3   20.14    1.06
  12   5  -3   41.57    1.84
  -5  12  -3   46.11    1.96
  -5  12  -3   42.22    1.84
  12   5   3   44.38    1.93
   5 -12   3   42.18    1.76
  -5  12   3   42.76    1.88
  12   5   3   44.53    1.76
  -5  12   3   39.92    1.87
 -12  -3  -3   23.58    1.24
  -3  12  -3   24.66    1.14
  12   3  -3   23.60    1.15
   3 -12   3   24.62    1.02
  12   3   3   24.71    1.22
  -3  12   3   24.89    1.18
  -3  12   3   25.17    1.19
  12   3   3   25.63    1.05
   3 -12   3   25.36    1.02
  -1  12  -3   31.22    1.36
  12   1  -3   28.04    1.35
 -12  -1  -3   28.16    1.41
  -1  12   3   29.24    1.19
  -1  12   3   29.80    1.36
  -1  12   3   31.26    1.40
  12   1   3   30.57    1.41
  12   1   3   30.64    1.24
   1  12  -3    8.15    0.56
  12  -1  -3   10.30    0.60
 -12   1  -3    9.09    0.65
  12  -1   3    8.44    0.46
   1  12   3    8.75    0.55
  12  -1   3    8.24    0.60
   1  12   3    7.40    0.57
   1  12   3   10.58    0.47
   3  12  -3   14.43    0.79
  12  -3  -3   15.39    0.83
 -12   3  -3   14.46    0.86
  12  -3   3   14.33    0.68
   3  12   3   14.61    0.75
  12  -3   3   15.62    0.85
   3  12   3   13.67    0.82
   3  12   3   14.93    0.72
  12  -5  -3   18.21    0.89
 -12   5  -3   15.29    0.89
 -12   5  -3   15.22    0.70
   5  12  -3   13.26    0.79
   5  12  -3   14.24    0.64
   5  12   3   14.41    0.75
  12  -5   3   14.97    0.84
   5  12   3   12.78    0.83
  12  -7  -3   15.63    0.87
 -12   7  -3   14.94    0.92
   7  12  -3   16.19    0.86
 -12   7  -3   15.65    0.76
   7  12  -3   16.05    0.73
  -7 -12   3   15.92    0.72
   7  12   3   15.82    0.91
  12  -7   3   15.74    0.87
   7  12   3   14.86    0.80
 -12   7   3   15.48    0.86
   9  12  -3   65.83    2.61
 -12   9  -3   64.21    2.63
  12  -9  -3   60.22    2.72
   9  12  -3   65.06    2.72
 -12   9  -3   64.60    2.78
   9  12   3   64.24    2.64
  12  -9   3   63.54    2.70
 -12   9   3   63.41    2.72
   9  12   3   64.16    2.75
 -12  11  -3   30.31    1.42
 -12  11  -3   31.90    1.56
  12 -11  -3   29.36    1.51
  11  12  -3   32.52    1.41
  11  12  -3   32.60    1.52
  11  12   3   32.32    1.56
  12 -11   3   30.69    1.46
 -12  11   3   30.96    1.50
  11  12   3   32.76    1.42
  13  12  -3   19.70    1.00
  13  12  -3   19.37    1.09
 -12  13  -3   19.73    1.02
 -12  13  -3   22.21    1.19
  12 -13  -3   18.16    1.09
  13  12   3   20.26    1.01
  13  12   3   21.39    1.17
  12 -13   3   19.04    1.03
 -12  13   3   19.20    1.14
 -10  13  -3    9.52    0.65
  13  10  -3   10.21    0.65
 -10  13  -3   10.91    0.83
  10 -13  -3   10.02    0.71
  13  10  -3   10.89    0.73
  13  10   3   10.52    0.62
 -10  13   3   10.54    0.73
  13  10   3   11.30    0.81
  10 -13   3   10.53    0.65
  13   8  -3    3.43    0.45
  -8  13  -3    5.11    0.47
  -8  13  -3    3.24    0.49
  13   8  -3    4.88    0.46
   8 -13  -3    5.31    0.50
  13   8   3    4.21    0.38
  -8  13   3    3.88    0.45
   8 -13   3    4.15    0.39
  13   8   3    4.03    0.53
  13   6  -3   11.19    0.71
  -6  13  -3   11.48    0.66
  -6  13  -3   10.38    0.75
  13   6  -3   11.62    0.69
  -6  13   3   11.72    0.70
   6 -13   3   10.98    0.58
  13   6   3   11.88    0.59
  -6  13   3   10.20    0.68
  13   6   3   11.73    0.75
  -4  13  -3   12.12    0.78
  13   4  -3   12.36    0.73
  -4  13  -3   12.55    0.72
  -4  13   3   12.11    0.73
  13   4   3   11.65    0.77
  13   4   3   12.69    0.61
   4 -13   3   12.32    0.58
  -4  13   3   12.64    0.73
   4 -13   3   12.49    0.59
 -13  -2  -3   30.83    1.40
  -2  13  -3   24.40    1.26
  13   2  -3   31.14    1.34
   2 -13   3   28.73    1.13
   2 -13   3   26.72    1.13
  -2  13   3   28.94    1.33
  13   2   3   25.89    1.35
  -2  13   3   27.71    1.31
   0  13  -3   13.78    0.76
 -13   0  -3   14.42    0.85
  13   0  -3   13.94    0.78
   0  13   3   12.76    0.74
  13   0   3   14.13    0.81
   0  13   3   13.11    0.77
  13   0   3   13.71    0.64
   2  13  -3  100.64    3.87
  13  -2  -3   91.83    3.89
 -13   2  -3   93.18    3.94
  13  -2   3   95.01    3.90
   2  13   3   93.39    3.84
  13  -2   3   93.23    3.74
   2  13   3   96.79    3.89
   4  13  -3   12.29    0.51
 -13   4  -3   11.95    0.79
  13  -4  -3   12.22    0.73
   4  13  -3   12.03    0.71
  -4 -13   3   11.90    0.51
   4  13   3   11.67    0.75
  13  -4   3   10.86    0.74
   4  13   3   11.38    0.66
  13  -6  -3   10.86    0.72
 -13   6  -3   11.63    0.62
   6  13  -3   11.56    0.71
   6  13  -3   11.49    0.59
 -13   6  -3   12.06    0.79
   6  13   3   11.28    0.73
  13  -6   3   11.87    0.75
  -6 -13   3   11.90    0.55
   6  13   3   11.87    0.66
 -13   8  -3   14.00    0.74
  13  -8  -3   13.54    0.85
   8  13  -3   13.46    0.81
 -13   8  -3   14.31    0.89
   8  13  -3   14.48    0.70
 -13   8   3   14.21    0.86
   8  13   3   15.00    0.89
  13  -8   3   14.02    0.84
   8  13   3   13.11    0.76
 -13  10  -3    6.61    0.50
  10  13  -3    5.92    0.45
  13 -10  -3    6.99    0.60
 -13  10  -3    6.61    0.69
  10  13  -3    6.11    0.56
 -13  10   3    5.44    0.59
  10  13   3    5.26    0.49
  13 -10   3    6.78    0.58
  10  13   3    5.72    0.58
 -13  12  -3    5.74    0.71
  12  13  -3    4.31    0.56
  12  13  -3    5.53    0.49
 -13  12  -3    6.05    0.52
  13 -12  -3    7.11    0.66
  13 -12   3    6.03    0.57
  12  13   3    6.34    0.52
 -13  12   3    6.20    0.62
  12  13   3    4.46    0.59
  14  13  -3    8.72    0.66
 -13  14  -3    7.93    0.79
 -13  14  -3    9.16    0.68
  13 -14  -3    9.16    0.76
  13 -14   3    8.14    0.66
  14  13   3    8.04    0.81
  14  13   3    7.77    0.61
 -13  14   3    9.46    1.13
  14  11  -3    7.66    0.58
 -11  14  -3    7.45    0.61
  14  11  -3    5.74    0.64
  11 -14  -3    9.66    0.67
 -11  14  -3    6.20    0.68
  14  11   3    7.12    0.68
 -11  14   3    7.81    0.69
  11 -14   3    7.78    0.58
  14  11   3    7.17    0.54
  -9  14  -3    6.27    0.69
  14   9  -3    8.72    0.61
   9 -14  -3    9.67    0.70
  14   9  -3    6.60    0.65
  -9  14  -3    7.75    0.57
   9 -14   3    8.83    0.56
  14   9   3    7.33    0.68
  -9  14   3    8.85    0.64
  14   9   3    7.43    0.54
  14   7  -3    1.94    0.35
  14   7  -3    2.62    0.37
  -7  14  -3    2.30    0.36
  -7  14  -3    1.64    0.39
  14   7   3    1.87    0.44
  -7  14   3    3.03    0.42
  14   7   3    2.12    0.28
   7 -14   3    2.30    0.28
  -7  14   3    1.87    0.40
  -5  14  -3    1.51    0.37
  -5  14  -3    1.00    0.28
  14   5  -3    1.73    0.32
  14   5   3    1.20    0.22
   5 -14   3    1.42    0.23
  14   5   3    0.86    0.34
  -5  14   3    1.65    0.33
  -5  14   3    1.44    0.34
   5 -14   3    1.41    0.20
 -14  -3  -3   39.14    1.88
  14   3  -3   39.73    1.81
  -3  14  -3   39.95    1.78
   3 -14   3   41.48    1.65
  14   3   3   40.57    1.87
  14   3   3   42.01    1.68
  -3  14   3   40.35    1.80
  -3  14   3   41.74    1.83
 -14  -1  -3    2.40    0.41
  14   1  -3    2.76    0.41
  -1  14  -3    2.50    0.38
  -1  14   3    2.52    0.35
  14   1   3    3.00    0.34
  -1  14   3    2.94    0.40
  14   1   3    2.56    0.42
 -14   1  -3    4.13    0.51
  14  -1  -3    4.23    0.46
   1  14  -3    4.03    0.43
   1  14   3    4.89    0.44
   1  14   3    4.72    0.50
  14  -1   3    4.22    0.48
   3  14  -3   14.26    0.82
  14  -3  -3   17.12    0.88
 -14   3  -3   14.54    0.90
   3  14   3   14.42    0.86
   3  14   3   14.58    0.80
  14  -3   3   14.20    0.89
   5  14  -3    1.92    0.21
 -14   5  -3    1.66    0.24
 -14   5  -3    1.33    0.36
   5  14  -3    1.30    0.31
  14  -5  -3    1.69    0.34
  -5 -14   3    1.73    0.20
   5  14   3    2.15    0.39
   5  14   3    1.48    0.28
  14  -5   3    1.84    0.35
   7  14  -3    6.87    0.42
  14  -7  -3    6.28    0.59
   7  14  -3    6.78    0.57
 -14   7  -3    6.40    0.64
 -14   7  -3    6.28    0.48
  -7 -14   3    6.56    0.41
  14  -7   3    6.45    0.60
   7  14   3    7.25    0.55
   7  14   3    7.24    0.64
   9  14  -3   28.77    1.39
   9  14  -3   30.33    1.25
 -14   9  -3   27.83    1.28
  14  -9  -3   25.36    1.37
 -14   9  -3   29.19    1.46
 -14   9   3   26.02    1.36
   9  14   3   29.26    1.40
  14  -9   3   26.99    1.38
   9  14   3   28.71    1.31
  11  14  -3   24.25    1.27
 -14  11  -3   23.71    1.28
  11  14  -3   23.81    1.12
 -14  11  -3   23.21    1.13
  14 -11  -3   22.69    1.24
  11  14   3   23.02    1.25
  14 -11   3   23.64    1.21
 -14  11   3   22.76    1.22
  11  14   3   22.30    1.14
  14 -13  -3   14.55    1.00
 -14  13  -3   13.49    0.84
 -14  13  -3   14.69    1.00
  13  14  -3   14.63    0.83
  13  14   3   14.55    0.99
  13  14   3   14.42    0.83
  14 -13   3   13.81    0.88
  15  14  -3    9.80    0.73
 -14  15  -3    8.97    0.70
  15  14  -3    9.20    0.79
  14 -15  -3    8.47    0.78
 -14  15  -3    9.33    0.83
  15  14   3   10.96    0.93
 -14  15   3    8.69    0.78
  14 -15   3    9.35    0.73
  15  14   3    9.45    0.71
  12 -15  -3   10.63    0.80
 -12  15  -3   11.32    0.84
 -12  15  -3   11.11    0.76
  15  12  -3   10.77    0.72
 -12  15   3   10.85    0.87
  12 -15   3   10.54    0.74
  15  12   3   10.96    0.88
  15  12   3   10.57    0.68
 -10  15  -3    4.55    0.51
  10 -15  -3    4.56    0.52
  15  10  -3    3.86    0.53
 -10  15  -3    2.98    0.52
  15  10  -3    3.84    0.47
  10 -15   3    4.12    0.47
  15  10   3    4.04    0.56
  15  10   3    4.21    0.45
 -10  15   3    3.97    0.53
  -8  15  -3    1.45    0.33
  -8  15  -3    1.09    0.40
  15   8  -3    1.44    0.34
  15   8  -3    1.41    0.35
   8 -15  -3    1.37    0.35
  15   8   3    1.10    0.37
   8 -15   3    1.08    0.25
  15   8   3    1.18    0.26
  -8  15   3    1.01    0.32
  -6  15  -3    2.41    0.36
  -6  15  -3    1.51    0.39
  15   6  -3    3.66    0.48
  -6  15   3    2.76    0.41
  15   6   3    2.77    0.35
  -6  15   3    3.81    0.50
  15   6   3    2.00    0.43
   6 -15   3    3.46    0.33
  15   4  -3    9.35    0.66
  -4  15  -3    7.54    0.61
  -4  15  -3    5.88    0.63
  -4  15   3    8.50    0.66
  15   4   3    7.22    0.48
   4 -15   3    8.87    0.45
   4 -15   3    8.63    0.47
  15   4   3    7.16    0.65
  -4  15   3    9.15    0.66
  15   2  -3    1.82    0.38
  -2  15  -3    2.13    0.35
 -15  -2  -3    2.16    0.43
  15   2   3    1.55    0.37
  -2  15   3    1.72    0.35
  -2  15   3    1.35    0.17
   2 -15   3    2.29    0.19
  -2  15   3    1.80    0.36
   2 -15   3    1.86    0.21
  15   0  -3    2.01    0.36
   0  15  -3    2.27    0.37
 -15   0  -3    1.53    0.42
  15   0   3    1.99    0.42
   0  15   3    2.26    0.36
   0  15   3    1.87    0.32
 -15   2  -3    3.39    0.49
   2  15  -3    3.18    0.40
  15  -2  -3    3.17    0.45
  15  -2   3    3.07    0.46
   2  15   3    3.10    0.42
   2  15   3    3.25    0.41
   4  15  -3   23.27    0.90
 -15   4  -3   21.36    1.20
  15  -4  -3   20.23    1.13
   4  15  -3   23.49    1.13
   4  15   3   21.80    1.12
  15  -4   3   22.67    1.16
  -4 -15   3   21.02    0.89
   4  15   3   22.49    1.09
  15  -6  -3    9.31    0.71
   6  15  -3   10.83    0.73
 -15   6  -3   10.24    0.60
   6  15  -3   11.89    0.65
 -15   6  -3   10.44    0.80
  15  -6   3    9.85    0.75
   6  15   3   10.56    0.66
   6  15   3   10.26    0.75
  -6 -15   3    9.22    0.50
 -15   8  -3    4.70    0.59
 -15   8  -3    3.84    0.44
   8  15  -3    4.17    0.37
  15  -8  -3    3.87    0.52
   8  15  -3    4.75    0.52
  15  -8   3    4.24    0.56
   8  15   3    4.88    0.50
   8  15   3    5.06    0.59
 -15  10  -3   12.67    0.91
  15 -10  -3   11.64    0.88
  10  15  -3   13.66    0.90
 -15  10  -3   13.65    0.77
  10  15  -3   14.79    0.74
  10  15   3   14.27    0.92
 -15  10   3   13.55    0.94
  15 -10   3   12.83    0.87
  10  15   3   13.10    0.79
  12  15  -3   10.89    0.95
  15 -12  -3   11.83    1.02
 -15  12  -3   13.56    0.78
  12  15  -3   13.41    0.75
 -15  12  -3   12.91    0.91
  12  15   3   12.15    0.85
  12  15   3   12.60    0.79
  15 -12   3   12.37    0.85
  14  15  -3    3.16    0.55
 -15  14  -3    5.34    0.57
  14  15  -3    4.14    0.54
 -15  14  -3    3.65    0.64
  15 -14  -3    5.08    0.64
  14  15   3    3.46    0.46
  14  15   3    4.49    0.65
  15 -14   3    4.98    0.61
 -15  14   3    4.65    0.59
 -15  16  -3   36.67    1.86
 -15  16  -3   36.09    1.70
  16  15  -3   35.89    1.65
  16  15  -3   36.72    1.75
  15 -16  -3   32.44    1.77
  16  15   3   35.18    1.65
 -15  16   3   32.35    1.73
  15 -16   3   33.84    1.68
  16  15   3   34.35    1.79
 -13  16  -3   16.62    1.10
 -13  16  -3   15.72    0.95
  16  13  -3   17.36    1.03
  16  13  -3   15.47    0.93
 -13  16   3   14.87    1.02
  13 -16   3   15.02    0.91
  16  13   3   16.42    0.90
  16  11  -3   21.05    1.08
 -11  16  -3   19.56    1.08
  11 -16  -3   19.87    1.17
 -11  16  -3   20.62    1.17
  11 -16   3   19.44    1.02
  16  11   3   19.26    1.02
  16  11   3   19.24    1.23
 -11  16   3   18.38    1.12
  -9  16  -3    6.88    0.73
   9 -16  -3    6.86    0.62
  16   9  -3    6.75    0.62
  16   9  -3    8.09    0.69
  -9  16  -3    7.06    0.59
  -9  16   3    7.63    0.67
  16   9   3    6.75    0.74
  16   9   3    8.09    0.56
   9 -16   3    6.95    0.53
  -7  16  -3    2.63    0.47
  16   7  -3    2.64    0.44
  16   7  -3    2.36    0.40
  -7  16  -3    2.07    0.37
  16   7   3    2.34    0.31
  16   7   3    1.81    0.43
   7 -16   3    2.25    0.29
  -7  16   3    1.94    0.41
  -7  16   3    2.54    0.40
  16   5  -3    8.10    0.61
  -5  16  -3    8.28    0.73
  -5  16  -3    8.02    0.61
   5 -16   3    8.51    0.49
  -5  16   3    9.46    0.65
  -5  16   3    7.22    0.64
  16   5   3    8.99    0.54
  16   5   3    8.26    0.70
   5 -16   3    8.55    0.52
  -3  16  -3    1.80    0.34
  16   3  -3    3.12    0.43
  16   3   3    2.30    0.28
  -3  16   3    3.25    0.43
   3 -16   3    2.51    0.31
  16   3   3    2.35    0.45
  -3  16   3    2.10    0.22
  -3  16   3    2.75    0.41
   3 -16   3    2.38    0.28
  -1  16  -3    2.92    0.38
 -16  -1  -3    1.88    0.43
  16   1  -3    2.94    0.46
   1 -16   3    3.05    0.20
   1 -16   3    2.57    0.18
  16   1   3    2.00    0.42
  -1  16   3    3.17    0.43
  -1  16   3    2.48    0.41
 -16   1  -3    1.47    0.41
   1  16  -3    1.60    0.34
  16  -1  -3    1.86    0.38
   1  16   3    2.22    0.40
  16  -1   3    1.48    0.37
   1  16   3    1.73    0.36
  16  -3  -3    5.91    0.56
   3  16  -3    5.38    0.53
 -16   3  -3    4.88    0.58
   3  16   3    5.99    0.56
   3  16   3    5.03    0.54
  16  -3   3    4.31    0.56
   5  16  -3    3.46    0.27
  16  -5  -3    3.38    0.46
   5  16  -3    3.87    0.48
 -16   5  -3    3.17    0.50
   5  16   3    4.07    0.54
  16  -5   3    4.42    0.54
   5  16   3    4.52    0.46
 -16   7  -3    2.15    0.45
   7  16  -3    1.84    0.40
 -16   7  -3    2.21    0.31
   7  16  -3    2.30    0.26
  16  -7  -3    1.82    0.42
  16  -7   3    2.38    0.46
   7  16   3    1.89    0.39
  -7 -16   3    1.82    0.24
   7  16   3    2.08    0.38
   9  16  -3    3.72    0.40
  16  -9  -3    5.40    0.63
   9  16  -3    4.69    0.57
 -16   9  -3    4.64    0.61
 -16   9  -3    4.48    0.46
  16  -9   3    4.62    0.56
   9  16   3    3.63    0.51
   9  16   3    3.73    0.47
  11  16  -3   12.55    0.72
 -16  11  -3   12.07    1.00
  16 -11  -3   11.17    0.99
 -16  11  -3   12.78    0.76
  11  16  -3   11.93    0.85
  16 -11   3   12.93    0.87
  11  16   3   11.98    0.78
  11  16   3   11.23    0.88
 -16  13  -3    7.06    0.88
  16 -13  -3    7.39    0.74
  13  16  -3    5.83    0.68
  13  16  -3    5.64    0.57
 -16  13  -3    6.51    0.66
  13  16   3    6.24    0.82
  13  16   3    6.50    0.62
  16 -13   3    7.34    0.68
 -16  13   3    6.99    0.72
  15  16  -3    8.89    0.89
 -16  15  -3   10.91    0.80
  16 -15  -3   12.05    0.86
  15  16  -3    7.97    0.73
  15  16   3    9.89    0.95
 -16  15   3    9.54    0.90
  15  16   3    9.65    0.74
  16 -15   3   11.69    0.81
 -16  17  -3    8.50    0.80
  17  16  -3    9.56    0.84
 -16  17  -3    9.96    1.00
  17  16  -3    9.02    0.78
  16 -17  -3    7.65    0.81
  17  16   3    9.54    0.97
  16 -17   3    8.25    0.85
  17  16   3    9.26    0.77
 -16  17   3    8.56    0.93
 -14  17  -3    0.37    0.41
  17  14  -3    0.39    0.45
  17  14  -3    0.49    0.36
 -14  17  -3    0.50    0.52
  14 -17  -3   -0.14    0.44
  17  14   3    0.04    0.49
  17  14   3    0.88    0.34
 -14  17   3   -0.37    0.36
  14 -17   3   -0.34    0.35
 -12  17  -3    2.81    0.54
  17  12  -3    2.84    0.51
 -12  17  -3    3.66    0.50
  17  12  -3    4.06    0.52
  17  12   3    3.58    0.43
 -12  17   3    4.13    0.56
  12 -17   3    4.87    0.54
  17  12   3    3.01    0.56
 -10  17  -3    4.73    0.64
  10 -17  -3    5.83    0.62
 -10  17  -3    5.35    0.62
  17  10  -3    5.56    0.62
  10 -17   3    5.66    0.52
 -10  17   3    4.92    0.63
  17  10   3    5.24    0.53
  -8  17  -3   21.51    1.20
  17   8  -3   22.97    1.21
  -8  17  -3   20.97    1.13
  17   8  -3   21.34    1.15
   8 -17  -3   21.09    1.17
  17   8   3   20.19    1.23
  17   8   3   21.77    1.05
   8 -17   3   21.56    1.02
  -6  17  -3   16.12    0.91
  17   6  -3   15.03    0.95
  -6  17  -3   16.53    0.98
  17   6   3   17.75    0.82
  -6  17   3   15.21    0.67
  -6  17   3   13.54    0.88
  -6  17   3   14.70    0.95
  17   6   3   16.61    1.09
   6 -17   3   14.73    0.76
  17   4  -3    3.55    0.49
  -4  17  -3    3.14    0.46
  -4  17  -3    3.76    0.53
   4 -17   3    2.65    0.35
  -4  17   3    3.38    0.45
  -4  17   3    3.52    0.47
   4 -17   3    3.77    0.32
  17   4   3    2.90    0.33
  -4  17   3    3.61    0.26
  17   4   3    4.77    0.61
  17   2  -3    1.99    0.39
  -2  17  -3    1.72    0.36
  -2  17   3    2.01    0.39
  -2  17   3    2.23    0.39
   2 -17   3    1.95    0.20
   2 -17   3    2.00    0.21
  -2  17   3    1.30    0.32
  17   2   3    1.22    0.39
 -17   0  -3    2.52    0.45
   0  17  -3    1.50    0.35
  17   0  -3    1.54    0.39
   0  17   3    1.55    0.35
  17   0   3    1.47    0.39
   0  17   3    1.32    0.34
  17  -2  -3    4.85    0.56
   2  17  -3    5.09    0.53
 -17   2  -3    5.23    0.68
   2  17   3    4.74    0.51
   2  17   3    5.66    0.57
  17  -2   3    5.78    0.59
 -17   4  -3    3.91    0.58
   4  17  -3    3.86    0.49
  17  -4  -3    3.94    0.53
   4  17  -3    4.08    0.24
   4  17   3    3.97    0.50
  -4 -17   3    3.90    0.25
   4  17   3    4.57    0.54
  17  -4   3    4.17    0.55
 -17   6  -3    4.52    0.61
   6  17  -3    3.98    0.51
  17  -6  -3    5.65    0.61
   6  17  -3    4.72    0.47
  17  -6   3    5.43    0.65
   6  17   3    4.60    0.52
   6  17   3    4.27    0.54
 -17   8  -3   14.69    1.08
   8  17  -3   15.30    0.74
 -17   8  -3   14.89    0.82
  17  -8   3   15.16    0.97
   8  17   3   14.85    0.89
   8  17   3   13.68    0.91
  10  17  -3   14.36    0.93
  17 -10  -3   11.75    0.92
 -17  10  -3   13.45    0.81
  10  17  -3   13.47    0.73
 -17  10  -3   15.51    1.10
  10  17   3   13.11    0.85
  10  17   3   12.73    0.88
  17 -10   3   12.62    0.94
  12  17  -3   14.36    0.80
 -17  12  -3   14.33    0.85
  17 -12  -3   12.43    0.95
  12  17  -3   13.16    0.92
 -17  12  -3   11.47    1.48
  17 -12   3   12.77    0.95
  12  17   3   13.69    0.85
 -17  12   3   12.73    0.94
  12  17   3   13.57    1.00
  14  17  -3    1.16    0.38
 -17  14  -3    0.25    0.53
  17 -14  -3    0.95    0.43
  14  17  -3    0.81    0.42
 -17  14  -3    0.77    0.37
  17 -14   3    0.25    0.45
  14  17   3    0.16    0.35
 -17  14   3    0.15    0.39
 -17  16  -3    1.98    0.73
  16  17  -3    2.24    0.43
  16  17  -3    1.25    0.48
 -17  16  -3    1.91    0.61
  17 -16  -3    2.48    0.55
 -17  16   3    1.72    0.54
  17 -16   3    2.95    0.58
  16  17   3    2.78    0.52
  16  17   3    1.76    0.59
 -17  18  -3   49.00    2.35
 -17  18  -3   46.70    2.20
  18  17  -3   46.75    2.28
  18  17  -3   47.67    2.17
  17 -18  -3   42.50    2.23
  18  17   3   47.23    2.35
 -17  18   3   47.13    2.28
 -15  18  -3   17.22    1.20
 -15  18  -3   16.34    1.05
  18  15  -3   15.19    1.02
  15 -18  -3   16.76    1.14
  18  15  -3   16.00    1.07
  18  15   3   14.99    0.97
  15 -18   3   14.66    0.96
 -15  18   3   15.29    1.15
  18  15   3   15.43    1.17
  18  13  -3   22.16    1.29
 -13  18  -3   22.31    1.36
 -13  18  -3   19.45    1.31
  13 -18  -3   19.83    1.26
  18  13  -3   21.79    1.18
  18  13   3   19.90    1.29
  18  13   3   21.44    1.13
  13 -18   3   20.55    1.10
 -13  18   3   21.69    1.26
  18  11  -3   25.91    1.35
 -11  18  -3   24.34    1.38
  18  11  -3   25.33    1.29
 -11  18  -3   23.36    1.28
  11 -18  -3   23.26    1.44
  18  11   3   25.62    1.20
  18  11   3   23.30    1.38
 -11  18   3   22.51    1.31
  11 -18   3   22.65    1.19
  18   9  -3   12.59    0.96
  18   9  -3   12.51    0.88
  -9  18  -3   14.48    1.01
  -9  18  -3   13.28    0.92
   9 -18  -3   12.44    0.91
  18   9   3   14.32    0.78
   9 -18   3   11.84    0.75
  -9  18   3   13.82    0.98
  18   9   3   13.83    1.06
  -7  18  -3    9.82    0.73
  -7  18  -3    9.20    0.83
  18   7  -3    9.95    0.71
  18   7  -3    8.40    0.82
   7 -18   3   10.73    0.59
  -7  18   3   10.71    0.80
  -7  18   3   10.10    0.76
  18   7   3    9.28    0.63
  18   7   3    8.92    0.95
  -7  18   3    8.50    0.49
  -5  18  -3    1.79    0.44
  -5  18  -3    3.83    0.51
  18   5  -3    3.83    0.52
  -5  18   3    3.65    0.57
  18   5   3    2.87    0.59
   5 -18   3    4.10    0.35
  -5  18   3    3.03    0.27
  18   5   3    2.72    0.34
  -5  18   3    4.34    0.52
  -3  18  -3    7.85    0.71
  18   3  -3    7.55    0.69
   3 -18   3    7.22    0.42
  18   3   3    7.61    0.52
  -3  18   3    6.47    0.44
  18   3   3    9.26    0.77
  -3  18   3    7.97    0.66
   3 -18   3    7.86    0.46
  -3  18   3    7.36    0.74
  -1  18  -3   18.84    1.05
  18   1  -3   19.83    1.09
  -1  18   3   19.71    1.05
  -1  18   3   16.93    1.06
  18   1   3   18.74    1.13
   1 -18   3   18.23    0.78
   1 -18   3   18.36    0.79
 -18   1  -3   24.56    1.38
  18  -1  -3   21.92    1.26
   1  18  -3   23.72    1.22
  18  -1   3   21.88    1.31
   1  18   3   23.15    1.21
   1  18   3   22.35    1.18
  18  -3  -3    8.12    0.72
   3  18  -3    6.31    0.67
 -18   3  -3    7.68    0.78
  18  -3   3    6.98    0.73
   3  18   3    8.26    0.62
   3  18   3    6.27    0.64
   5  18  -3   12.47    0.57
 -18   5  -3   11.92    0.93
  -5 -18   3   11.39    0.57
  18  -5   3   12.73    0.96
   5  18   3   12.06    0.82
   5  18   3   13.84    0.86
   7  18  -3   13.50    0.64
 -18   7  -3   12.21    1.01
   7  18  -3   11.83    0.85
  18  -7  -3   11.61    0.88
   7  18   3   11.73    0.82
   7  18   3   12.13    0.88
  18  -7   3   13.42    0.98
   9  18  -3    7.05    0.71
  18  -9  -3    7.27    0.71
   9  18  -3    5.85    0.48
 -18   9  -3    7.00    0.58
  18  -9   3    6.81    0.78
   9  18   3    6.72    0.65
   9  18   3    6.48    0.71
 -18  11  -3   11.56    0.76
  11  18  -3   10.27    0.83
  11  18  -3   10.26    0.69
  18 -11  -3   11.90    0.90
 -18  11  -3   10.20    0.95
  11  18   3   11.50    0.92
  11  18   3   12.07    0.84
  18 -11   3   11.99    0.95
 -18  13  -3    6.98    0.91
 -18  13  -3    6.90    0.64
  18 -13  -3    8.01    0.78
  13  18  -3    6.46    0.61
  13  18  -3    5.67    0.70
  13  18   3    6.39    0.64
 -18  13   3    6.60    0.75
  13  18   3    4.72    0.75
 -18  15  -3   15.00    1.01
  15  18  -3   15.71    1.12
 -18  15  -3   14.29    1.11
  18 -15  -3   16.29    1.15
  15  18  -3   15.34    0.94
  18 -15   3   14.73    1.21
  15  18   3   14.22    1.06
  15  18   3   15.16    1.11
 -18  15   3   16.42    1.07
 -18  17  -3   14.42    0.99
 -18  17  -3   12.65    1.13
  17  18  -3   11.97    0.92
  17  18  -3   11.51    0.99
  17  18   3   13.22    0.97
 -18  17   3   12.44    1.03
  17  18   3   12.37    1.05
  18 -17   3   14.12    1.03
 -18  19  -3    0.85    0.49
  18 -19  -3    0.12    0.48
  19  18  -3    0.99    0.52
 -18  19  -3    0.33    0.59
  19  18  -3    1.07    0.55
  18 -19   3    0.19    0.52
  19  18   3   -0.21    0.50
 -18  19   3    0.06    0.55
  19  18   3    0.85    0.46
  19  16  -3    1.80    0.52
  16 -19  -3    2.02    0.52
 -16  19  -3    0.69    0.58
  19  16  -3    2.31    0.51
 -16  19  -3    1.19    0.50
  19  16   3    1.39    0.49
  16 -19   3    1.71    0.53
 -16  19   3    1.43    0.54
  19  16   3    1.54    0.54
  14 -19  -3    1.49    0.54
 -14  19  -3    0.00    0.63
 -14  19  -3    1.26    0.43
  19  14  -3    1.03    0.50
  19  14  -3    1.72    0.48
  19  14   3    1.42    0.38
  14 -19   3    2.23    0.43
  19  14   3    1.50    0.58
 -14  19   3    0.56    0.47
  19  12  -3    3.77    0.62
 -12  19  -3    3.15    0.66
 -12  19  -3    4.60    0.56
  19  12  -3    4.39    0.58
  12 -19  -3    4.29    0.59
  19  12   3    3.70    0.45
 -12  19   3    3.92    0.58
  19  12   3    2.74    0.65
  12 -19   3    5.42    0.57
  19  10  -3    8.59    0.77
  19  10  -3    6.57    0.81
  10 -19  -3    8.24    0.80
 -10  19  -3    7.82    0.79
 -10  19  -3    7.80    0.71
  10 -19   3    8.08    0.62
  19  10   3    7.61    0.64
 -10  19   3    9.03    0.78
  19  10   3    8.34    0.85
  19   8  -3   25.71    1.37
  -8  19  -3   25.95    1.41
  19   8  -3   24.89    1.41
   8 -19  -3   24.49    1.36
  19   8   3   28.08    1.51
  19   8   3   25.56    1.22
  -8  19   3   24.14    1.36
   8 -19   3   25.30    1.19
  19   6  -3   20.65    1.19
  -6  19  -3   20.23    1.27
  -6  19  -3   23.60    1.28
   6 -19   3   18.81    0.96
  -6  19   3   21.02    1.19
  19   6   3   24.04    1.06
  19   6   3   21.55    1.26
  -6  19   3   20.40    0.90
  -6  19   3   20.13    1.12
  19   4  -3   11.45    0.89
  -4  19  -3   12.21    0.88
  19   4   3   11.73    0.91
  19   4   3   13.25    0.69
   4 -19   3   10.31    0.58
  -4  19   3   10.79    0.77
  -4  19   3   11.14    0.82
   4 -19   3   11.94    0.64
  -2  19  -3   17.04    1.00
  19   2  -3   15.50    1.06
  -2  19   3   15.45    0.77
   2 -19   3   17.11    0.74
  -2  19   3   15.79    0.97
  19   2   3   15.69    1.07
  19   0  -3    2.60    0.49
   0  19   3    2.00    0.43
  19   0   3    2.09    0.77
   0  19   3    2.13    0.40
   2  19  -3    8.93    0.91
 -19   2  -3    7.67    0.91
   2  19   3    7.81    0.70
   2  19   3    8.01    0.70
   4  19  -3    4.02    0.54
 -19   4  -3    4.02    0.72
   4  19  -3    4.46    0.28
  19  -4  -3    5.95    0.73
   4  19   3    4.66    0.57
  -4 -19   3    5.18    0.30
   4  19   3    5.58    0.67
   6  19  -3    5.84    0.68
 -19   6  -3    7.20    0.78
   6  19  -3    7.35    0.56
  19  -6  -3    7.37    0.74
   6  19   3    6.22    0.72
   6  19   3    5.40    0.66
 -19   8  -3   22.11    1.32
   8  19  -3   21.83    0.99
  19  -8  -3   20.83    1.25
   8  19  -3   21.51    1.22
   8  19   3   22.49    1.18
   8  19   3   20.64    1.20
  19  -8   3   19.15    1.35
  10  19  -3   17.37    1.08
 -19  10  -3   17.76    0.96
 -19  10  -3   16.90    1.22
  10  19  -3   16.71    0.87
  19 -10  -3   14.16    1.10
  19 -10   3   17.34    1.16
  10  19   3   18.49    1.07
  10  19   3   16.50    1.09
 -19  12  -3   13.83    1.15
  19 -12  -3   13.58    1.01
  12  19  -3   13.75    0.82
  12  19  -3   15.06    1.00
 -19  12  -3   14.35    0.89
  19 -12   3   12.90    0.99
 -19  12   3   13.50    1.00
  12  19   3   15.59    1.07
  14  19  -3    3.21    0.61
 -19  14  -3    2.71    0.61
 -19  14  -3    3.02    0.54
  19 -14  -3    2.42    0.56
  14  19  -3    3.14    0.45
  14  19   3    3.54    0.51
 -19  14   3    2.42    0.61
  14  19   3    2.79    0.62
  19 -14   3    2.37    0.57
 -19  16  -3    2.60    0.51
  16  19  -3    3.09    0.47
  19 -16  -3    2.55    0.64
  16  19  -3    1.98    0.56
 -19  16  -3    1.88    0.62
  16  19   3    1.69    0.48
  19 -16   3    1.78    0.60
 -19  16   3    1.62    0.55
  16  19   3    1.88    0.54
 -19  18  -3   -0.11    0.49
 -19  18  -3    0.73    0.51
  19 -18  -3    0.03    0.48
  18  19  -3    0.72    0.50
  18  19  -3    0.66    0.44
  18  19   3   -0.27    0.46
 -19  18   3    0.50    0.52
  19 -18   3    0.77    0.53
  18  19   3    0.63    0.59
  20  19  -3   12.38    1.20
  19 -20  -3   14.45    1.23
 -19  20  -3   14.87    1.10
 -19  20  -3   12.70    1.21
  19 -20   3   13.08    1.13
  20  19   3   13.22    1.03
 -19  20   3   13.93    1.23
  20  19   3   12.72    1.14
 -17  20  -3   13.66    1.03
  20  17  -3   12.38    1.05
  20  17  -3   11.56    1.09
  17 -20  -3   14.03    1.08
 -17  20  -3   12.16    1.12
  17 -20   3   13.19    1.08
  20  17   3   12.80    0.98
 -17  20   3   12.39    1.07
  20  17   3   13.84    1.13
  20  15  -3   16.51    1.16
  20  15  -3   14.60    1.22
  15 -20  -3   17.23    1.20
 -15  20  -3   17.83    1.29
 -15  20  -3   18.06    1.15
 -15  20   3   16.30    1.18
  15 -20   3   16.81    1.06
  20  15   3   17.43    1.31
  20  15   3   18.59    1.07
 -13  20  -3   24.88    1.36
  20  13  -3   24.60    1.46
  13 -20  -3   23.16    1.38
  20  13  -3   25.12    1.40
  20  13   3   24.97    1.28
  20  13   3   27.61    1.56
 -13  20   3   26.53    1.50
  13 -20   3   24.95    1.28
  20  11  -3   13.60    1.06
  11 -20  -3   14.78    1.06
 -11  20  -3   14.70    1.13
  20  11  -3   14.61    1.02
 -11  20  -3   13.36    1.00
  11 -20   3   13.59    0.85
  20  11   3   13.57    1.07
  20  11   3   13.95    0.84
 -11  20   3   15.30    1.03
  20   9  -3    4.70    0.67
  -9  20  -3    3.75    0.62
  20   9  -3    4.55    0.60
  -9  20  -3    3.18    0.51
   9 -20  -3    3.51    0.55
  20   9   3    3.87    0.62
   9 -20   3    3.82    0.50
  -9  20   3    3.63    0.57
  -9  20   3    3.67    0.38
  20   9   3    3.85    0.46
  -7  20  -3    8.87    0.84
  20   7  -3   10.76    0.98
   7 -20  -3   12.69    0.89
  -7  20  -3   10.73    0.86
  20   7  -3    8.36    0.89
  20   7   3    9.97    0.91
  -7  20   3   10.15    0.85
   7 -20   3   10.98    0.64
  20   7   3    9.62    0.69
  -5  20  -3    2.77    0.48
  -5  20  -3    1.79    0.49
  20   5   3    2.59    0.37
  -5  20   3    3.61    0.54
  20   5   3    2.27    0.53
  -5  20   3    4.65    0.58
  20   3  -3   15.40    1.20
  -3  20  -3   16.48    1.03
  -3  20   3   17.82    0.78
  20   3   3   16.53    0.88
  20   3   3   15.88    1.15
  -3  20   3   15.67    1.02
   3 -20   3   16.55    0.77
  -3  20   3   17.16    1.03
  20   1  -3   45.65    2.13
  -1  20  -3   45.13    2.07
  -1  20   3   45.70    2.04
  20   1   3   46.05    2.18
  -1  20   3   44.69    2.08
   1 -20   3   40.04    1.76
  20  -1  -3   40.76    2.00
   1  20  -3   42.22    1.98
   1  20   3   41.76    1.94
   1  20   3   40.48    1.98
  20  -1   3   43.48    2.05
 -20   3  -3   15.49    1.10
   3  20  -3   16.50    1.01
  20  -3  -3   15.67    1.11
   3  20   3   13.97    1.14
  20  -3   3   16.26    1.14
   3  20   3   16.30    0.98
  20  -5  -3   11.77    0.97
   5  20  -3   12.50    0.58
 -20   5  -3   11.75    1.06
   5  20  -3   12.66    0.90
   5  20   3   12.58    0.88
  20  -5   3   12.41    1.02
  20  -7  -3   25.33    1.40
 -20   7  -3   23.43    1.48
   7  20  -3   25.64    1.36
   7  20  -3   25.66    1.10
   7  20   3   24.35    1.47
  20  -7   3   23.21    1.39
   7  20   3   25.69    1.35
   9  20  -3    2.52    0.51
 -20   9  -3    2.50    0.58
   9  20  -3    2.57    0.32
  20  -9  -3    2.05    0.51
  20  -9   3    2.35    0.54
   9  20   3    2.53    0.53
   9  20   3    2.22    0.52
  20 -11  -3    9.03    0.87
 -20  11  -3    8.65    0.97
  11  20  -3    8.86    0.64
  11  20  -3    8.29    0.83
 -20  11  -3    9.02    0.76
  20 -11   3    9.11    0.84
  11  20   3    8.86    0.91
  11  20   3    9.03    0.84
  20 -13  -3   16.74    1.16
 -20  13  -3   13.66    1.09
 -20  13  -3   15.40    0.96
  13  20  -3   13.40    0.86
  13  20  -3   13.81    1.04
  13  20   3   14.32    1.01
  13  20   3   13.56    1.09
  20 -13   3   13.70    1.02
  15  20  -3    7.71    0.70
  15  20  -3    7.88    0.85
 -20  15  -3    6.81    0.78
 -20  15  -3    8.12    0.92
  20 -15  -3    8.76    0.87
 -20  15   3    8.95    0.90
  15  20   3    6.70    0.91
  15  20   3    7.04    0.80
  20 -15   3    6.80    0.88
  20 -17  -3   11.57    1.00
 -20  17  -3    9.93    0.91
  17  20  -3   10.59    0.97
 -20  17  -3    9.53    1.12
  17  20  -3   10.80    1.05
 -20  17   3    9.88    0.99
  17  20   3    8.63    0.87
  20 -17   3   10.62    0.99
  17  20   3    9.12    1.06
 -20  19  -3   19.22    1.22
  19  20  -3   16.42    1.24
  20 -19  -3   14.95    1.22
 -20  19  -3   17.44    1.35
  20 -19   3   19.66    1.27
  19  20   3   19.77    1.40
 -20  19   3   16.85    1.27
  19  20   3   16.46    1.16
  20 -21  -3    2.19    0.64
 -20  21  -3    2.48    0.76
  21  20  -3    2.74    0.65
  21  20  -3    1.80    0.70
 -20  21  -3    3.27    0.63
  21  20   3    3.20    0.66
 -20  21   3    3.26    0.72
  20 -21   3    2.93    0.66
  21  20   3    3.48    0.79
 -18  21  -3    2.37    0.68
  18 -21  -3    1.50    0.62
  21  18  -3    0.61    0.61
 -18  21  -3    1.50    0.59
  21  18  -3    1.64    0.55
  21  18   3    1.24    0.52
  18 -21   3    1.13    0.56
  21  18   3    2.26    0.73
 -18  21   3    0.63    0.58
 -16  21  -3    3.33    0.68
  21  16  -3    3.34    0.64
  16 -21  -3    3.89    0.63
 -16  21  -3    4.12    0.67
  21  16  -3    3.68    0.62
  21  16   3    3.77    0.60
  21  16   3    3.00    0.74
 -16  21   3    2.73    0.65
  16 -21   3    2.71    0.61
  14 -21  -3    7.06    0.86
  21  14  -3    4.26    0.64
 -14  21  -3    5.57    0.68
  21  14  -3    2.89    0.61
 -14  21  -3    3.97    0.74
 -14  21   3    4.73    0.71
  21  14   3    5.05    0.59
  21  14   3    4.16    0.70
  14 -21   3    4.95    0.66
  21  12  -3    7.41    0.83
  21  12  -3    5.54    0.70
 -12  21  -3    7.04    0.82
  12 -21  -3    8.85    0.85
  12 -21   3    7.26    0.67
 -12  21   3    6.43    0.80
  21  12   3    6.71    0.87
  21  12   3    7.15    0.69
  21  10  -3    3.14    0.56
  21  10  -3    5.02    0.67
 -10  21  -3    3.11    0.66
 -10  21  -3    4.60    0.60
  10 -21  -3    7.09    0.78
  10 -21   3    5.26    0.54
  21  10   3    5.07    0.76
 -10  21   3    4.90    0.65
  21  10   3    4.67    0.56
  -8  21  -3    3.61    0.61
  21   8  -3    3.30    0.57
   8 -21  -3    5.10    0.64
  -8  21  -3    3.64    0.55
  21   8  -3    4.75    0.61
  21   8   3    3.96    0.47
  -8  21   3    5.98    0.71
  21   8   3    4.38    0.72
   8 -21   3    4.18    0.48
  -8  21   3    4.53    0.40
  21   6  -3   42.36    2.06
  -6  21  -3   45.37    2.08
  -6  21  -3   44.61    2.00
  -6  21   3   39.71    1.97
  21   6   3   44.27    1.87
  21   6   3   39.65    2.07
  -6  21   3   41.74    2.02
   6 -21   3   40.29    1.78
  21   4  -3    9.33    0.88
  -4  21  -3    7.70    0.82
  -4  21  -3    8.34    0.83
  21   4   3    9.38    0.93
  -4  21   3    8.26    0.73
  21   4   3    9.00    0.63
  -4  21   3    8.64    0.50
   4 -21   3    8.00    0.51
  -4  21   3    6.75    0.80
  -2  21  -3    1.71    0.44
  21   2  -3    0.50    0.48
  21   2   3    0.55    0.46
  -2  21   3    1.22    0.26
  -2  21   3    1.42    0.43
  -2  21   3    1.41    0.46
   2 -21   3    1.10    0.21
  21   0  -3    1.87    0.48
   0  21  -3    1.39    0.48
   0 -21   3    2.02    0.21
  21   0   3    1.57    0.51
   0  21   3    1.56    0.45
   0  21   3    1.70    0.44
 -21   2  -3    0.69    0.46
   2  21  -3    0.44    0.37
  21  -2  -3    0.15    0.40
   2  21   3    0.56    0.39
  21  -2   3    0.66    0.44
   2  21   3    0.38    0.38
   4  21  -3    5.24    0.65
  21  -4  -3    4.42    0.63
 -21   4  -3    4.67    0.71
   4  21   3    4.87    0.64
  21  -4   3    5.36    0.72
   4  21   3    4.15    0.58
 -21   6  -3   19.29    1.28
   6  21  -3   16.00    1.13
  21  -6  -3   18.54    1.16
   6  21   3   15.95    1.04
  21  -6   3   17.37    1.15
   6  21   3   15.80    1.09
   8  21  -3   14.67    0.70
  21  -8  -3   12.83    1.00
   8  21  -3   12.67    0.96
 -21   8  -3   12.58    1.04
   8  21   3   13.44    0.93
  21  -8   3   13.43    1.02
   8  21   3   11.74    0.95
  10  21  -3   21.61    1.14
  10  21  -3   19.63    1.25
 -21  10  -3   17.49    1.31
  21 -10  -3   17.19    1.21
  21 -10   3   19.81    1.28
  10  21   3   17.79    1.22
  10  21   3   18.54    1.18
 -21  12  -3   19.40    1.31
 -21  12  -3   18.20    1.12
  12  21  -3   19.91    1.26
  12  21  -3   20.98    1.08
  21 -12  -3   19.15    1.29
  12  21   3   20.35    1.31
  12  21   3   21.84    1.24
  21 -12   3   19.72    1.32
  21 -14  -3   13.44    1.09
  14  21  -3   13.67    1.14
 -21  14  -3   11.96    1.32
 -21  14  -3   14.94    1.20
  14  21   3   14.56    1.12
  14  21   3   12.24    0.99
  21 -14   3   12.42    1.09
  21 -16  -3    1.86    0.60
 -21  16  -3    2.65    0.65
 -21  16  -3    2.00    0.52
  16  21  -3    2.25    0.59
  16  21   3    2.53    0.53
 -21  16   3    1.86    0.60
  16  21   3    2.52    0.64
  21 -16   3    1.59    0.60
 -21  18  -3    0.38    0.49
  18  21  -3    1.27    0.57
  21 -18  -3    0.48    0.57
 -21  18  -3    0.49    0.60
  21 -18   3    0.06    0.53
 -21  18   3    0.54    0.63
  18  21   3   -0.30    0.60
  18  21   3    0.45    0.48
 -21  20  -3    0.60    0.55
  21 -20  -3    0.64    0.67
  20  21  -3    0.50    0.64
 -21  20  -3    0.15    0.65
  20  21   3    0.24    0.65
  21 -20   3    2.10    0.65
 -21  20   3    1.30    0.68
  20  21   3    1.17    0.57
  21 -22  -3    5.31    0.89
 -21  22  -3    4.70    0.93
 -21  22  -3    6.42    0.82
  22  21  -3    3.74    0.86
 -21  22   3    4.78    0.85
  21 -22   3    5.25    0.84
  22  21   3    4.27    0.75
  22  21   3    4.80    0.93
  22  19  -3    1.90    0.62
 -19  22  -3    2.33    0.61
  19 -22  -3    3.21    0.75
  22  19  -3    1.87    0.63
 -19  22  -3    2.08    0.74
  19 -22   3    1.80    0.64
 -19  22   3    1.68    0.67
  22  19   3    2.13    0.55
  22  19   3    2.61    0.80
  17 -22  -3    3.95    0.76
 -17  22  -3    3.26    0.68
  22  17  -3    2.55    0.59
  22  17  -3    3.71    0.73
 -17  22  -3    2.25    0.72
  22  17   3    2.65    0.70
  17 -22   3    4.15    0.67
 -17  22   3    2.56    0.68
  22  17   3    2.67    0.57
  15 -22  -3   12.82    1.07
  22  15  -3   11.62    1.04
 -15  22  -3   12.89    1.06
  22  15  -3   11.41    1.07
 -15  22  -3   12.35    1.12
  15 -22   3   11.50    0.96
  22  15   3   11.43    0.93
 -15  22   3   10.44    1.05
  22  15   3   12.79    1.22
  22  13  -3   11.25    1.07
 -13  22  -3   11.23    1.11
  13 -22  -3   11.74    1.00
 -13  22  -3    9.73    0.91
  22  13  -3   10.82    0.96
 -13  22   3   10.14    0.99
  22  13   3   12.23    0.86
  13 -22   3   12.07    0.84
  22  13   3   10.39    1.04
 -11  22  -3    0.97    0.50
  22  11  -3    1.03    0.48
 -11  22  -3   -0.10    0.62
  11 -22  -3    1.58    0.53
  22  11  -3    0.94    0.47
  11 -22   3    0.83    0.39
  22  11   3    0.65    0.39
 -11  22   3    0.57    0.53
  22  11   3    0.83    0.54
  22   9  -3    4.32    0.66
  -9  22  -3    4.25    0.71
   9 -22  -3    4.40    0.63
  -9  22  -3    4.04    0.63
  22   9  -3    4.18    0.62
  22   9   3    4.90    0.58
  -9  22   3    3.92    0.61
  -9  22   3    3.49    0.42
  22   9   3    4.39    0.69
   9 -22   3    4.47    0.52
  22   7  -3    6.12    0.74
  -7  22  -3    6.81    0.72
   7 -22  -3    6.85    0.90
  22   7  -3    6.32    0.76
  -7  22  -3    6.04    0.77
   7 -22   3    5.85    0.53
  -7  22   3    7.30    0.85
  22   7   3    6.09    0.60
  22   7   3    7.55    0.93
  22   5  -3   12.94    1.02
  -5  22  -3   13.43    0.98
  -5  22  -3    9.55    0.97
  22   5   3   10.61    0.77
  -5  22   3   15.28    0.94
  -5  22   3   10.99    0.62
  22   5   3   11.45    0.99
   5 -22   3   12.93    0.66
  -5  22   3   11.56    0.93
  -3  22  -3    3.52    0.58
  -3  22  -3    1.94    0.55
  22   3  -3    3.14    0.55
  22   3   3    2.50    0.41
   3 -22   3    3.33    0.35
  -3  22   3    3.43    0.51
  22   3   3    3.49    0.61
  -3  22   3    2.88    0.57
  -3  22   3    2.70    0.32
  22   1  -3    6.79    0.77
  -1  22  -3    7.25    0.73
  -1  22   3    5.52    0.67
  -1  22   3    8.29    0.72
  22   1   3    6.18    0.79
  22  -1  -3    6.55    0.77
   1  22  -3    7.48    0.75
   1  22   3    7.45    0.80
   1  22   3    6.91    0.71
  22  -1   3    6.88    0.80
   3  22  -3    8.80    0.79
  22  -3  -3    8.18    0.90
   3  22   3    7.01    0.73
  22  -3   3    7.29    0.92
   3  22   3    9.51    0.84
 -22   5  -3   32.40    1.81
   5  22  -3   36.05    1.73
  22  -5  -3   31.84    1.76
   5  22   3   32.46    1.66
   5  22   3   35.19    1.72
  22  -5   3   33.92    1.79
   7  22  -3    6.31    0.74
 -22   7  -3    7.11    0.94
  22  -7  -3    5.07    0.69
   7  22   3    5.83    0.76
  22  -7   3    5.05    0.72
   7  22   3    5.37    0.63
  22  -9  -3    3.65    0.66
   9  22  -3    1.95    0.53
 -22   9  -3    2.40    0.60
   9  22   3    3.85    0.63
  22  -9   3    2.14    0.64
   9  22   3    2.74    0.56
 -22  11  -3    2.19    0.67
  22 -11  -3    2.41    0.62
  11  22  -3    2.41    0.57
  22 -11   3    2.63    0.64
  11  22   3    2.07    0.49
  11  22   3    2.63    0.59
 -22  13  -3   10.27    1.03
  22 -13  -3   10.74    1.09
  13  22  -3   10.73    0.96
  22 -13   3    9.03    1.00
  13  22   3   10.10    0.92
  13  22   3    9.29    1.00
 -22  15  -3    8.90    1.08
 -22  15  -3    8.01    0.83
  15  22  -3    7.51    0.89
  22 -15  -3    7.56    0.95
  15  22   3    7.52    0.95
  22 -15   3    8.45    1.01
  15  22   3    7.53    0.86
  17  22  -3    7.88    0.92
 -22  17  -3    8.93    1.11
  22 -17  -3    9.24    1.03
 -22  17  -3    8.64    0.91
 -22  17   3    9.21    1.03
  17  22   3   10.24    0.93
  17  22   3    9.86    1.08
  22 -17   3    8.17    1.04
  22 -19  -3    8.19    1.02
  19  22  -3    8.21    0.97
 -22  19  -3    6.98    0.96
 -22  19  -3    7.25    0.86
  22 -19   3    7.78    1.04
 -22  19   3    7.03    0.92
  19  22   3    7.38    0.82
  19  22   3    9.44    1.12
 -22  21  -3   14.88    1.19
  21  22  -3   12.94    1.31
 -22  21  -3   13.30    1.34
  22 -21  -3   11.11    1.20
  22 -21   3   13.52    1.24
  21  22   3   14.52    1.36
  21  22   3   13.70    1.16
 -22  21   3   10.68    1.20
  22 -23  -3    5.94    0.92
 -22  23  -3    6.94    1.02
  23  22  -3    6.89    1.01
 -22  23  -3    4.98    0.90
 -22  23   3    7.70    1.01
  22 -23   3    6.81    0.97
  23  22   3    8.29    1.08
  23  22   3    6.70    0.88
  20 -23  -3    1.97    0.74
 -20  23  -3    3.06    0.71
 -20  23  -3    1.23    0.74
  23  20  -3    3.30    0.73
  20 -23   3    2.53    0.68
  23  20   3    2.71    0.67
  23  20   3    3.11    0.83
 -20  23   3    3.33    0.74
  18 -23  -3   -0.88    0.59
  23  18  -3    0.39    0.56
  23  18  -3    0.39    0.57
 -18  23  -3    0.12    0.57
 -18  23  -3    0.80    0.67
  23  18   3    0.68    0.53
  23  18   3    0.59    0.71
  18 -23   3    0.30    0.52
 -18  23   3   -0.79    0.62
  23  16  -3    2.61    0.66
 -16  23  -3    1.94    0.55
  16 -23  -3    1.01    0.59
 -16  23  -3    3.09    0.70
  23  16  -3    1.77    0.61
  23  16   3    1.83    0.54
 -16  23   3    1.11    0.64
  23  16   3    2.05    0.66
  23  14  -3    2.72    0.62
  23  14  -3    2.25    0.62
  14 -23  -3    1.85    0.59
 -14  23  -3    1.71    0.67
 -14  23  -3    2.80    0.63
 -14  23   3    3.67    0.73
  23  14   3    1.18    0.68
  23  14   3    2.26    0.60
  14 -23   3    2.60    0.48
 -12  23  -3    1.62    0.65
  23  12  -3    3.07    0.67
  23  12  -3    3.03    0.64
  12 -23  -3    2.70    0.57
 -12  23  -3    2.21    0.53
  23  12   3    2.02    0.71
  23  12   3    3.35    0.53
  12 -23   3    2.66    0.45
 -12  23   3    2.38    0.61
 -10  23  -3    2.65    0.65
  23  10  -3    3.06    0.62
 -10  23  -3    2.72    0.55
  23  10  -3    3.45    0.64
  10 -23  -3    3.89    0.63
  10 -23   3    3.47    0.46
  23  10   3    2.53    0.44
  23  10   3    3.30    0.68
 -10  23   3    1.86    0.57
  23   8  -3    9.99    0.90
  -8  23  -3   10.83    0.95
   8 -23  -3   10.57    0.94
  23   8  -3    9.05    0.97
  23   8   3    9.25    1.10
   8 -23   3   10.50    0.70
  -8  23   3   11.74    0.97
  23   8   3   10.78    0.74
  -6  23  -3    1.50    0.58
  23   6  -3    0.86    0.45
  -6  23  -3   -0.16    0.47
  23   6   3    0.68    0.49
  -6  23   3    0.74    0.52
  -6  23   3    0.43    0.23
  23   6   3    0.99    0.35
  -6  23   3    1.29    0.54
   6 -23   3    0.60    0.29
  -4  23  -3   15.97    1.22
  23   4  -3   15.82    1.12
  -4  23  -3   15.53    1.13
  -4  23   3   15.80    1.12
  23   4   3   17.85    0.93
  23   4   3   15.86    1.18
  -4  23   3   16.72    0.81
   4 -23   3   14.96    0.78
  -4  23   3   16.30    1.10
  23   2  -3    2.32    0.54
  -2  23  -3    1.95    0.50
  -2  23   3    1.07    0.46
  -2  23   3    1.36    0.31
  23   2   3    2.75    0.64
   2 -23   3    2.14    0.24
  -2  23   3    1.67    0.49
  23   0  -3    3.43    0.60
   0  23  -3    3.48    0.57
  23   0   3    3.11    0.62
   0  23   3    3.10    0.52
   0  23   3    3.24    0.55
  23  -2  -3    5.07    0.71
   2  23  -3    6.41    0.74
   2  23   3    5.37    0.72
  23  -2   3    6.66    0.82
   2  23   3    5.86    0.72
   4  23  -3    3.69    0.60
  23  -4  -3    6.53    0.80
  23  -4   3    5.18    0.73
   4  23   3    4.53    0.61
   4  23   3    6.46    0.73
   6  23  -3    0.83    0.45
 -23   6  -3   -0.75    0.48
  23  -6  -3    0.19    0.47
  23  -6   3    0.41    0.50
   6  23   3    0.21    0.46
   6  23   3    0.69    0.49
 -23   8  -3   14.48    1.17
   8  23  -3   16.20    1.10
  23  -8  -3   14.19    1.11
   8  23   3   14.55    1.06
   8  23   3   14.28    1.06
  23  -8   3   12.37    1.08
  23 -10  -3   10.17    1.07
  10  23  -3   11.50    1.05
 -23  10  -3   10.15    1.05
  10  23   3    9.63    0.94
  10  23   3   11.20    0.98
  23 -10   3   10.40    1.00
  23 -12  -3    2.45    0.64
  12  23  -3    4.52    0.69
 -23  12  -3    3.24    0.74
  12  23   3    2.83    0.60
  23 -12   3    3.54    0.72
  12  23   3    3.06    0.65
 -23  14  -3    2.20    0.57
  14  23  -3    2.43    0.63
  23 -14  -3    2.26    0.65
 -23  14  -3    2.28    0.73
  14  23   3    2.79    0.59
  23 -14   3    2.74    0.64
  14  23   3    1.56    0.60
  16  23  -3    0.52    0.62
 -23  16  -3    0.03    0.49
 -23  16  -3    1.13    0.68
  23 -16  -3    1.34    0.69
  16  23   3    0.11    0.53
  23 -16   3    0.69    0.63
  16  23   3   -0.19    0.56
 -23  18  -3    0.72    0.68
 -23  18  -3   -0.25    0.50
  23 -18  -3    0.36    0.71
  18  23  -3    0.37    0.66
  23 -18   3    0.12    0.59
  18  23   3    0.49    0.54
 -23  18   3   -1.04    0.54
  18  23   3    0.99    0.67
  23 -20  -3    1.01    0.66
 -23  20  -3    0.83    0.60
  20  23  -3    0.29    0.66
 -23  20  -3    2.01    0.74
 -23  20   3    0.26    0.64
  20  23   3    0.81    0.61
  23 -20   3    1.62    0.72
  20  23   3    1.18    0.72
 -23  22  -3    1.87    0.69
 -23  22  -3    2.64    0.85
  22  23  -3    2.08    0.73
  23 -22  -3    1.76    0.74
  22  23   3    2.01    0.85
  22  23   3    0.97    0.65
 -23  22   3    2.15    0.77
  23 -22   3    2.37    0.76
 -23  24  -3    4.55    0.88
  24  23  -3    3.53    0.92
  23 -24  -3    5.69    1.00
 -23  24  -3    4.42    0.96
 -23  24   3    4.53    0.93
  24  23   3    5.83    0.89
  24  23   3    4.04    0.96
  23 -24   3    5.36    0.89
 -21  24  -3    3.01    0.88
  24  21  -3    3.31    0.85
 -21  24  -3    4.32    0.81
  21 -24  -3    3.52    0.82
  24  21   3    2.50    0.90
  24  21   3    6.21    0.83
 -21  24   3    3.12    0.88
  21 -24   3    4.40    0.82
 -19  24  -3    6.05    0.91
  24  19  -3    6.28    0.93
  24  19  -3    5.68    0.81
 -19  24  -3    6.15    0.81
  19 -24  -3    5.42    0.90
  24  19   3    5.52    0.78
 -19  24   3    5.08    0.92
  24  19   3    7.15    1.06
  19 -24   3    5.50    0.81
  24  17  -3    1.61    0.66
 -17  24  -3    2.65    0.66
 -17  24  -3    3.06    0.77
  17 -24  -3    2.63    0.67
  24  17  -3    3.10    0.77
 -17  24   3    1.91    0.67
  24  17   3    3.32    0.87
  24  17   3    2.69    0.62
  17 -24   3    3.86    0.68
  24  15  -3    0.59    0.54
 -15  24  -3    0.35    0.63
 -15  24  -3    1.60    0.58
  24  15  -3    1.20    0.57
  15 -24  -3    0.44    0.58
  24  15   3    1.12    0.72
  15 -24   3    0.82    0.54
  24  15   3   -0.33    0.51
 -15  24   3    0.21    0.59
 -13  24  -3    0.27    0.60
 -13  24  -3    0.21    0.53
  24  13  -3   -0.39    0.53
  24  13  -3    0.53    0.55
  13 -24  -3    0.68    0.54
 -13  24   3    0.15    0.54
  24  13   3   -0.69    0.64
  24  11  -3    0.76    0.56
 -11  24  -3    0.65    0.63
  11 -24  -3    1.21    0.52
  24  11  -3    1.08    0.57
 -11  24  -3    0.12    0.54
  24  11   3    1.12    0.70
  24  11   3    0.77    0.44
 -11  24   3   -0.13    0.49
  11 -24   3    0.58    0.41
   9 -24  -3    3.31    0.60
  24   9  -3    3.52    0.62
  -9  24  -3    4.33    0.74
  24   9  -3    2.49    0.64
  -9  24  -3    2.63    0.61
  -9  24   3    2.06    0.60
  24   9   3    2.55    0.46
  24   9   3    3.51    0.73
   9 -24   3    3.43    0.45
  -7  24  -3    3.77    0.60
  24   7  -3    2.90    0.56
   7 -24  -3    2.55    0.57
  24   7  -3    2.00    0.63
  -7  24  -3    2.25    0.75
  24   7   3    2.63    0.47
   7 -24   3    3.09    0.38
  24   7   3    3.00    0.66
  -7  24   3    2.57    0.58
  24   5  -3    2.09    0.60
  -5  24  -3    1.77    0.53
  24   5   3    1.52    0.58
  24   5   3    2.02    0.41
  -5  24   3    1.09    0.52
   5 -24   3    1.95    0.32
  24   3  -3    3.18    0.68
  -3  24  -3    3.36    0.60
  24   3   3    3.18    0.44
  -3  24   3    2.90    0.58
   3 -24   3    3.63    0.37
  -3  24   3    3.91    0.59
  -3  24   3    2.68    0.37
  24   3   3    3.03    0.71
  24   1  -3    1.54    0.58
  -1  24  -3    1.43    0.50
  -1  24   3    1.42    0.52
  -1  24   3    0.97    0.49
  24   1   3    0.81    0.55
  -1  24   3    0.39    0.33
   1  24  -3    3.12    0.61
  24  -1  -3    1.31    0.54
   1  24   3    1.69    0.51
   1  24   3    2.42    0.54
  24  -1   3    1.87    0.58
   3  24  -3    7.63    0.91
  24  -3  -3    7.80    0.89
   3  24   3    8.30    0.90
   3  24   3    8.02    0.84
  24  -3   3    8.67    0.94
   5  24  -3    0.19    0.46
  24  -5  -3    0.49    0.51
  24  -5   3    1.58    0.62
   5  24   3    1.09    0.50
   5  24   3    1.14    0.49
   7  24  -3    2.97    0.61
 -24   7  -3    3.86    0.71
  24  -7  -3    3.25    0.68
   7  24   3    2.99    0.67
   7  24   3    3.18    0.58
  24  -7   3    2.69    0.64
   9  24  -3    0.02    0.58
  24  -9  -3    0.63    0.56
 -24   9  -3    0.85    0.59
   9  24   3    1.84    0.55
   9  24   3    0.47    0.52
  24  -9   3    1.88    0.65
  24 -11  -3   -0.16    0.53
 -24  11  -3    0.66    0.63
  11  24  -3    0.09    0.55
  11  24   3    0.03    0.51
  11  24   3   -0.59    0.51
  24 -11   3    0.13    0.52
  24 -13  -3    0.07    0.55
  13  24  -3    1.07    0.56
 -24  13  -3    0.96    0.67
  13  24   3    0.80    0.59
  24 -13   3    0.67    0.62
  13  24   3    1.44    0.59
  15  24  -3    2.92    0.72
 -24  15  -3    2.03    0.54
  24 -15  -3    1.80    0.74
 -24  15  -3    1.78    0.66
  15  24   3    1.19    0.65
  15  24   3    1.85    0.55
  24 -15   3    2.46    0.72
 -24  17  -3    5.50    0.73
  17  24  -3    6.61    0.90
  24 -17  -3    4.70    0.84
 -24  17  -3    4.74    0.85
  24 -17   3    4.26    0.85
  17  24   3    7.06    0.82
  17  24   3    5.03    0.81
 -24  19  -3    5.57    0.95
  24 -19  -3    3.69    0.91
  19  24  -3    5.82    0.89
 -24  19  -3    4.80    0.75
  19  24   3    6.30    0.94
 -24  19   3    4.24    0.90
  24 -19   3    4.16    0.87
  19  24   3    5.74    0.78
  24 -21  -3    4.19    0.95
 -24  21  -3    4.94    0.80
 -24  21  -3    3.22    0.90
  21  24  -3    4.45    0.92
 -24  21   3    4.34    0.87
  24 -21   3    4.11    0.91
  21  24   3    3.00    0.74
  21  24   3    3.75    0.88
  24 -23  -3    3.20    0.93
 -24  23  -3    1.47    0.76
  23  24  -3    1.78    0.78
 -24  23  -3    1.55    0.85
  23  24   3    1.64    0.85
  24 -23   3    1.73    0.82
  23  24   3    1.85    0.71
 -24  23   3    0.70    0.84
 -24  25  -3    0.79    0.90
 -24  25  -3    1.22    0.77
  24 -25  -3    1.55    0.80
  25  24  -3    0.24    0.97
  25  24   3    0.25    0.79
  24 -25   3    2.20    0.90
 -24  25   3    1.33    0.99
  25  24   3    1.07    0.91
 -22  25  -3    1.79    0.87
 -22  25  -3   -0.15    0.71
  25  22  -3   -2.06    0.73
  22 -25  -3   -0.06    0.77
  25  22   3    1.09    0.90
  25  22   3    0.98    0.72
  22 -25   3    0.67    0.71
 -22  25   3    0.37    0.86
 -20  25  -3    0.74    0.75
 -20  25  -3    0.87    0.69
  25  20  -3    1.15    0.71
  20 -25  -3    0.60    0.69
  25  20  -3   -0.90    0.66
 -20  25   3    1.13    0.74
  20 -25   3   -0.25    0.63
  25  20   3   -0.05    0.65
  25  20   3    2.15    0.88
 -18  25  -3    2.85    0.81
  18 -25  -3    1.86    0.75
  25  18  -3    2.49    0.74
  25  18  -3    3.42    0.73
 -18  25  -3    4.56    0.77
 -18  25   3    1.81    0.82
  25  18   3    3.17    0.71
  25  18   3    2.65    0.73
  18 -25   3    3.00    0.69
  25  16  -3    6.76    0.84
 -16  25  -3    5.12    0.76
 -16  25  -3    5.99    0.87
  16 -25  -3    4.92    0.80
  25  16  -3    5.50    0.81
  16 -25   3    5.19    0.75
  25  16   3    5.41    0.90
 -16  25   3    5.44    0.90
  25  16   3    5.13    0.71
  25  14  -3    9.56    1.13
 -14  25  -3   11.66    1.21
  25  14  -3   10.83    1.07
  14 -25  -3    8.04    1.00
 -14  25  -3   10.46    1.10
 -14  25   3    9.45    1.06
  25  14   3    9.77    0.89
  25  14   3    8.71    1.12
  25  12  -3    5.35    0.78
 -12  25  -3    5.52    0.87
  12 -25  -3    6.16    0.78
 -12  25  -3    6.58    0.82
  25  12  -3    6.41    0.87
  25  12   3    7.55    1.01
 -12  25   3    5.46    0.78
 -10  25  -3    5.66    0.76
  25  10  -3    5.58    0.74
  25  10  -3    5.85    0.81
  10 -25  -3    5.43    0.73
 -10  25  -3    4.21    0.74
 -10  25   3    4.80    0.76
  25  10   3    4.93    0.65
  25  10   3    5.85    0.85
  10 -25   3    5.88    0.68
  -8  25  -3    2.83    0.63
  -8  25  -3    4.53    0.75
  25   8  -3    3.40    0.68
   8 -25  -3    3.21    0.59
  25   8  -3    3.01    0.68
  25   8   3    4.94    0.55
  25   8   3    4.00    0.77
   8 -25   3    4.53    0.55
  -8  25   3    2.41    0.63
  25   6  -3    5.49    0.78
  -6  25  -3    5.65    0.72
  25   6  -3    4.73    0.79
  -6  25  -3    5.62    0.81
   6 -25  -3    7.70    0.86
  25   6   3    4.88    0.79
   6 -25   3    6.77    0.67
  -6  25   3    6.05    0.81
  25   6   3    6.05    0.69
  25   4  -3    7.11    0.90
  -4  25  -3    6.63    0.88
  -4  25  -3    7.83    0.84
  -4  25   3    7.06    0.89
  25   4   3    7.41    0.94
  25   4   3    7.04    0.69
  -4  25   3    7.85    0.87
  25   2  -3    2.75    0.64
  -2  25  -3    3.14    0.61
  25   2   3    3.47    0.49
  -2  25   3    2.53    0.57
  -2  25   3    2.90    0.65
  25   2   3    2.71    0.67
  -2  25   3    2.92    0.60
   0  25  -3    8.20    0.86
  25   0  -3    6.48    0.86
  25   0   3    6.17    0.84
   0  25   3    5.80    0.74
   0  25   3    6.65    0.85
  25  -2  -3    2.55    0.65
   2  25  -3    3.50    0.63
   2  25   3    4.13    0.63
   2  25   3    2.13    0.55
  25  -2   3    3.45    0.72
   4  25  -3    9.46    0.93
  25  -4  -3    9.99    0.99
   4  25   3    9.85    0.97
  25  -4   3    8.39    1.10
   4  25   3    9.58    0.89
   6  25  -3    4.62    0.69
  25  -6  -3    4.50    0.74
   6  25   3    4.49    0.72
  25  -6   3    4.06    0.73
   8  25  -3    1.02    0.56
 -25   8  -3    0.96    0.62
  25  -8  -3    2.21    0.70
  25  -8   3    1.46    0.65
   8  25   3    1.46    0.54
   8  25   3    1.58    0.58
  25 -10  -3    4.42    0.87
  10  25  -3    4.74    0.75
 -25  10  -3    5.44    0.89
  10  25   3    4.36    0.71
  10  25   3    5.54    0.74
  25 -10   3    3.82    0.82
  25 -12  -3    2.51    0.70
  12  25  -3    2.09    0.64
 -25  12  -3    3.40    0.84
  12  25   3    2.19    0.65
  12  25   3    2.01    0.58
  25 -12   3    2.04    0.70
 -25  14  -3    4.42    0.79
  25 -14  -3    4.22    0.78
  14  25  -3    1.17    0.64
  14  25   3    2.96    0.67
  14  25   3    3.43    0.72
  25 -14   3    2.27    0.65
 -25  16  -3    3.86    0.86
 -25  16  -3    3.45    0.65
  25 -16  -3    3.27    0.79
  16  25  -3    4.10    0.87
  16  25   3    5.22    0.82
  16  25   3    4.56    0.77
  25 -16   3    3.71    0.83
 -25  18  -3    4.77    0.76
  25 -18  -3    5.86    0.92
 -25  18  -3    4.23    0.85
  18  25  -3    6.31    0.95
  18  25   3    5.19    0.90
  25 -18   3    4.75    0.88
  18  25   3    4.36    0.78
 -25  20  -3    0.13    0.61
  20  25  -3    2.14    0.76
 -25  20  -3    0.28    0.79
  25 -20  -3    0.71    0.77
 -25  20   3    2.40    0.78
  20  25   3    1.84    0.80
  25 -20   3    1.03    0.78
  20  25   3    1.69    0.69
 -25  22  -3   -1.93    0.64
  22  25  -3   -0.11    0.73
  25 -22  -3    0.78    0.83
 -25  22  -3    1.16    0.82
  25 -22   3    0.75    0.81
 -25  22   3    0.03    0.87
  22  25   3    1.31    0.71
  22  25   3    0.26    0.79
 -25  24  -3    6.77    0.97
 -25  24  -3    4.84    1.08
  25 -24  -3    4.31    1.05
  24  25  -3    6.43    1.77
  24  25   3    6.43    0.92
  25 -24   3    5.35    1.02
  26  25  -3    2.10    1.01
 -25  26  -3    1.13    0.99
 -25  26  -3    1.65    0.87
  26  25   3    2.94    1.05
  25 -26   3    2.60    0.92
  26  25   3    2.57    0.87
 -25  26   3    0.74    0.84
 -23  26  -3    5.11    0.95
 -23  26  -3    4.89    1.03
  26  23  -3    3.27    0.98
  23 -26  -3    3.72    0.99
  23 -26   3    5.03    0.95
  26  23   3    3.62    1.04
 -23  26   3    4.70    0.98
  26  23   3    4.58    0.89
  26  21  -3    3.83    0.91
 -21  26  -3    2.46    0.85
 -21  26  -3    2.55    0.92
  21 -26  -3    2.95    0.84
  26  21   3    2.90    0.78
  21 -26   3    1.98    0.75
 -21  26   3    3.52    0.94
  26  21   3    2.33    0.93
  26  19  -3    6.91    0.95
  26  19  -3    7.77    1.00
 -19  26  -3    7.85    1.01
  19 -26  -3    6.66    0.98
 -19  26  -3    7.57    1.06
  26  19   3    8.38    1.17
  19 -26   3    8.15    1.06
 -19  26   3    6.62    0.97
  26  19   3    7.49    0.89
  26  17  -3    3.45    0.77
  26  17  -3    2.50    0.72
 -17  26  -3    4.43    0.83
  17 -26  -3    3.56    0.81
 -17  26  -3    3.24    0.74
  26  17   3    4.09    0.68
  17 -26   3    3.43    0.71
 -17  26   3    4.11    0.80
  26  17   3    4.08    0.98
 -15  26  -3    2.10    0.74
 -15  26  -3    1.97    0.75
  15 -26  -3    2.14    0.65
  26  15  -3    4.15    0.81
  26  15  -3    3.10    0.75
 -15  26   3    2.82    0.80
  26  15   3    2.72    0.79
  26  15   3    2.56    0.62
  26  13  -3    6.44    0.85
  13 -26  -3    5.89    0.81
 -13  26  -3    6.05    0.80
 -13  26  -3    6.14    0.87
  26  13  -3    5.77    0.79
 -13  26   3    6.64    0.88
  26  13   3    6.24    0.71
  26  13   3    4.60    0.90
  11 -26  -3    5.17    0.72
  26  11  -3    3.99    0.72
  26  11  -3    4.73    0.81
 -11  26  -3    4.57    0.79
 -11  26  -3    4.29    0.79
 -11  26   3    4.52    0.75
  26  11   3    4.44    0.86
   9 -26  -3   17.90    1.23
  26   9  -3   17.21    1.27
  26   9  -3   19.02    1.32
  -9  26  -3   17.06    1.33
  -9  26  -3   17.96    1.25
  26   9   3   14.99    1.34
  26   9   3   19.04    1.16
  -9  26   3   18.04    1.38
   7 -26  -3    9.02    0.91
  -7  26  -3    8.35    0.93
  26   7  -3    8.36    0.91
  -7  26  -3    8.09    0.95
  26   7  -3    9.21    1.08
  26   7   3    9.46    1.07
  -7  26   3    8.36    0.96
  26   7   3    8.22    0.77
  -5  26  -3   25.04    1.53
  26   5  -3   23.03    1.47
  -5  26  -3   24.14    1.44
  -5  26   3   22.85    1.37
  26   5   3   22.09    1.53
  26   5   3   25.24    1.29
  -5  26   3   22.04    1.45
  26   3  -3    7.05    0.88
  -3  26  -3    8.05    0.94
  -3  26  -3    7.26    0.89
  -3  26   3    7.38    0.83
  -3  26   3    7.45    0.88
  26   3   3    7.24    0.98
  26   3   3    8.07    0.76
  26   1  -3    3.34    0.70
  -1  26  -3    4.68    0.69
  26   1   3    3.26    0.73
  -1  26   3    4.25    0.70
  -1  26   3    3.57    0.75
   1  26  -3    3.01    0.64
  26  -1  -3    3.18    0.67
  26  -1   3    3.40    0.76
   1  26   3    2.69    0.61
  26  -3  -3    1.77    0.69
   3  26  -3    1.67    0.65
   3  26   3    1.88    0.57
  26  -3   3    2.92    0.77
  26  -5  -3    9.30    1.09
   5  26  -3    7.69    0.90
   5  26   3    7.55    0.86
   5  26   3    7.87    0.90
  26  -5   3    7.85    1.00
  26  -7  -3    2.53    0.68
   7  26  -3    3.01    0.66
  26  -7   3    3.64    0.73
   7  26   3    4.47    0.73
   7  26   3    2.12    0.60
   9  26  -3   17.05    1.33
  26  -9  -3   17.78    1.32
 -26   9  -3   17.39    1.47
   9  26   3   14.16    1.20
  26  -9   3   16.21    1.29
   9  26   3   16.30    1.18
  26 -11  -3    6.12    0.89
 -26  11  -3    6.27    0.95
  11  26  -3    4.98    0.78
  11  26   3    4.67    0.80
  26 -11   3    6.68    0.96
  11  26   3    4.03    0.71
  26 -13  -3    3.96    0.81
  13  26  -3    3.52    0.72
 -26  13  -3    3.87    0.92
  26 -13   3    2.30    0.80
  13  26   3    3.07    0.69
  13  26   3    2.70    0.67
  26 -15  -3    0.22    0.74
  15  26  -3    1.08    0.74
 -26  15  -3    1.34    0.78
  26 -15   3    0.40    0.69
  15  26   3    0.84    0.63
  15  26   3    0.77    0.57
 -26  17  -3    0.99    0.62
 -26  17  -3    1.17    0.78
  17  26  -3    1.88    0.70
  26 -17  -3    1.02    0.83
  17  26   3    2.36    0.76
  26 -17   3    1.48    0.78
  17  26   3    1.16    0.68
  19  26  -3    0.88    0.81
  26 -19  -3    3.32    0.92
 -26  19  -3    3.29    0.83
 -26  19  -3    2.71    0.71
  19  26   3    1.09    0.75
  19  26   3    0.88    0.71
  26 -19   3    2.04    0.82
 -26  21  -3    1.72    0.71
  26 -21  -3    2.68    0.91
  21  26  -3    0.98    0.88
 -26  21  -3    0.94    0.88
  21  26   3    1.32    0.86
  26 -21   3    1.24    0.81
  21  26   3    0.00    0.72
 -26  23  -3    0.76    0.91
  26 -23  -3    1.44    0.94
 -26  23  -3    2.41    0.79
  23  26   3    0.97    0.79
  26 -23   3    3.01    0.91
  26 -25  -3    1.02    1.05
 -26  25  -3    1.24    0.99
 -26  25  -3    1.68    0.85
  25  26  -3    1.32    0.98
  25  26   3   -0.35    0.75
 -26  25   3    0.20    0.97
  25  26   3   -0.24    0.94
  26 -25   3    2.21    0.95
  24 -27  -3    1.43    0.97
 -24  27  -3   -0.76    0.93
  27  24  -3    2.58    0.91
 -24  27  -3    1.60    0.82
 -24  27   3    0.25    0.81
  27  24   3    1.59    0.96
  27  24   3   -0.82    0.75
 -22  27  -3   -0.87    0.87
  27  22  -3    0.05    0.83
 -22  27  -3    0.37    0.80
  22 -27  -3    0.77    0.87
 -22  27   3   -0.66    0.87
  27  22   3    0.01    0.74
  27  22   3   -0.99    0.89
  20 -27  -3    1.90    0.82
  27  20  -3    0.41    0.74
 -20  27  -3    2.39    0.84
 -20  27  -3    2.63    0.89
  27  20  -3    1.13    0.85
  27  20   3    2.68    1.00
  27  20   3    2.26    0.72
 -20  27   3    2.23    0.85
 -18  27  -3    5.82    0.87
  27  18  -3    5.07    0.90
 -18  27  -3    5.19    1.00
  27  18  -3    3.92    0.90
  18 -27  -3    5.66    0.95
  27  18   3    4.99    1.04
 -18  27   3    4.79    0.91
  27  18   3    6.25    0.81
  27  16  -3   11.21    1.17
 -16  27  -3   12.28    1.34
  16 -27  -3   10.81    1.22
 -16  27  -3   11.71    1.27
  27  16  -3    8.98    1.07
 -16  27   3    9.87    1.12
  27  16   3    9.90    1.24
  27  16   3    9.69    1.07
  27  14  -3   13.20    1.30
  14 -27  -3   11.91    1.18
 -14  27  -3   14.29    1.30
 -14  27  -3   13.70    1.34
  27  14  -3   12.78    1.24
  27  14   3   11.39    1.30
  27  14   3   12.68    1.05
 -14  27   3   13.13    1.22
  12 -27  -3    2.70    0.71
 -12  27  -3    3.97    0.84
 -12  27  -3    4.18    0.73
  27  12  -3    4.29    0.80
  27  12  -3    5.44    0.83
 -12  27   3    3.05    0.73
  27  12   3    3.61    0.65
  27  12   3    4.25    0.93
  10 -27  -3    0.57    0.56
 -10  27  -3    0.84    0.56
  27  10  -3    0.28    0.58
  27  10  -3    0.77    0.57
 -10  27  -3    0.91    0.61
  27  10   3    0.73    0.73
 -10  27   3    0.41    0.65
  27  10   3    0.55    0.53
  -8  27  -3    0.63    0.57
  -8  27  -3    0.65    0.62
   8 -27  -3    1.78    0.56
  27   8  -3    1.10    0.66
  27   8  -3    2.25    0.71
  -8  27   3    0.10    0.57
  27   8   3    1.11    0.67
  27   8   3    1.31    0.52
   6 -27  -3    1.98    0.59
  27   6  -3    1.67    0.65
  -6  27  -3    1.10    0.64
  27   6  -3    1.77    0.64
  -6  27  -3    2.22    0.63
  -6  27   3    3.00    0.75
  27   6   3    1.55    0.50
  27   6   3    2.45    0.70
  -4  27  -3    1.83    0.66
  27   4  -3    2.56    0.67
  -4  27  -3    1.61    0.65
  27   4   3    2.52    0.45
  -4  27   3    3.04    0.60
  -4  27   3    1.26    0.62
  27   4   3    1.86    0.69
  -2  27  -3    5.63    0.82
  -2  27  -3    5.11    0.82
  27   2  -3    4.92    0.77
  -2  27   3    5.49    0.71
  27   2   3    5.26    0.83
  27   2   3    4.79    0.58
  -2  27   3    6.23    0.80
  27   0  -3   26.23    1.65
   0  27  -3   27.63    1.65
   0  27   3   26.39    1.48
  27   0   3   25.65    1.75
   0  27   3   26.22    1.58
   2  27  -3    6.73    0.85
  27  -2  -3    7.01    0.88
   2  27   3    6.89    0.83
   2  27   3    8.78    0.94
  27  -2   3    6.39    0.90
  27  -4  -3    4.11    0.77
   4  27  -3    3.84    0.73
  27  -4   3    5.65    0.93
   4  27   3    5.28    0.74
   4  27   3    4.53    0.69
   6  27  -3    3.88    0.71
  27  -6  -3    3.75    0.75
  27  -6   3    4.05    0.80
   6  27   3    3.40    0.67
   6  27   3    3.51    0.73
  27  -8  -3    4.79    0.82
   8  27  -3    5.22    0.77
   8  27   3    4.64    0.77
  27  -8   3    4.04    0.82
   8  27   3    3.58    0.66
  10  27  -3    1.09    0.61
  27 -10  -3    0.92    0.63
  10  27   3    0.33    0.55
  27 -10   3    0.85    0.67
  10  27   3    0.21    0.61
 -27  12  -3    0.19    0.72
  27 -12  -3    1.30    0.69
  12  27  -3    0.87    0.66
  27 -12   3    0.59    0.65
  12  27   3    1.17    0.65
  12  27   3    1.12    0.62
  27 -14  -3    5.20    0.94
  14  27  -3    4.83    0.86
 -27  14  -3    6.56    1.05
  14  27   3    5.79    0.87
  14  27   3    4.32    0.81
  27 -14   3    6.19    0.91
  27 -16  -3    8.05    1.07
  16  27  -3    7.39    0.97
 -27  16  -3    7.52    1.11
  27 -16   3    7.89    1.06
  16  27   3    7.24    0.98
  16  27   3    7.06    0.94
 -27  18  -3    6.81    1.06
  18  27  -3    3.93    0.84
  27 -18  -3    5.16    0.98
  18  27   3    3.35    0.84
  18  27   3    3.68    0.89
  27 -18   3    3.96    0.92
  27 -20  -3    4.06    1.07
 -27  20  -3    4.28    0.83
 -27  20  -3    4.47    1.01
  20  27  -3    5.34    0.94
  27 -20   3    3.62    0.91
  20  27   3    5.60    0.95
  20  27   3    4.85    0.99
  22  27  -3    0.65    1.06
  27 -22  -3   -0.85    0.98
 -27  22  -3    1.39    0.79
 -27  22  -3    1.58    0.95
  27 -22   3    0.53    0.84
  22  27   3    2.02    0.90
  22  27   3   -0.22    0.76
  24  27  -3    2.81    1.05
  27 -24  -3    1.53    1.08
 -27  24  -3    1.36    0.97
 -27  24  -3    1.73    0.87
  24  27   3    1.82    0.98
  27 -24   3    3.35    0.96
  24  27   3    2.22    0.91
 -27  24   3    1.84    0.91
  28  23  -3    6.28    1.03
 -23  28  -3    6.70    1.07
  28  23   3    7.06    1.06
 -23  28   3    7.93    1.15
 -21  28  -3    6.25    1.17
  28  21  -3    6.36    1.04
 -21  28  -3    6.93    1.00
  21 -28  -3    8.01    1.16
  28  21   3    7.36    1.22
 -21  28   3    7.58    1.23
  28  21   3    9.42    1.02
 -19  28  -3    1.89    0.78
 -19  28  -3    2.41    0.92
  28  19  -3    3.72    0.93
  19 -28  -3    2.48    0.83
  28  19   3    2.12    0.94
  28  19   3    1.78    0.70
 -17  28  -3    6.59    0.97
  28  17  -3    4.57    0.92
  28  17  -3    3.66    0.89
  17 -28  -3    4.15    0.87
 -17  28  -3    4.03    0.88
  28  17   3    5.13    0.79
  28  17   3    4.04    1.04
 -17  28   3    4.87    0.92
  28  15  -3    4.06    0.86
 -15  28  -3    4.18    0.86
 -15  28  -3    2.01    0.80
  15 -28  -3    4.50    0.80
  28  15  -3    2.05    0.79
 -15  28   3    3.19    0.88
  28  15   3    2.12    0.84
  28  15   3    3.01    0.66
 -13  28  -3    6.99    0.97
  28  13  -3    6.57    0.97
  13 -28  -3    6.64    0.87
  28  13  -3    6.37    0.93
 -13  28  -3    6.67    0.95
  28  13   3    4.38    1.02
 -13  28   3    6.95    0.95
  28  13   3    6.78    0.84
 -11  28  -3    9.73    1.19
 -11  28  -3    8.02    1.01
  28  11  -3    8.76    1.15
  11 -28  -3    8.61    1.09
  28  11  -3   10.47    1.19
  28  11   3    7.50    0.81
  28  11   3    9.94    1.23
 -11  28   3   10.60    1.12
[truncated: 855,474 more chars]
